# Supplementary material for: Precipitation, Not Land Use, Primarily Determines the Composition of Both Plant and Phyllosphere Fungal Communities
Source: Front Fungal Biol. 2022 Jul 7;3:805225. doi: 10.3389/ffunb.2022.805225 (PMC10512219; doi:10.3389/ffunb.2022.805225)
Supplement: Supplementary file 3 [file Table_1.xlsx]

## Sheet: in
Supplementary Table 1. Proportional abundance of each plant species or morphospecies (identified with a six-letter abbreviation) within each site (site codes include a three-letter site identifier and land use history denoted as N for native prairie and P for post-agricultural site). See supplemental Table 2 for taxonomic information.
Abbreviation	EKS_N	EKS_P	HAY_N	HAY_P	KNZ_N	KNZ_P	LVN_N	LVN_P	RKS_N	RKS_P	SVR_N	SVR_P	TLI_N	TLI_P	TRB_N	TRB_P
ACAVIR	0	0.0670917	0	0	0	0	1.10854	0.0403187	0	0	0	0	0	0	0	0
ACHMIL	0	0	0	0	0	0.138262	0.407345	0	0	0	0	0	0.930372	0	0	0
AGRHYE	2.08473	0.295837	0	0	0	0	1.49779	0	0	0	0	0	0	0	0	0
ALLDRU	0	0	0	0.536859	0	0	0	0	0	0	0	0	0	0	0	0
AMBART	0	0.0678194	5.99086	0	0	1.09428	0	0.606979	0	0	0	0	0	0	0	0
AMBPSI	0.234069	0	14.6845	10.2577	1.83228	0.0529018	0	0	7.62398	3.0569	5.06622	0	0	0	0	0
AMOCAN	1.43236	0	0	0	2.10723	0	17.2441	0	0	0	0	0	0.792735	0	0	0
ANAARV	0	0	0	0	0	0	0	0.389302	0	0	0	0	0	0	0	0
ANDGER	7.3927	20.5562	0	0	29.8568	4.79746	1.3058	15.1796	0	0	0	0	27.1596	26.0758	0	0
ANTNEG	1.70042	0	0	0	0	0	0.489637	0	0	0	0	0	0	0	0	0
APOCAN	0	0.0740807	0	0	0	0	0	0.910668	0	0	0	0	0.861553	0	0	0
ARIPU1	0	0	0	0	0	0	0	0	0	0	1.66446	0	0	0	0	0
ARIPU2	0.0286472	0	0	0	0	0	0	0	0	0	0	0	0	0	0	0
ARNPLA	1.48534	0	0	0	0	0	0	0	0	0	0	0	0	0	0	0
ARTLUD	0	0	0	0	0	0	0	0	0	0	0	0	0.418139	0	0	0
ASCSYR	0	0	0	0	0	0.875858	0	0	0	0	0	0	0.358429	0	0	0
ASCTUB	0	0	0	0	0	0	0.317417	0	0	0	0	0	0	0	0	0
ASCVER	0	0	0	0	0	0.368009	0	0	1.194	0	0	0	0	0	1.50329	0
ASCVIR	0	0.903381	0	0	0	0	0	0	0	0	0	0	0	0	0	0
ASTMIS	0	0	0	0	0	0	0	0	0	0	0	0.910704	0	0	0	0
ASTPEC	0	0	0	0	0	0	0	0	0	0	0	0.710446	0	0	0	0
BOUCUR	0	0	0	0.773454	0	0	5.75001	1.87709	8.63815	6.27641	0	84.727	5.17359	7.70081	0	0
BOUDAC	0	0	7.20653	16.7118	0	0	0	0	33.817	63.5642	16.1015	2.13134	0	0	0	0
BOUGRA	0	0	20.0329	19.0873	0	0	0	0	1.77854	1.26406	5.96427	0	0	0	43.8782	0
BOUHIR	0	0	0	0	0	0	0	0	0	0	0	2.57233	0	0	0	0
BRIEUP	0	0	0	0	0	0	0	0	0.326151	0	0	0	0	0	0	0
BROINE	0	0	0	0	0	0	0	0	0	0	0	0	6.23975	0	0	0
BROJAP	0	0	8.31855	21.6338	0	0	0	0	6.35838	0.421352	0	0	4.24364	0.0483683	0	41.3115
BROTEC	0	0	0.970408	0	0	0	0	0	0	0	0	0	0	0	0	0
CALALC	0	0	0	0	0	0	0	0	0	0	0	0	0.0433052	0	0	0
CAPBUR	0	0	0.109943	0.116018	0	0	0	0	0	0	0	0	0	0	0	0
CARSPP	1.04879	0.887511	1.4348	0	5.42591	0	3.56873	0	0	0	0	0	9.52859	0	0	0
CEAHER	0	0	0	0	0	0	1.24425	0	0	0	0	0	0	0	0	0
CHEALB	0	0	0.0299888	0.139895	0	0	0	0	0	0	0	0	0	0	0	0
CHLVER	0	0	0	0	0	0	0	0.653601	0	0	0	0	0	0	0	13.6543
CICINT	0	0	0	0	0	0	1.25851	0	0	0	0	0	0	0	0	0
CIRALT	0	0	0	0	0	0.0529018	0	0	0	0	0	0	0	0.501571	0	0
CIRUND	0	0	0	0.0335979	0	0	0	0	0	0	0	0	0	0	0	0
CONARV	0	0	1.93685	0	0	0	0	0	0	0	0	0	0	1.3475	0	2.03144
CONCAN	0	0	11.1265	14.9988	0	0.463182	0	0	6.6036	15.5537	1.62745	0.0628789	0	1.18792	0	3.72949
CORGRA	0.827632	0	0	0	0	0	0	0	0	0	0	0	0	0	0	0
CORTIN	0	0	0	0	0	0	0	0	0	0	0	0.0506925	0	0	0	0
CROTEX	0	0	0	0	0	0	0	0	0	0	0.350094	0	0	0	0	0
DALCAN	0	0	0	0	1.4977	1.84004	3.04016	0	0	0	0	0	0	0	0	0
DALPUR	0	0	0	0	0	0	1.55531	0	0	0	0	2.44089	0	0	0	0
DAUCAR	0.684573	0	0	0	0	0	0.478882	0.034144	0	0	0	0	0	0	0	0
DESCAN	0	0	0	0	0	0	0.317417	0	0	0	0	0	0	0	0	0
DESILL	0	0	0	0	0	4.47189	0	0	0	0	0	0	0	0	0	0
DESPER	0	0	0	0	0	1.86317	0	0	0	0	0	0	0	0	0	0
DIAARM	0	0	0	0	0	0	0.385688	0	0	0	0	0	0	0	0	0
DICSPP	5.42053	0	0	0	2.16045	0	0.440743	0	1.4925	0	0	0	2.11468	0	0	0
DRAREP	0	0	0	0.0673061	0	0	0	0	0	0	0	0	0	0	0	0
DRYARG	0	0	0	0	0	0	1.28833	0	0	0	0	0	0	0	0	0
ECHPAL	1.7467	0	0	0	0	0	0.682424	0	0	0	0	0	0	0	0	0
ELYELY	0	0	0	0	0	0	0	0	2.56484	0	5.56734	0	0	0	0	0
ELYGLA	0	0	0	0	0	0.465792	0	0	0	0	0	0	0	0	0	0
ERASPE	0	0.868687	0	0	0	0	0	0	0	0	0	0	0	0	0	0
ERISPP	0.333161	1.38699	0	0	0	0	1.11471	0.806374	0	0	0	0	0	0	0	0
EUPALT	0	0	0	0	0	1.57295	0	0	0	0	0	0	0	0	0	0
EUPCOR	0.0286472	0	0	0	0	0	0.334071	0	0	0	0	0	0	0	0	0
EUPDAV	0	0	0	0	0	0	0	0	0	0	0	0	0	0	0	2.35488
EUPGLY	0	0	0	0	0	0	0	0	0.123815	0	0	0	0	0	0	0
EUPMAC	0	0	0	0	0	0	0	0.791755	0	0	0	0	0	0	0	0
EUPMAR	0	0	0.0659127	0	0	0	0	0	0	0	0.382417	0	0	0	0	0
EUPSP1	0	0	0	0	0	0	0	0	0	0	0	0	0	0.0316562	0	0
EUTGYM	0.806558	0	0	0	0	0	0	0	0	0	0	0	0	0	0	0
FESARU	0	0	0	0	0	0	0.646879	1.16791	0	0	0	0	0	0	0	0
FIMPUB	1.35672	0	0	0	0	0	0	0	0	0	0	0	0	0	0	0
GERCAR	0	0.0335821	0	0	0	0	0	0	0	0	0	0	0	0	0	0
GRISQU	0	0	0	0	0	0	0	0	0	0.396971	0	0	0	0	0	0
GUTSAR	0	0	0	0	0	0	0	0	4.48951	1.58715	0	0	0	0	0	0
HEDHIS	0	0	0	0.356804	0	0	0	0	1.03628	0.794763	0.898782	0	0	0	0	0
HELANN	0	0	0.289561	3.3786	0	0	0	0	0	0	0	0	0	0	0	0
HELMAX	0	0	0	0	0	5.41685	0	0	0	0	0	0	0	3.16778	0	0
HELMOL	4.96579	0	0	0	0	0	0	0	0	0	0	0	0	0	0	0
HELPAU	0	0	0	0	4.22301	0	6.44319	0	0	0	0	0	0	0	0	0
HIELON	1.06484	0	0	0	0	0	0.444761	0	0	0	0	0	0	0	0	0
HORPUS	0	0	1.20342	3.79317	0	0	0	0	0.123815	1.54154	24.5235	0	0	0	0	0
HYPPER	1.1254	0	0	0	0	0	0	0	0	0	0	0	0	0	0	0
JUNDUD	0	0.0345407	0	0	0	0	0	0	0	0	0	0	0	0	0	0
JUNVIR	0	0	0	0	0	0	0	0	0	0	0	0	0.0321594	0	0	0
KOCSCO	0	0	0	0.141005	0	0	0	0	0	0	0.423098	0	0	0	34.5765	17.5932
KOEMAC	0.706419	4.31135	0	0	0	0	0	0	0	0	0	0	0.792735	0	0	0
KUMSTR	0	3.33801	0	0	0	0	0	0	0	0	0	0	0	0	0	0
LACSER	0	0	0.268906	0	0	0	0	0	0	1.71145	0	0	0	5.25518	0	0
LEPDEN	0	0	0	0.442023	0	0	0	0	0.106309	2.08048	1.37469	0	0	0	0	0
LESCAP	0	0	0	0	1.18934	0	0	0	0	0	0	0	0	0	0	0
LESCUN	0	0.422096	0	0	0	0	0	0	0	0	0	0	0	0	0	0
LOBSPI	0.201859	0.099066	0	0	0	0	0.0444761	0	0	0	0	0	0	0	0	0
LYGJUN	0	0	0	0	0	0	0	0	0	0	1.77912	0	0	0	0	0
MEDLUP	0	0	0	0	0	0	0	0	1.65782	0	0	0	0	0	0	0
MELSPP	0	0.0335821	0	0	0	0	0	0	3.56591	0	0	0	1.55863	0	0	0
MIMQUA	0	0	0	0	1.61267	0	0	0	0	0	0	0	0.285234	0	0	0
MONFIS	0	0	0	0	0	1.14812	0	0	0	0	0	0	0	0	0	0
OENSUF	0	0	0	0	0	0	0	0	0	0	2.42143	0	0	0	0	0
OPUMAC	0	0	0	0	0	0	0	0	0.0309539	0.0574057	0.323229	0.607136	0	0	0	0
OXADIL	0	0.0417252	0.106814	0	0.0711161	0	0	0	0.0457723	0	0	0	0.321594	0	0	0
OXASPP	0	0	0	0	0	0	1.12004	0	0	0	0	0	0	0	0	0
OXAVIO	0	0	0	0	0.0349125	0	0	0	0	0	0	0	0	0	0	0
PANCAP	0	0	0	0	0	0	0	0	0	0	0	0	0	0	0	4.19953
PANDIC	0	0	0	0	0	0	0	0.315145	0	0	0	0	0	0	0	0
PANVIR	3.05755	6.32024	0	0	7.2896	0.456147	0	6.3313	0	0	0	0	16.4862	3.52201	0	0
PASSET	0.859417	0	0	0	0	0	0	0	0	0	0	0	0	0	0	0
PASSMI	0	0	14.0761	4.31331	0	0	0	0	4.17358	0.396787	5.31177	0.0685981	0	0	14.8346	0
PEDTEN	2.31197	0	0	0	3.04481	0	0	0	3.376	0	1.48637	0	0	0	0.880026	0
PENTUB	0.0367605	5.52956	0	0	0	0	0	0	0	0	0	0	0	0	0	0
PHYSPP	0	0	0	0	0.0344835	0	1.58643	0	0	0	0	0	1.20762	0	0	0
PLAPAT	0	0	0.0289561	1.32505	0	0	0	0	0.844701	0.290202	0.323229	0	0	0	0	0
PLAVIR	0	0.0335096	0	0	0	0	0	0	0	0	0	0	0	0	0	0
POAPRA	0	0	0	0	0	0	0	2.83254	0	0	0	0	1.7571	0	0	0
POLVER	0	0	0	0	0.0349125	0	0	0	0	0	0	0	0	0	0	0
POMJAM	0	0	0	0	0	0	0	0	0	0	1.01282	0	0	0	0	0
POTREC	0.450159	0	0	0	0	0	0.634835	0	0	0	0	0	0	0	0	0
PYCTEN	10.1789	0	0	0	0	0	0	0	0	0	0	0	0	0	0	0
RATCOL	0	0	0	0	0	0	0.658923	0	1.95798	0	0	0	0	0	0	0
RHUGLA	0	0	0	0	0	0	0	0	0	0	0	0	0	24.3342	0	0
ROSARK	1.02686	0	0	0	0	0	0.0341212	0	0	0	0	0	0	0	0	0
RUBSPP	0	0	0	0	0	0	0.317417	0	0	0	0	0	0	0	0	0
RUDHIR	0.793249	0.335096	0	0	0	0	0.0778832	0	0	0	0	0	2.18433	0	0	0
RUEHUM	1.70922	0	0	0	0.495957	0	0.0444761	0	0	0	0	0	0	0	0	0
SALAZU	0.468138	0	0	0	0	0	0.576106	0	0	0	0	0.0544422	0.0427517	0	0	0
SALTRA	0	0	0	0	0	0	0	0	0	0	0	0	0	0	0	0.544545
SCHSCO	20.1513	30.3719	0	0	0.314207	11.5701	6.25544	0	0	0	0	5.06925	0	3.70667	0	0
SCLTRI	2.53225	0	0	0	0	0	0.85889	0	0	0	0	0	0	0	0	0
SCUPAR	0.0367605	0	0	0	0	0	0	0	0	0	0	0	0	0	0	0
SECVAR	0	0	0	0	0	0	0	0	0	0	0	0	0	0.454763	0	0
SETFAB	0	0	0	0	0	0	0	2.7819	0	0	0	0	0	0	0	0
SETVIR	0	0	0	0	0	0	0	0	0	0	0	0	0	4.27259	0	0
SILINT	0	0	0	0	0.0361178	13.4061	0	0	0	0	0	0	0	0	0	0
SILLAC	0	0	0	0	0	0	0	0	0	0	0	0	5.21601	0	0	0
SISCAM	0.0252048	0	0	0	0	0	0	0	0	0	0	0	0	0	0	0
SOLALT	0.537705	1.21756	0	0	0	6.82697	0	1.07622	0.163825	0	0	0	0	0	0	0
SOLCAR	0	0	0	0	0	0.765732	0	0.0354068	0	0	0	0	0	0	0	0
SOLMIS	6.3276	0	0	0	0.959273	0	0	0	0	0	0	0	0	16.2146	0	0
SOLRIG	0	0	0	0	0	4.79767	0	0	0	0	0	0	0	0	0	0
SORBIC	0	0	0	0	0	0	0	0	0	0	0	0	1.2352	0	0	0
SORNUT	6.25121	6.30479	0	0	20.8543	27.5395	7.51163	12.4652	0	0	0	0	0	2.04609	0	0
SPHCOC	0	0	0.579121	0	0	0	0	0	0.747179	0	1.30963	0	0	0	1.71619	0
SPOCOM	3.32749	2.52331	0	0	5.95823	0.397404	4.44175	0	0	0	0	0	0	0	0	0
SPOCRY	0	0	4.60468	0.661036	0	0	0	0	4.85879	0	9.75041	0	0	0	2.04488	14.5812
STRLEI	0	1.16554	0	0	0	0	0	0	0	0	0	0	0	0	0	0
SYMERI	4.3218	0	0	0	10.8262	0	1.02856	0	1.8083	0.59518	0	0.594272	10.1735	0	0	0
SYMORB	0	0	0	0	0	1.96948	0	0	0	0	0	0	0	0	0	0
SYMPIL	0	0	0	0	0	0	0	26.8219	0	0	0	0	0	0	0	0
SYMPRA	0	1.38999	0	0	0	0	0	0	0	0	0	0	0	0	0	0
TAROFF	0	0	0.423604	0	0	0	0	0	0	0	0	0	0.466132	0	0	0
TRADUB	0	0	1.56884	0.301016	0	0	0	0	0	0	9.83478	0	0	0	0	0
TRIDAC	0	2.31337	0	0	0	0	14.751	0	0	0	0	0	0	0	0	0
TRIFLA	0	0	0	0	0	0	7.07776	1.08102	0	0	0	0	0	0	0	0
TRILEP	0	0	0	0.0938516	0	0	0	0	0	0	0	0	0	0	0	0
TRIPER	0	0.0323556	4.79385	0	0	0	0	0	0.14925	0	0	0	0	0	0	0
TRIPRA	0	8.66709	0	0	0	0	0	23.8016	0	0	0	0	0	0	0	0
ULMPUM	0	0	0	0	0.140547	2.18762	0	0	0	0	0	0	0.376369	0.132442	0	0
VERBAL	0	0	0	0	0	4.91588	0	0	0	0	0	0	0	0	0	0
VERSTR	0	0	0	0	0	0.545678	0	0	0	0	0	0	0	0	0	0
VICAME	0	0	0	0.324409	0	0	0	0	0	0	0	0	0	0	0	0
VIOBIC	0	0	0.111402	0.356804	0	0	0	0	0	0	0.0323229	0	0	0	0	0
VIOPED	0.920646	0	0	0	0	0	1.13171	0	0	0	0	0	0	0	0	0
VULOCT	0	0.374145	0.0369567	0.156419	0	0	0	0	0.343068	0.411462	2.47106	0	0	0	0	0
ZIZAUR	0	0	0	0	0	0	0.48385	0	0	0	0	0	0	0	0	0
