# Supplementary material for: Precipitation, Not Land Use, Primarily Determines the Composition of Both Plant and Phyllosphere Fungal Communities
Source: Front Fungal Biol. 2022 Jul 7;3:805225. doi: 10.3389/ffunb.2022.805225 (PMC10512219; doi:10.3389/ffunb.2022.805225)
Supplement: Supplementary file 5 [file Table_3.xlsx]

## Sheet: in
Supplementary Table 3. Abundance of fungal Operational Taxonomic Units (OTUs) within each site (site codes include a three-letter site identifier and land use history denoted as N for native prairie and P for post-agricultural prairie). See supplemental table 4 for taxonomic information.
OTU	EKS_N	EKS_P	HAY_N	HAY_P	KNZ_N	KNZ_P	TLI_N	TLI_P	LVN_N	LVN_P	RKS_N	RKS_P	SVR_N	SVR_P	TRB_N	TRB_P
OTU0001	184	129964	218	422	370	623	137	412	284	68443	115	78	344	382	219	116
OTU0002	1202	4187	3997	6350	1875	1204	10433	11439	5698	8852	22536	13707	2445	2078	22066	4001
OTU0003	0	27	0	0	0	0	5	3	2	145	6	0	814	18	62337	67665
OTU0004	2576	4197	5805	12814	2961	2011	6126	15875	7872	13114	10083	4955	5870	4240	14143	2684
OTU0005	1060	2514	4030	6510	3498	1922	3545	7177	5219	5758	5052	2260	3002	1053	6227	3520
OTU0006	2524	8099	5358	5538	1158	874	20512	6608	1904	2808	6834	6142	6229	1853	4781	194
OTU0007	372	540	132	409	7079	269	8434	15967	2589	37922	1007	1324	516	277	891	280
OTU0008	0	97	1610	53901	0	0	0	0	0	0	11	0	76	0	105	0
OTU0009	0	0	0	0	28	18	1868	133	0	20	0	1	0	0	2	59
OTU0010	347	165	721	1924	2409	110	2643	5621	1520	573	1935	173	12390	11563	1263	107
OTU0011	40	0	6927	13616	54	23	23	40	0	7	19733	511	3845	53	3727	94
OTU0012	1500	1263	1660	519	444	181	574	1444	899	413	6374	1880	10061	17	3140	11881
OTU0013	40	177	665	3392	798	68	980	906	201	1313	2527	700	1850	203	5731	484
OTU0014	1632	7756	1612	772	493	1181	1935	3425	965	181	3058	3922	191	940	934	4018
OTU0015	0	0	419	266	0	0	0	0	0	67	49	0	218	0	1696	1266
OTU0016	0	51	0	0	0	0	0	0	218	32762	0	0	0	0	0	0
OTU0017	0	0	129	1871	0	0	0	0	0	1	111	387	10303	1033	46	0
OTU0018	0	41	521	805	45	0	112	15	37	82	6141	6593	83	11170	124	2862
OTU0019	337	509	556	1047	937	191	876	1041	388	310	1407	601	675	819	1109	915
OTU0020	3301	6077	0	315	1659	0	1760	0	10580	1097	920	0	0	0	0	0
OTU0021	555	994	924	1349	1753	846	1259	1583	1058	649	1874	1027	780	1258	1154	599
OTU0022	0	0	0	0	0	0	27203	0	0	0	0	0	0	0	0	0
OTU0023	139	803	330	244	193	90	2634	8	41	43	649	218	461	389	5032	14682
OTU0024	27	89	199	320	355	102	195	1183	135	168	204	84	135	0	704	52
OTU0025	0	0	0	0	0	0	0	0	0	0	0	0	0	0	42	64
OTU0026	0	0	0	24070	0	0	0	0	0	0	0	0	0	0	0	0
OTU0027	1787	3834	243	249	1604	0	1297	0	3680	824	2508	470	42	0	0	0
OTU0028	0	0	11	8631	0	0	25	0	59	0	1183	18	307	149	10237	515
OTU0029	0	0	0	0	0	0	1382	0	19947	0	0	0	0	0	0	0
OTU0030	107	0	27	8	0	21968	0	24	74	63	12	23	0	0	0	0
OTU0031	130	380	10	214	761	1436	152	441	480	351	97	49	137	81	250	219
OTU0032	0	0	1	0	75	2	1705	14	493	18944	35	0	0	0	0	0
OTU0033	157	1647	248	2887	400	237	340	370	18	0	123	1189	1005	308	7830	657
OTU0034	291	0	0	0	0	0	0	0	1051	91	0	0	0	0	0	0
OTU0035	1431	7758	0	0	2229	0	1513	0	1342	1978	0	0	16	0	0	0
OTU0036	0	0	0	0	0	0	0	0	0	0	0	1740	42	0	0	0
OTU0037	42	128	12330	821	178	25	22	10	111	3	1408	36	358	3	127	0
OTU0038	0	0	3144	745	0	63	18	0	0	0	1198	47	865	2573	3433	4187
OTU0039	0	0	14	0	0	184	11418	3130	264	1529	52	54	0	0	0	0
OTU0040	0	0	0	2230	0	31	0	230	0	0	33	0	138	268	87	378
OTU0041	49	143	0	90	0	74	9311	1823	1068	3518	0	0	2	19	58	1
OTU0042	126	172	630	444	209	95	130	262	178	29	742	403	1316	171	1818	1913
OTU0043	1	55	1751	6310	1213	19	347	1049	44	336	156	45	455	23	10	63
OTU0044	85	97	837	1207	183	152	246	261	125	323	1050	194	1874	415	1974	211
OTU0045	0	0	0	15265	0	0	0	0	0	0	0	80	0	0	0	0
OTU0046	0	14866	0	0	0	0	0	0	0	0	0	0	0	0	0	0
OTU0047	0	9907	879	0	2647	0	728	0	0	235	96	0	0	0	0	0
OTU0048	70	0	407	759	0	0	139	569	64	131	201	132	787	189	1141	1206
OTU0049	0	0	57	3691	72	208	496	2055	0	0	351	829	973	706	58	72
OTU0050	258	3565	15	48	1275	1620	722	627	2444	2795	61	16	9	13	8	192
OTU0051	0	0	0	0	0	0	28	0	0	0	0	42	0	0	1122	0
OTU0052	23	16	443	827	130	41	266	28	358	3256	201	182	7597	71	90	114
OTU0053	23	0	45	1076	135	0	271	587	317	154	88	712	590	61	1171	1114
OTU0054	345	0	215	124	356	0	68	0	0	0	0	12	0	0	1813	5499
OTU0055	20	115	57	19	236	71	69	134	48	17	0	106	0	0	0	290
OTU0056	1534	5192	0	0	1215	0	1344	0	1913	947	85	0	0	0	0	0
OTU0057	0	0	0	98	0	22	0	0	0	0	0	0	0	19	0	0
OTU0058	418	757	1221	165	0	0	68	4	70	5	2289	1262	1451	3379	642	322
OTU0059	0	0	5591	6674	0	0	0	0	0	0	66	0	29	0	0	0
OTU0060	0	0	0	0	0	0	0	0	0	0	0	0	0	0	0	12652
OTU0061	0	0	0	2342	0	0	0	0	0	0	0	0	2	0	10269	0
OTU0062	137	2043	825	1905	262	101	233	0	80	172	134	0	297	0	2028	1940
OTU0063	0	0	0	0	0	0	0	0	0	0	0	0	0	0	2789	0
OTU0064	477	545	186	267	675	221	490	692	283	201	192	189	268	413	236	244
OTU0065	210	253	515	1192	83	73	785	943	394	491	746	520	116	238	55	0
OTU0066	36	10597	10	45	73	14	15	0	0	23	69	87	55	75	0	7
OTU0067	58	37	278	883	22	36	147	647	17	78	36	39	576	8	58	18
OTU0068	30	0	0	125	44	0	15	0	0	5	3032	6618	1231	142	103	0
OTU0069	76	39	962	2613	866	39	189	232	74	73	215	7	1342	206	333	53
OTU0070	98	245	1796	652	46	183	705	643	106	10	2039	1415	973	102	433	306
OTU0071	0	0	0	0	0	0	0	0	11001	0	0	0	0	0	0	0
OTU0072	279	707	157	401	397	651	283	847	655	558	86	180	263	191	0	311
OTU0073	0	0	0	79	0	0	0	0	0	0	0	8	0	8829	0	0
OTU0074	0	0	0	0	0	0	0	0	0	0	21	1	0	8	14	0
OTU0075	326	0	79	915	0	0	0	0	0	0	368	0	586	492	696	473
OTU0076	104	908	121	628	642	8	343	0	123	155	288	208	0	0	0	0
OTU0077	3309	165	112	271	142	720	303	258	2308	64	161	154	109	148	71	198
OTU0078	513	5111	238	96	39	507	215	193	724	279	517	418	104	88	83	9
OTU0079	0	29	76	1673	0	18	4	0	12	58	1132	0	6487	308	22	4
OTU0080	841	564	45	1337	2034	0	1468	0	705	759	1391	259	0	0	0	0
OTU0081	0	0	0	0	0	0	0	0	0	9974	0	0	0	0	0	0
OTU0082	0	0	0	0	0	0	0	0	0	9886	0	0	0	0	0	0
OTU0083	120	1110	0	0	773	0	496	0	2491	2801	165	0	0	0	0	0
OTU0084	0	0	0	0	0	0	0	0	9769	0	0	0	0	0	0	0
OTU0085	12	810	135	107	222	416	889	653	1012	127	238	681	46	1437	164	471
OTU0086	0	473	0	2692	95	0	527	0	41	408	5006	88	0	0	0	0
OTU0087	16	7	0	0	0	17	7133	781	123	27	768	234	47	0	164	0
OTU0088	0	0	223	285	0	21	0	0	0	0	238	0	391	53	1299	1164
OTU0089	0	226	612	53	113	1259	365	0	110	53	0	0	106	0	205	68
OTU0090	63	115	281	300	125	40	68	100	93	49	358	318	285	272	3442	272
OTU0091	0	0	947	1271	18	135	0	194	0	0	123	130	589	248	2994	116
OTU0092	372	16	117	930	1381	29	117	60	54	66	37	20	2476	9	161	2604
OTU0093	0	0	474	0	0	0	0	0	0	0	0	0	0	0	286	0
OTU0094	0	0	334	458	0	31	22	24	0	20	202	247	39	108	3835	1880
OTU0095	110	145	245	193	261	316	81	311	253	82	101	48	320	59	1829	215
OTU0096	74	160	1143	240	88	212	176	644	392	704	299	198	150	10	795	342
OTU0097	34	46	525	302	340	113	571	0	485	367	21	0	36	90	2163	274
OTU0098	39	54	263	13	204	35	4189	323	65	577	187	29	1351	0	4	534
OTU0099	0	27	0	0	0	0	0	0	0	132	0	0	7795	0	279	0
OTU0100	0	0	0	141	0	0	0	0	0	0	23	0	0	0	6061	136
OTU0101	121	73	59	101	24	68	1938	50	1509	240	367	2104	65	223	25	0
OTU0103	181	208	463	389	119	0	140	61	467	359	0	1	123	125	615	244
OTU0104	0	0	0	798	0	50	0	0	0	0	129	5657	414	0	0	275
OTU0105	0	19	713	48	0	0	0	0	15	25	209	0	2794	0	37	3828
OTU0106	1303	2982	0	0	1408	0	920	0	179	0	0	0	0	0	0	0
OTU0107	94	0	44	0	0	0	0	0	0	0	968	0	0	0	129	328
OTU0108	0	0	0	2384	0	0	285	0	0	72	4466	304	0	0	0	0
OTU0109	0	0	0	0	0	3017	0	60	0	0	0	0	0	0	0	0
OTU0110	69	0	67	0	0	0	490	0	0	0	0	2437	231	0	53	1738
OTU0111	302	1236	90	95	61	133	3480	1420	284	179	0	22	0	0	0	35
OTU0112	125	0	0	0	0	0	0	0	0	7129	0	0	0	0	0	0
OTU0113	220	1534	0	1548	1943	0	0	0	99	247	0	257	132	0	0	0
OTU0114	0	9	295	2255	0	77	0	0	6	0	527	47	214	0	106	191
OTU0116	62	45	297	310	0	0	11	0	48	233	153	1358	100	0	724	0
OTU0117	17	137	39	118	98	0	0	0	182	11	1416	3490	1490	71	0	0
OTU0118	59	29	0	13	0	62	619	1033	970	3205	61	51	0	2	99	17
OTU0119	277	117	4	1541	41	24	0	0	0	0	0	23	0	0	2995	231
OTU0120	0	0	0	0	6975	0	0	0	0	0	0	0	0	0	0	0
OTU0121	0	0	484	79	0	0	0	0	0	0	0	0	517	0	281	0
OTU0122	0	0	0	0	0	0	0	6970	0	0	0	0	0	0	0	0
OTU0123	0	0	137	802	0	224	29	59	0	5	228	118	645	94	3011	904
OTU0124	4134	0	0	0	0	0	2552	0	0	0	0	0	0	0	0	0
OTU0125	0	22	0	0	0	0	28	334	497	6016	0	4	0	0	0	0
OTU0126	230	1789	67	46	638	45	751	304	484	55	458	379	139	636	109	149
OTU0127	94	63	208	140	71	152	460	1430	453	1657	366	99	2	0	188	109
OTU0128	0	0	0	6038	0	0	0	0	0	0	0	0	209	406	0	0
OTU0129	0	0	0	6	154	0	69	0	0	0	607	168	0	0	0	0
OTU0130	0	0	0	196	0	0	0	0	0	0	0	0	56	696	0	0
OTU0131	140	0	0	69	58	261	111	82	3830	675	8	17	25	106	98	4
OTU0132	0	0	0	0	0	0	0	0	0	0	517	159	0	0	790	0
OTU0133	53	0	0	803	0	0	0	0	0	0	253	0	0	0	476	0
OTU0135	0	0	0	54	0	0	0	0	0	0	303	0	0	0	0	4071
OTU0136	0	0	0	0	0	0	0	0	0	0	0	0	1	0	0	6156
OTU0137	46	24	261	0	0	0	0	21	43	25	0	0	29	0	0	69
OTU0138	0	11	0	0	0	0	0	0	0	6267	0	0	0	0	0	0
OTU0139	0	0	0	0	223	0	52	0	0	205	5247	199	0	0	0	0
OTU0140	237	107	462	438	411	0	169	0	21	151	0	72	99	0	0	0
OTU0143	67	495	202	426	248	123	340	309	487	883	482	142	58	31	338	58
OTU0145	0	0	71	3893	0	0	0	0	0	0	579	350	0	0	0	0
OTU0146	47	8	26	51	53	110	0	116	10	1	23	6	4782	35	0	83
OTU0147	0	0	50	733	759	0	0	0	0	0	830	877	169	859	36	47
OTU0148	0	359	43	168	80	315	669	587	1789	483	36	71	52	63	139	165
OTU0149	20	1016	0	166	507	0	137	13	0	574	2479	626	0	0	0	0
OTU0150	0	0	0	0	0	0	5520	0	0	0	0	0	0	0	0	0
OTU0151	7	0	311	369	0	0	72	24	10	69	2242	367	254	20	1497	68
OTU0152	0	0	0	0	0	0	0	0	0	0	0	0	498	5129	0	0
OTU0153	245	14	76	25	262	0	43	99	0	12	3071	1026	113	22	120	67
OTU0154	0	2544	0	0	0	28	215	0	320	2183	0	75	0	0	0	0
OTU0155	0	652	0	0	0	2466	62	36	0	188	0	0	0	0	0	0
OTU0156	0	0	0	0	0	0	0	0	0	0	0	0	0	0	63	386
OTU0157	73	0	0	0	0	0	0	0	0	0	0	0	0	0	1	2367
OTU0158	129	131	146	160	174	217	281	447	100	92	120	173	184	188	454	302
OTU0160	0	6	5	1258	49	0	146	0	56	1	401	440	0	0	0	0
OTU0161	82	956	210	170	42	49	4	112	124	611	8	0	67	85	7	3
OTU0162	65	1120	6	0	0	0	0	0	99	598	0	0	0	0	0	0
OTU0163	0	352	0	148	587	1682	0	0	111	703	79	0	0	0	120	0
OTU0164	28	151	462	349	367	167	205	0	78	0	15	0	89	0	76	0
OTU0165	0	0	0	193	0	0	0	0	0	38	44	136	1054	104	267	120
OTU0166	0	0	3	0	0	0	20	4780	0	0	0	0	0	0	0	0
OTU0167	0	0	81	10	9	31	0	0	49	0	5	4	3094	0	1492	58
OTU0168	114	221	75	115	35	9	920	371	211	644	475	371	15	115	493	164
OTU0169	94	0	0	0	2469	0	0	0	2085	101	0	0	0	0	0	0
OTU0170	0	2025	0	6	0	0	0	0	6	958	1512	24	0	52	0	0
OTU0171	137	0	121	497	101	0	169	0	133	0	86	11	104	0	1027	0
OTU0172	0	0	0	831	0	0	0	0	0	68	0	0	0	0	0	769
OTU0174	0	0	0	0	0	56	0	0	0	0	0	0	0	0	0	0
OTU0176	27	106	86	389	0	3	160	0	146	0	173	0	0	0	0	45
OTU0177	0	0	231	186	0	0	0	0	0	0	40	0	21	0	2960	0
OTU0178	173	0	176	1256	128	0	0	0	31	0	557	19	806	0	0	74
OTU0179	22	59	187	776	133	26	55	419	216	1109	0	17	87	0	19	17
OTU0180	128	130	76	12	75	21	275	117	228	12	175	1254	212	580	182	713
OTU0181	0	0	0	0	4617	0	0	0	0	0	0	0	0	0	0	0
OTU0182	0	104	0	0	0	46	1627	606	15	2045	11	11	0	0	0	8
OTU0183	0	0	43	0	0	0	171	253	31	50	0	14	0	0	175	622
OTU0184	0	0	0	0	0	0	0	0	2045	0	0	0	0	0	0	0
OTU0185	10	11	7	9	24	495	51	13	2479	371	8	0	9	19	7	0
OTU0186	117	0	65	146	987	48	461	0	129	0	0	0	28	0	269	123
OTU0187	0	0	23	70	0	0	1	0	0	38	48	48	151	0	267	12
OTU0188	0	0	0	0	0	2	1654	2577	0	13	0	0	0	0	0	0
OTU0189	0	737	0	0	0	0	61	0	0	3233	0	104	0	0	0	0
OTU0190	185	4073	0	0	0	0	0	0	0	0	0	0	0	0	0	0
OTU0191	98	439	39	26	97	561	257	47	1091	481	19	10	29	14	33	10
OTU0192	9	390	0	47	0	0	0	9	0	0	2103	209	2	550	62	0
OTU0193	0	0	0	0	0	0	0	0	0	0	0	0	0	0	2	4296
OTU0194	0	0	0	0	0	0	0	0	0	0	0	0	4119	0	115	0
OTU0195	15	0	316	71	151	84	82	341	143	0	13	0	188	0	77	247
OTU0196	0	0	1070	1404	0	16	0	37	0	40	322	688	633	0	2	0
OTU0197	1789	0	0	0	2344	0	0	0	0	0	0	0	0	0	0	0
OTU0198	0	0	3	9	50	3	37	11	0	65	2186	1562	0	31	63	6
OTU0199	0	0	0	0	0	0	0	0	0	0	0	61	0	0	0	0
OTU0200	0	0	0	0	0	0	0	0	13	0	0	0	185	0	0	0
OTU0201	0	0	0	0	0	0	4119	0	0	0	0	0	0	0	0	0
OTU0202	0	0	0	0	0	0	0	0	0	0	0	0	0	0	4113	0
OTU0203	394	178	0	0	540	0	1671	0	753	0	0	0	0	0	0	0
OTU0204	0	0	0	4101	0	0	0	0	0	0	0	0	0	0	0	0
OTU0205	0	0	405	926	0	0	0	0	0	0	0	0	0	0	1964	680
OTU0206	34	249	49	148	228	257	295	0	132	204	682	10	150	0	181	196
OTU0207	0	0	116	138	53	65	166	91	23	1	141	82	316	37	211	71
OTU0208	0	0	41	0	0	0	0	0	0	0	0	0	3	0	84	207
OTU0209	507	2418	66	0	32	175	0	114	237	50	54	83	0	0	0	0
OTU0210	0	0	0	0	0	0	46	0	0	0	67	0	0	96	118	0
OTU0211	0	0	309	810	35	6	17	0	14	0	466	6	611	72	72	0
OTU0212	26	44	70	110	240	43	111	9	94	21	0	70	13	19	0	0
OTU0213	63	1580	45	883	839	0	252	0	34	84	0	0	0	0	0	0
OTU0214	75	0	23	0	966	64	1306	154	271	612	74	31	12	0	3	13
OTU0215	4	46	0	19	11	78	1386	872	441	59	0	45	53	27	10	0
OTU0216	232	359	37	0	0	2014	7	104	684	39	10	89	0	0	1	0
OTU0217	0	3739	0	0	0	0	0	0	0	0	0	0	0	0	0	0
OTU0218	0	0	0	0	0	114	0	0	0	1	0	1379	0	40	502	333
OTU0219	44	153	147	712	62	527	0	443	109	151	0	0	0	460	108	0
OTU0220	0	0	0	0	83	0	95	149	44	20	0	0	0	0	0	400
OTU0221	0	0	46	2364	0	35	63	0	12	13	470	74	210	23	14	105
OTU0222	69	56	3299	194	0	0	0	0	0	0	44	0	0	0	68	0
OTU0223	40	19	0	0	0	0	3627	0	0	3	0	6	0	0	0	0
OTU0225	368	94	0	723	65	0	0	0	0	0	1422	334	0	0	0	0
OTU0226	0	32	337	1192	0	62	89	291	91	375	0	78	9	0	0	24
OTU0227	0	0	0	412	0	0	0	0	0	0	0	107	0	239	0	0
OTU0228	0	0	5	0	0	0	265	0	0	0	1421	0	0	26	585	317
OTU0229	0	0	13	8	0	0	0	0	0	0	0	0	276	0	51	407
OTU0231	0	1375	0	59	162	353	15	68	43	21	110	8	0	15	0	1
OTU0232	0	0	63	541	93	0	156	0	36	0	123	404	459	178	523	531
OTU0233	41	0	0	0	150	0	109	86	47	34	0	143	410	0	180	245
OTU0234	114	0	0	0	0	0	424	0	858	4	0	0	0	0	0	0
OTU0235	0	23	22	22	0	60	9	18	74	5	18	7	7	66	75	10
OTU0236	11	0	0	7	29	0	0	0	2	35	589	107	0	0	0	0
OTU0237	1148	636	0	0	729	0	347	0	109	421	0	0	0	0	0	0
OTU0238	0	0	0	0	0	52	0	0	0	0	0	0	0	0	0	0
OTU0239	0	76	0	0	0	0	0	0	0	0	0	154	196	47	0	37
OTU0240	43	138	0	5	0	743	0	0	626	113	64	0	0	0	1	4
OTU0242	0	0	0	0	0	0	0	0	0	0	15	80	203	0	102	0
OTU0243	0	0	0	0	0	0	0	0	206	3245	0	0	0	0	0	0
OTU0245	0	0	0	0	0	0	0	0	0	0	0	0	0	0	476	0
OTU0246	0	107	74	7	554	43	51	202	555	19	465	970	22	18	42	11
OTU0247	0	0	0	0	0	0	0	0	0	0	0	0	0	0	3423	0
OTU0248	4	292	22	323	129	592	763	91	482	116	51	0	0	0	0	3
OTU0249	141	1549	14	0	0	255	251	409	291	47	11	4	3	62	77	0
OTU0250	13	205	3	12	36	524	1114	202	521	73	158	3	0	22	0	44
OTU0251	383	0	0	0	2657	0	0	0	13	0	0	0	0	0	0	0
OTU0252	65	852	0	0	234	0	91	0	22	1771	0	0	0	0	0	0
OTU0253	0	0	22	0	0	0	0	100	0	85	10	110	0	0	0	1475
OTU0254	367	0	0	0	975	0	0	0	764	0	0	0	0	0	0	0
OTU0255	0	0	7	15	14	538	21	0	62	3	2151	137	0	0	6	0
OTU0256	952	66	7	75	846	0	519	0	410	34	72	4	0	0	0	0
OTU0258	0	0	13	105	0	33	0	198	8	0	393	2111	31	248	23	0
OTU0259	313	0	0	0	0	0	0	0	256	0	0	0	0	0	0	0
OTU0260	3228	0	0	0	0	0	0	0	0	0	0	0	0	0	0	0
OTU0261	75	0	63	676	0	0	90	0	0	0	36	1	257	0	900	0
OTU0262	0	0	0	22	0	0	0	0	0	0	0	0	0	2525	0	0
OTU0263	0	0	0	1155	0	0	547	0	0	0	1134	280	0	0	0	0
OTU0264	0	0	49	104	0	0	0	0	0	0	0	0	19	0	761	82
OTU0265	0	0	21	57	0	63	0	21	0	1	0	0	0	0	239	0
OTU0266	0	0	0	0	50	104	0	160	75	0	0	0	0	46	214	6
OTU0267	0	0	0	0	0	56	0	0	0	129	0	166	0	0	106	0
OTU0268	0	0	0	0	0	0	0	0	0	0	0	156	0	0	42	0
OTU0269	96	0	16	43	0	84	28	0	620	134	849	260	1	800	4	0
OTU0270	30	24	20	106	59	209	0	71	38	12	49	10	1405	215	17	3
OTU0271	0	0	278	146	0	0	0	0	0	0	0	2	0	0	0	0
OTU0273	0	0	73	197	29	0	0	9	0	0	64	51	53	53	198	67
OTU0274	0	0	0	0	0	0	0	0	0	0	0	0	0	0	3144	0
OTU0275	0	0	15	5	0	0	0	0	0	0	56	6	93	39	353	0
OTU0276	308	1823	115	143	101	0	219	0	244	0	40	0	1	0	0	0
OTU0277	0	0	0	107	982	103	1277	6	0	140	8	0	0	0	0	0
OTU0278	0	0	0	0	301	15	166	1865	352	302	13	6	0	0	0	0
OTU0279	0	20	169	28	0	64	0	0	14	5	0	0	271	291	32	3
OTU0281	328	13	8	0	139	0	0	4	420	19	0	0	17	17	20	3
OTU0282	460	2439	0	0	25	0	0	0	0	0	0	0	0	0	0	0
OTU0283	0	0	0	89	0	0	0	151	0	63	0	0	0	0	220	19
OTU0284	0	2179	0	0	376	0	72	0	128	116	0	0	7	0	0	0
OTU0285	0	0	28	0	102	0	0	0	9	0	0	0	24	13	2603	9
OTU0286	154	0	0	35	0	0	37	0	31	65	0	0	0	0	0	0
OTU0287	0	0	0	0	0	0	0	0	0	0	0	0	0	0	2972	0
OTU0288	0	0	49	1902	0	22	49	298	94	175	293	0	31	0	0	34
OTU0289	0	0	38	0	0	0	0	0	0	0	0	0	0	0	75	87
OTU0291	0	0	18	0	149	284	68	0	453	93	35	21	2	34	5	3
OTU0292	4	42	254	296	0	65	103	0	5	9	15	151	116	26	173	56
OTU0293	46	0	0	0	59	0	0	0	0	0	110	199	0	0	0	0
OTU0294	0	0	0	0	0	141	0	0	0	0	0	0	0	0	0	477
OTU0295	0	0	81	265	0	0	0	0	0	0	0	0	24	2250	23	0
OTU0297	0	0	0	135	0	0	0	40	0	0	0	0	41	0	129	99
OTU0298	0	0	0	30	0	0	0	0	0	0	0	18	7	0	634	334
OTU0299	0	0	0	0	0	0	0	0	0	0	0	80	0	0	2001	124
OTU0300	0	1589	0	3	47	137	0	11	317	23	0	0	8	8	0	0
OTU0301	0	523	0	141	663	0	617	0	0	40	249	0	24	0	0	0
OTU0302	29	177	53	122	0	0	49	0	63	12	551	387	29	16	203	65
OTU0303	180	17	0	298	109	327	28	13	435	283	16	17	2	0	3	74
OTU0304	0	0	0	2740	0	0	0	0	0	0	0	0	0	0	0	0
OTU0305	0	0	0	0	0	7	0	0	0	0	0	0	1312	1425	5	0
OTU0306	0	264	0	469	628	20	41	0	61	13	17	12	0	0	823	0
OTU0307	0	0	1367	39	22	0	0	43	0	4	1028	39	94	0	41	0
OTU0308	0	0	2748	0	0	0	0	0	0	0	0	0	0	0	0	0
OTU0309	0	55	35	108	0	0	0	0	0	0	223	399	335	94	967	174
OTU0310	0	1957	0	90	504	0	24	0	0	0	0	0	0	0	0	0
OTU0311	0	0	0	63	0	0	0	0	0	0	0	0	0	0	2604	0
OTU0312	0	5	24	146	171	0	50	8	0	18	406	425	8	463	148	0
OTU0313	0	0	0	0	0	0	0	0	0	0	0	0	48	0	0	96
OTU0314	436	1022	0	0	588	0	65	0	23	152	0	0	0	0	0	0
OTU0315	0	168	952	215	145	54	146	0	0	2	21	0	0	0	3	0
OTU0316	0	0	0	0	0	0	0	0	0	9	0	2	0	0	2087	318
OTU0317	33	31	0	0	0	0	21	28	2	2498	0	0	0	0	0	0
OTU0318	0	0	0	0	0	0	0	0	2420	0	0	0	0	0	0	0
OTU0319	29	111	408	41	303	153	223	0	169	76	0	0	0	0	0	0
OTU0320	0	0	0	443	0	0	0	0	0	0	0	0	0	1342	0	0
OTU0321	112	1603	0	0	83	0	737	0	0	0	0	0	0	0	0	0
OTU0322	87	1436	107	221	166	0	178	0	161	21	9	0	0	0	0	0
OTU0323	0	19	0	0	25	174	352	77	274	1290	37	30	0	0	53	2
OTU0324	712	538	0	0	0	0	0	0	790	0	0	0	0	0	0	0
OTU0325	0	0	0	0	0	762	8	0	0	73	0	0	0	81	0	0
OTU0326	0	1632	0	0	36	0	0	0	10	895	0	0	0	0	0	0
OTU0327	1	0	0	0	0	31	0	1937	122	69	0	223	0	17	0	0
OTU0328	0	0	0	0	0	0	246	78	69	1989	0	0	0	0	0	0
OTU0329	0	0	0	0	0	0	0	0	0	0	0	22	0	0	1342	133
OTU0330	0	0	183	221	0	0	0	0	0	0	23	193	63	0	263	114
OTU0331	14	54	194	68	0	0	21	69	10	16	27	0	77	45	207	7
OTU0332	0	0	0	0	0	0	0	0	0	0	0	230	0	0	0	0
OTU0333	0	0	0	0	0	0	14	202	42	0	0	0	0	112	0	0
OTU0334	36	0	0	9	0	76	99	59	212	434	40	23	16	0	2	0
OTU0335	0	0	0	0	0	0	0	0	0	0	0	0	2356	0	0	60
OTU0336	0	234	0	0	131	1814	147	0	0	0	106	0	0	0	0	0
OTU0337	21	62	109	118	271	0	18	132	82	2	105	14	6	103	30	194
OTU0338	0	1876	0	0	180	0	0	0	49	0	0	0	0	0	0	0
OTU0339	0	31	352	56	0	228	230	0	0	32	135	0	93	0	77	0
OTU0340	0	523	0	0	66	17	0	0	919	246	0	0	0	0	0	0
OTU0341	0	0	7	0	0	0	0	0	0	0	0	0	0	0	102	1249
OTU0342	155	243	0	0	180	0	0	0	0	0	1791	0	0	0	0	0
OTU0343	0	0	0	0	286	0	279	404	0	278	0	0	0	22	0	0
OTU0344	0	0	0	15	0	0	0	0	0	0	0	0	0	0	0	0
OTU0345	0	0	0	0	0	295	0	0	0	3	0	1036	127	0	0	0
OTU0346	84	582	94	92	21	299	394	0	166	59	0	18	117	0	0	93
OTU0347	0	0	161	1301	0	0	33	0	0	0	34	84	269	0	110	235
OTU0348	0	6	0	0	0	47	0	0	0	0	0	411	6	0	47	1288
OTU0349	0	0	0	0	0	0	602	844	25	714	8	28	20	14	0	0
OTU0350	93	226	0	11	40	109	0	342	55	420	39	0	0	0	456	19
OTU0351	0	75	103	568	0	18	0	0	9	0	941	382	30	71	34	0
OTU0352	1101	0	0	0	96	0	0	0	555	202	0	0	0	0	0	0
OTU0353	0	0	42	9	0	0	0	0	0	0	28	0	354	0	192	14
OTU0354	888	0	0	0	0	0	0	0	81	0	0	0	25	0	0	214
OTU0355	143	11	82	37	733	290	0	140	157	233	47	73	1	0	158	40
OTU0356	179	159	0	55	0	157	38	383	212	147	189	21	42	0	54	0
OTU0357	0	0	0	0	0	0	0	1802	0	0	0	0	0	0	0	0
OTU0358	0	0	0	1772	98	99	0	0	52	0	20	0	0	53	0	0
OTU0359	0	0	423	242	0	0	0	0	0	0	40	0	146	0	57	115
OTU0360	945	764	0	0	67	0	0	0	272	0	0	0	0	0	0	0
OTU0361	2	96	88	357	314	13	27	12	0	0	59	17	31	9	30	0
OTU0362	56	0	0	0	0	0	0	0	0	0	0	0	0	0	77	0
OTU0363	0	0	154	26	28	0	0	0	0	0	64	30	89	1	320	187
OTU0364	131	168	357	0	0	2	0	0	0	246	0	892	51	41	0	0
OTU0365	0	0	0	0	0	1676	0	0	20	215	0	0	0	0	0	0
OTU0366	0	0	0	0	0	0	2	0	0	1	0	0	0	0	129	0
OTU0367	0	0	0	0	0	0	0	0	1210	0	0	0	0	0	0	0
OTU0368	0	0	0	0	0	0	0	0	2155	0	0	0	0	0	0	0
OTU0369	0	0	59	36	0	0	0	0	0	0	0	134	256	0	105	0
OTU0370	0	19	0	0	0	0	0	1939	0	0	0	0	0	14	0	0
OTU0371	74	96	36	8	87	0	0	0	0	0	246	124	75	0	0	0
OTU0372	0	0	0	0	0	0	0	0	60	1	0	0	0	0	79	49
OTU0373	0	0	108	67	0	0	143	0	0	0	52	163	0	0	108	1065
OTU0374	0	0	0	0	0	0	0	0	89	1984	0	0	0	0	0	0
OTU0375	0	0	21	0	0	0	0	0	0	0	22	7	1007	67	4	276
OTU0376	22	11	387	35	32	0	0	0	0	27	208	0	230	0	0	37
OTU0377	0	0	0	2091	0	0	0	0	0	0	0	0	0	0	0	0
OTU0378	0	0	0	0	0	0	73	0	0	0	70	299	404	50	29	0
OTU0380	1873	0	170	0	0	0	0	0	0	0	0	0	0	0	0	0
OTU0381	0	0	0	73	0	0	0	0	0	0	0	496	0	1085	140	0
OTU0382	0	0	0	92	0	0	0	0	0	0	0	0	0	0	0	0
OTU0383	80	563	0	0	66	0	84	0	184	883	0	0	0	0	0	0
OTU0384	0	0	0	0	106	0	100	107	0	264	45	16	0	0	9	5
OTU0386	0	56	0	0	12	26	375	30	921	565	0	0	0	0	0	0
OTU0387	0	0	0	0	0	0	0	0	0	0	0	0	19	0	0	1757
OTU0388	0	0	0	30	0	0	0	0	0	0	0	0	0	0	59	0
OTU0389	656	647	0	6	325	0	79	0	268	0	0	0	0	0	0	0
OTU0390	92	392	0	0	0	0	0	0	1418	8	0	0	0	0	0	0
OTU0391	0	0	13	0	225	1	47	107	40	14	732	200	8	80	418	45
OTU0393	0	0	1228	39	0	0	33	89	0	0	72	129	65	36	67	203
OTU0394	0	69	0	0	0	0	372	0	0	0	51	85	0	0	1196	0
OTU0395	0	0	13	17	16	0	0	273	0	1	0	0	0	0	0	0
OTU0396	0	0	0	0	0	0	0	0	0	1984	0	0	0	0	0	0
OTU0397	0	0	0	0	56	11	20	0	0	321	0	0	0	0	0	0
OTU0398	210	1556	0	0	1	0	0	0	110	0	0	0	0	0	0	0
OTU0399	0	0	163	1606	0	0	0	0	0	0	0	0	0	0	0	0
OTU0401	0	154	0	0	54	245	242	0	193	280	29	0	0	0	0	0
OTU0402	26	217	83	13	0	93	0	133	382	67	0	21	0	11	93	0
OTU0403	0	0	0	98	0	0	2	0	0	0	105	1613	0	0	0	0
OTU0404	1884	0	0	0	0	0	0	0	0	0	0	0	0	0	0	0
OTU0405	0	0	0	0	0	0	0	0	0	0	0	0	69	0	67	0
OTU0406	0	0	0	80	0	0	0	0	0	0	0	10	105	0	334	3
OTU0407	0	0	0	3	0	0	0	0	0	0	1841	0	0	0	0	0
OTU0408	0	0	0	0	0	0	0	0	0	1840	0	0	0	0	0	0
OTU0409	0	183	101	103	169	0	340	27	162	112	0	0	0	14	0	0
OTU0410	0	0	128	117	0	0	0	764	33	0	0	151	0	0	29	0
OTU0411	0	0	0	0	0	40	0	0	0	0	0	0	181	0	0	0
OTU0412	0	0	0	0	0	0	0	0	0	0	98	0	55	20	90	0
OTU0413	6	0	81	371	142	0	0	96	12	85	178	0	130	19	216	142
OTU0415	0	0	0	47	42	0	0	60	0	0	0	0	0	0	36	0
OTU0416	0	105	0	0	0	0	126	375	0	0	0	0	0	0	408	319
OTU0417	51	101	0	462	0	33	30	237	0	195	67	16	0	0	0	0
OTU0418	0	0	0	79	0	88	0	0	0	0	0	0	62	0	0	0
OTU0419	33	1244	0	0	21	0	0	0	352	67	0	0	0	0	0	0
OTU0420	0	0	0	0	0	0	60	1629	36	20	17	0	0	0	0	0
OTU0421	0	1557	0	0	0	66	0	0	0	164	0	0	0	0	0	0
OTU0422	0	869	0	0	36	0	0	0	181	362	0	0	0	0	0	0
OTU0423	0	0	0	100	0	0	10	1028	0	0	0	14	106	0	0	64
OTU0424	0	0	0	9	0	5	0	0	0	0	0	1742	0	0	0	0
OTU0425	0	0	0	0	0	1223	410	0	83	0	0	0	0	0	0	0
OTU0426	80	0	77	0	0	0	789	60	73	6	0	0	0	0	0	0
OTU0427	14	87	0	0	0	924	76	0	0	0	0	0	0	6	0	0
OTU0428	34	996	0	0	0	0	0	0	0	515	0	0	0	0	0	0
OTU0429	0	0	0	0	0	0	0	0	16	0	0	0	0	0	0	843
OTU0430	111	1574	0	0	0	0	0	0	0	0	0	0	0	0	0	0
OTU0431	0	0	0	0	0	0	0	0	0	0	0	0	0	0	1724	0
OTU0432	0	0	0	0	9	30	16	31	1167	204	8	0	2	0	0	0
OTU0433	0	0	0	25	0	6	79	0	53	27	0	0	0	0	578	55
OTU0434	0	92	70	153	47	0	13	0	0	0	15	0	34	0	192	266
OTU0435	0	539	0	0	143	0	222	0	220	479	0	0	0	0	0	0
OTU0436	345	208	33	0	222	45	0	0	0	0	0	0	0	0	0	0
OTU0437	0	0	0	174	0	0	0	0	0	0	0	0	744	42	0	0
OTU0438	0	0	0	940	0	0	0	0	0	0	0	0	404	0	0	0
OTU0439	0	0	0	555	163	0	31	0	100	0	771	0	0	0	0	0
OTU0440	0	0	43	649	0	0	0	0	0	0	0	0	209	0	0	0
OTU0441	0	0	0	1	278	0	0	0	0	0	0	0	0	0	0	0
OTU0443	0	0	31	1	0	0	0	6	0	48	0	0	0	0	189	217
OTU0444	3	200	26	181	29	80	7	197	150	8	14	15	145	91	296	0
OTU0445	0	0	0	0	0	0	0	0	0	0	0	0	29	0	0	0
OTU0446	0	0	0	0	0	0	1644	0	0	0	0	0	0	0	0	0
OTU0447	0	0	0	67	0	0	0	0	0	0	488	98	0	0	0	0
OTU0448	0	0	0	0	0	0	0	0	133	0	1354	29	0	12	23	0
OTU0449	0	0	0	47	0	33	79	0	0	40	0	0	0	0	0	0
OTU0450	0	0	65	521	185	0	0	0	20	0	0	0	0	0	0	0
OTU0452	0	0	0	0	0	0	0	0	0	0	34	60	0	37	0	0
OTU0453	0	0	0	209	0	45	0	656	0	0	0	51	19	245	0	51
OTU0454	0	23	0	0	3	0	563	951	0	4	0	4	0	0	0	0
OTU0455	0	252	15	80	0	165	0	0	0	0	0	0	0	0	90	0
OTU0456	0	0	0	0	0	0	0	0	0	0	0	0	0	0	445	123
OTU0457	10	35	29	66	141	0	45	88	118	46	16	6	10	11	0	11
OTU0458	0	0	0	0	0	63	0	0	0	0	0	0	0	32	0	334
OTU0459	0	0	0	0	0	0	0	0	0	0	0	0	0	0	1604	0
OTU0460	0	71	0	0	9	358	25	0	102	129	0	0	0	27	0	0
OTU0461	73	0	0	224	613	0	374	0	112	0	0	0	0	0	0	0
OTU0462	37	0	77	54	0	0	30	12	98	837	0	0	0	0	0	0
OTU0463	19	60	92	41	27	182	35	205	251	74	17	43	53	37	4	6
OTU0464	0	0	0	0	0	0	0	0	0	0	0	275	0	0	0	0
OTU0465	0	0	0	0	0	0	0	0	0	0	0	0	1551	0	0	0
OTU0466	0	0	226	0	158	508	0	0	58	0	0	0	260	4	0	0
OTU0467	0	0	0	0	0	0	0	0	0	0	0	0	216	0	0	0
OTU0468	108	1017	0	0	431	0	0	0	0	0	0	0	0	0	0	0
OTU0469	0	77	19	65	4	0	1	113	8	6	89	8	4	0	6	0
OTU0470	0	0	57	0	0	0	0	0	0	0	0	0	0	0	0	0
OTU0471	0	0	0	310	0	0	0	0	0	0	0	0	0	443	245	88
OTU0472	0	0	0	252	0	0	0	0	0	0	0	0	348	131	0	716
OTU0473	0	0	0	0	102	115	0	0	0	0	0	0	0	49	0	0
OTU0474	1532	0	0	0	0	0	0	0	0	0	0	0	0	0	0	0
OTU0475	0	0	94	159	0	0	0	0	0	0	0	0	0	0	711	296
OTU0476	0	0	0	0	0	0	0	0	0	0	0	0	0	0	46	0
OTU0477	1173	0	0	0	0	0	0	0	0	0	0	0	0	0	0	0
OTU0478	18	128	69	87	112	4	37	11	0	23	20	45	43	69	140	143
OTU0479	0	0	0	0	0	0	0	0	0	0	0	0	0	0	176	0
OTU0480	0	0	100	24	65	31	0	432	0	0	0	0	0	55	0	0
OTU0481	231	481	0	0	0	0	0	0	0	791	0	0	0	0	0	0
OTU0482	0	0	0	0	396	0	749	0	0	0	0	0	0	0	0	0
OTU0483	18	112	46	0	7	206	0	0	6	0	0	0	0	0	0	0
OTU0484	0	0	0	0	0	0	0	0	0	0	0	0	0	0	0	1459
OTU0485	0	438	0	0	0	128	0	0	0	0	0	0	40	0	785	0
OTU0486	0	0	0	0	1003	0	337	0	0	0	0	0	0	0	0	0
OTU0487	0	0	167	311	13	0	0	24	0	0	28	20	158	45	26	4
OTU0488	0	0	0	0	1450	0	0	0	0	0	0	0	0	0	0	0
OTU0489	98	72	8	33	54	51	22	5	0	2	17	9	5	119	11	0
OTU0490	0	0	0	0	70	0	0	70	101	60	0	0	0	0	0	0
OTU0491	0	0	0	841	0	0	0	0	0	0	6	394	0	0	0	77
OTU0492	0	0	0	0	0	0	1470	0	0	0	0	0	0	0	0	0
OTU0495	15	3	149	26	7	1	59	161	48	35	4	3	193	0	327	0
OTU0496	300	115	0	0	0	44	0	0	0	0	0	0	0	0	0	0
OTU0497	0	0	0	0	0	0	0	0	0	0	0	0	0	0	828	0
OTU0498	0	0	0	0	0	0	0	0	0	0	0	0	0	0	0	37
OTU0499	0	6	49	733	0	0	66	0	0	0	0	0	36	0	0	0
OTU0500	0	0	0	0	0	0	12	8	113	1094	0	0	0	0	0	0
OTU0501	0	0	0	0	0	0	0	0	0	0	145	0	118	0	0	0
OTU0502	1	0	0	0	61	0	190	123	229	802	0	2	0	0	0	0
OTU0503	0	0	0	25	0	0	0	0	0	0	0	0	38	0	398	770
OTU0504	0	0	108	126	0	157	0	0	0	0	436	0	78	0	60	0
OTU0505	0	7	494	172	0	0	0	0	0	0	0	0	107	0	479	73
OTU0506	0	0	0	0	0	0	0	0	0	0	0	0	0	0	200	637
OTU0507	12	0	0	0	0	0	0	0	0	18	0	0	0	0	0	0
OTU0508	70	308	21	0	0	335	0	0	0	132	0	0	0	0	0	0
OTU0509	0	0	110	529	60	0	0	0	0	0	332	0	198	0	195	0
OTU0510	26	133	113	71	19	44	94	269	95	375	0	0	10	0	0	0
OTU0511	0	0	19	0	0	0	0	0	0	0	0	48	0	0	1265	80
OTU0512	0	0	0	0	0	0	0	0	1043	0	0	0	0	0	0	0
OTU0513	58	0	0	0	0	15	16	23	52	0	31	134	7	400	0	632
OTU0514	0	0	744	591	5	0	0	0	0	0	0	3	0	0	0	0
OTU0515	0	0	0	0	0	0	0	0	0	0	0	0	183	0	877	254
OTU0517	43	0	107	40	0	102	101	112	0	208	0	0	0	0	0	0
OTU0518	0	0	0	0	1391	0	0	0	0	0	0	0	0	0	0	0
OTU0519	763	0	0	0	330	0	0	0	161	0	0	0	0	0	0	0
OTU0520	54	0	102	0	0	0	9	242	51	0	613	0	4	0	0	0
OTU0521	0	0	0	0	0	0	0	0	0	0	0	0	789	0	0	0
OTU0522	0	1144	0	74	122	0	0	0	0	0	0	0	0	0	0	0
OTU0523	0	12	130	142	0	0	0	0	4	0	1	0	167	0	140	172
OTU0524	69	215	100	0	0	0	0	0	170	67	0	0	0	0	0	0
OTU0527	0	0	0	91	0	0	0	0	0	0	211	0	99	247	244	0
OTU0528	0	0	0	215	0	0	0	0	0	0	0	218	0	449	0	0
OTU0529	0	486	66	393	0	0	0	0	0	0	0	0	0	0	0	0
OTU0530	0	0	83	45	0	0	0	0	0	0	0	0	61	0	283	489
OTU0531	0	59	34	233	385	0	47	0	0	0	17	0	0	155	58	0
OTU0532	0	0	0	0	0	0	0	48	0	0	0	0	0	26	0	542
OTU0533	0	0	0	0	0	0	0	0	0	0	0	0	0	0	908	53
OTU0534	0	0	0	0	0	0	0	0	1306	0	0	0	0	0	0	0
OTU0535	0	0	0	0	0	0	0	0	0	0	0	0	0	0	280	0
OTU0536	0	0	0	0	0	0	0	0	0	0	0	0	0	0	188	0
OTU0537	0	0	268	53	0	0	0	0	0	0	0	0	0	132	305	396
OTU0538	0	11	15	0	0	0	942	0	141	73	0	0	0	0	0	0
OTU0539	0	0	0	0	0	0	0	0	0	0	0	0	147	0	730	0
OTU0541	0	0	0	0	0	0	18	0	1067	148	0	0	4	14	0	0
OTU0542	0	0	0	0	0	0	1288	0	0	0	0	0	0	0	0	0
OTU0543	0	0	0	0	0	1	0	55	0	0	0	0	0	41	0	0
OTU0544	0	0	256	995	0	0	0	0	0	0	58	9	0	0	0	0
OTU0545	0	0	101	0	0	0	0	0	0	0	0	0	0	0	0	0
OTU0547	0	0	0	0	0	0	0	0	0	0	0	81	0	0	0	0
OTU0548	0	97	0	0	0	0	0	0	471	470	0	0	0	0	0	0
OTU0549	97	0	38	263	0	64	87	0	17	2	442	69	0	0	0	0
OTU0550	0	0	0	0	0	0	0	0	0	0	0	231	0	315	0	243
OTU0551	0	0	0	0	0	0	0	0	0	0	0	0	0	0	0	588
OTU0552	0	0	0	83	0	0	0	0	0	0	21	0	314	0	409	430
OTU0553	69	0	0	17	172	20	0	0	509	0	0	0	0	19	0	5
OTU0554	0	0	0	99	0	0	0	0	0	0	184	0	23	24	743	93
OTU0555	66	0	5	19	0	0	0	0	0	0	0	0	0	0	54	454
OTU0557	0	0	0	0	0	0	0	0	0	1267	0	0	0	0	0	0
OTU0558	307	120	0	5	30	147	19	46	42	1	50	96	0	0	336	4
OTU0559	0	185	144	244	26	261	16	0	30	72	0	0	11	38	0	0
OTU0560	0	0	0	0	104	0	253	0	0	0	0	0	0	0	104	0
OTU0561	0	103	0	0	0	0	41	0	0	132	0	0	0	0	0	0
OTU0563	0	0	0	0	0	0	1237	18	0	0	0	0	0	0	0	0
OTU0564	0	72	12	59	13	14	92	29	43	6	8	23	72	186	65	127
OTU0565	0	0	0	100	0	12	0	119	0	0	0	0	49	2	0	354
OTU0567	0	0	51	70	0	0	0	0	0	0	0	0	134	0	35	92
OTU0568	866	0	0	0	314	0	0	0	0	0	0	0	0	0	0	0
OTU0569	0	0	389	0	0	0	0	0	0	0	0	0	0	0	69	71
OTU0570	0	0	0	1199	0	26	0	0	0	0	0	0	0	0	0	0
OTU0571	0	0	316	0	0	0	0	0	0	0	0	0	0	0	0	0
OTU0572	0	142	26	0	31	2	0	18	130	41	50	53	18	73	2	1
OTU0573	0	19	0	0	65	0	0	0	0	0	799	273	0	0	0	0
OTU0574	0	1192	0	0	0	0	0	0	0	0	0	0	0	0	0	0
OTU0575	0	0	0	0	0	0	0	0	0	0	0	0	0	0	17	0
OTU0576	0	0	0	0	0	0	0	0	0	0	0	0	0	0	975	0
OTU0578	0	0	0	0	0	0	0	0	0	0	0	16	0	0	0	0
OTU0579	0	87	78	477	0	73	0	0	0	0	41	0	0	0	0	0
OTU0580	0	0	288	91	0	0	0	0	0	0	0	0	0	0	0	0
OTU0581	122	0	0	0	0	27	0	93	0	13	40	0	67	89	369	0
OTU0582	0	0	0	74	0	0	0	0	0	0	0	0	83	0	68	0
OTU0583	0	0	0	0	30	0	0	0	0	0	0	229	0	179	0	19
OTU0584	180	0	5	0	0	0	0	0	54	0	30	15	296	0	221	160
OTU0585	0	102	30	121	82	73	71	49	71	73	4	19	0	31	8	0
OTU0586	177	105	105	39	0	12	43	0	43	1	0	0	0	48	0	0
OTU0587	0	1046	0	0	0	0	28	0	0	63	0	0	0	0	0	0
OTU0588	0	0	0	0	0	0	0	0	15	1150	0	0	0	0	0	0
OTU0589	0	0	17	136	0	0	12	0	0	0	0	42	14	0	782	33
OTU0590	0	0	0	0	0	0	0	0	0	0	0	0	31	0	352	36
OTU0592	0	0	13	1040	0	0	0	0	0	0	25	0	13	0	0	0
OTU0593	0	0	43	115	0	0	0	0	0	0	0	0	0	0	225	0
OTU0594	0	0	90	70	0	0	0	0	0	93	0	0	0	0	70	72
OTU0595	0	0	0	0	0	0	0	0	166	0	0	0	0	0	0	0
OTU0596	90	137	0	0	465	22	24	0	16	1	106	0	0	13	1	0
OTU0597	0	0	0	0	0	0	0	0	0	0	0	0	46	0	0	0
OTU0598	0	0	0	0	0	40	14	339	128	314	0	0	0	0	0	0
OTU0599	29	57	0	11	0	84	272	0	152	466	0	0	24	0	0	0
OTU0600	53	0	0	0	118	0	734	0	216	0	0	0	0	0	0	0
OTU0601	50	70	0	0	1	0	0	0	0	1018	0	0	0	0	0	0
OTU0602	0	0	83	6	0	0	0	0	0	0	324	1	0	0	117	547
OTU0603	0	0	30	73	0	0	0	0	0	0	56	4	102	599	39	0
OTU0604	0	0	18	229	0	0	0	0	0	0	41	0	0	0	0	40
OTU0605	0	0	0	0	0	0	0	0	903	97	0	0	0	0	4	0
OTU0606	0	0	0	60	0	0	0	0	0	0	1024	24	0	0	0	0
OTU0607	0	838	0	0	0	0	0	0	0	242	0	0	0	0	0	0
OTU0608	3	0	108	29	72	15	0	0	14	0	0	0	37	0	211	50
OTU0610	44	36	0	74	0	0	0	0	0	308	78	67	0	4	300	0
OTU0611	1	0	0	52	0	0	0	0	0	0	0	13	237	34	60	2
OTU0612	71	546	0	0	155	0	0	0	0	119	0	0	0	0	0	0
OTU0614	0	0	0	0	0	0	0	0	0	0	0	0	18	0	0	0
OTU0615	0	0	0	0	0	70	988	0	0	0	0	0	0	0	0	0
OTU0616	42	0	0	0	0	0	0	0	0	0	0	0	0	0	0	0
OTU0617	0	0	0	0	0	0	0	0	0	0	0	0	0	0	100	0
OTU0618	11	0	105	0	0	150	0	0	0	0	0	0	69	101	95	155
OTU0619	0	131	37	57	0	0	57	0	18	149	0	0	0	0	0	0
OTU0620	0	0	61	0	0	0	0	0	6	0	53	42	15	0	497	153
OTU0621	0	0	0	0	0	0	0	0	0	0	25	0	108	0	0	65
OTU0622	0	0	0	0	0	0	0	0	1106	0	0	0	0	0	0	0
OTU0623	0	0	0	0	0	0	0	0	0	0	0	0	0	0	22	0
OTU0624	0	110	0	0	316	206	0	420	0	51	0	0	0	0	0	0
OTU0625	0	0	0	0	0	0	0	0	0	0	0	0	35	0	0	0
OTU0626	0	0	86	322	0	0	0	0	0	0	0	0	0	0	0	0
OTU0627	185	0	0	0	573	0	0	0	311	0	0	0	0	0	0	0
OTU0629	0	970	0	0	109	0	0	0	0	0	0	0	0	0	0	0
OTU0630	0	0	0	0	0	0	7	3	932	74	0	0	0	0	0	0
OTU0633	0	82	0	0	2	34	84	386	0	6	16	18	121	59	4	25
OTU0634	0	47	16	94	22	132	4	28	433	7	0	0	5	29	0	0
OTU0635	0	55	63	149	0	0	48	0	62	0	0	0	0	0	0	0
OTU0636	0	0	0	0	0	166	0	791	0	0	0	0	0	0	0	0
OTU0637	0	251	0	0	569	0	0	0	0	65	0	0	0	0	0	0
OTU0638	67	127	127	13	42	44	108	134	12	10	0	9	0	39	9	12
OTU0639	94	784	0	33	0	0	0	0	13	0	116	0	0	0	0	0
OTU0640	153	539	0	0	34	0	0	0	18	0	0	0	0	0	0	0
OTU0641	548	0	0	164	0	151	77	0	0	19	0	0	0	0	0	0
OTU0642	61	125	60	632	0	0	0	0	0	28	0	0	0	0	0	0
OTU0643	0	0	0	0	0	0	0	0	0	0	0	0	0	107	0	0
OTU0644	0	31	0	0	0	4	2	28	26	5	0	51	40	314	24	162
OTU0645	0	0	0	0	0	291	73	94	0	0	0	77	0	0	36	80
OTU0646	68	0	0	0	0	0	0	0	0	0	111	0	0	93	0	0
OTU0647	0	0	0	0	34	0	924	0	50	2	0	0	0	0	0	0
OTU0648	0	0	0	125	0	0	0	0	0	0	187	240	12	206	47	55
OTU0649	0	0	0	76	0	34	222	0	19	0	18	0	0	0	0	0
OTU0650	0	0	0	74	0	0	0	0	0	0	8	0	0	232	0	0
OTU0651	0	0	0	0	0	0	0	0	0	0	0	65	0	0	45	59
OTU0652	0	0	22	81	0	0	0	0	0	0	56	49	48	0	226	0
OTU0653	0	0	0	0	0	0	0	0	27	0	49	10	600	0	0	0
OTU0654	25	51	0	0	8	72	127	0	324	32	3	0	0	3	0	0
OTU0655	0	0	0	0	0	0	0	0	0	0	0	0	0	0	0	107
OTU0656	0	0	0	65	0	0	0	0	0	0	0	0	80	0	0	230
OTU0657	829	0	0	0	0	0	0	0	0	0	0	0	0	0	0	0
OTU0658	0	286	30	104	114	24	0	0	0	110	0	0	0	0	0	0
OTU0659	0	0	0	0	0	0	0	0	0	0	0	0	0	112	0	0
OTU0660	0	0	15	32	0	0	0	0	0	0	42	0	0	0	885	0
OTU0662	0	0	0	0	0	422	0	535	0	0	0	0	0	0	0	0
OTU0663	0	0	0	0	0	0	83	0	0	0	0	0	0	0	0	0
OTU0664	0	49	19	31	0	0	0	0	0	0	0	54	178	9	164	121
OTU0665	0	0	0	0	0	31	0	0	0	0	0	0	5	1	934	0
OTU0666	0	0	0	0	0	0	78	516	0	75	0	0	0	0	0	0
OTU0667	0	0	674	167	0	0	0	0	0	37	0	0	0	7	64	0
OTU0668	3	0	3	18	60	0	0	18	0	50	56	35	46	27	78	10
OTU0669	59	486	0	72	29	0	0	0	0	42	0	0	0	0	0	0
OTU0670	0	52	298	45	0	0	0	0	0	0	51	357	17	66	0	0
OTU0671	0	0	199	0	0	0	0	0	0	227	81	81	161	0	0	0
OTU0672	0	0	0	0	0	0	0	0	0	0	0	0	655	0	132	50
OTU0673	0	0	0	0	0	74	25	271	0	4	9	0	0	0	0	0
OTU0674	0	0	0	193	0	0	0	0	0	0	0	0	122	21	0	0
OTU0675	0	0	0	0	0	0	764	0	0	0	0	0	0	0	89	96
OTU0676	35	0	0	0	2	1	0	6	97	1	0	0	0	1	64	169
OTU0677	0	0	0	0	0	0	0	0	0	0	0	0	0	110	158	323
OTU0678	14	0	10	0	14	0	19	0	775	0	39	0	0	0	53	0
OTU0680	0	0	0	17	0	0	10	108	0	0	537	115	0	0	0	0
OTU0681	0	0	0	0	0	23	0	0	0	0	362	69	46	41	0	0
OTU0682	0	0	51	148	0	11	87	38	0	85	0	0	0	0	0	0
OTU0683	0	0	762	11	0	0	0	0	0	0	155	0	0	0	1	0
OTU0684	0	0	0	1	0	0	0	5	0	0	6	6	0	786	0	0
OTU0685	0	0	0	0	0	0	0	0	0	0	0	0	305	0	0	0
OTU0686	0	0	10	14	0	24	0	0	0	2	95	0	0	0	349	56
OTU0687	0	0	0	0	763	0	0	0	62	38	25	22	0	0	0	0
OTU0688	691	0	0	0	0	0	0	0	0	0	0	0	0	0	0	0
OTU0689	0	0	0	0	0	0	0	0	0	0	0	0	0	0	139	52
OTU0690	0	0	0	0	0	29	75	0	0	52	0	0	0	0	0	0
OTU0691	0	0	0	744	0	0	0	0	0	0	121	0	0	0	0	0
OTU0692	0	0	0	376	0	46	335	0	0	0	0	0	0	0	0	0
OTU0693	433	0	0	0	0	0	0	86	184	20	0	0	0	0	0	0
OTU0694	0	0	7	0	0	0	0	0	0	0	0	0	21	16	103	6
OTU0695	0	0	94	218	31	0	0	0	0	0	62	64	81	73	217	3
OTU0696	0	0	0	0	0	0	0	0	0	0	0	0	6	27	362	84
OTU0697	0	0	0	0	0	0	0	0	0	0	0	0	0	171	0	0
OTU0698	0	0	0	0	0	0	0	0	0	0	0	0	0	0	82	610
OTU0699	0	0	0	0	0	475	263	79	0	85	0	0	0	0	0	0
OTU0700	0	0	0	0	0	0	0	0	0	0	0	0	110	56	240	221
OTU0701	0	0	0	0	0	0	0	836	0	0	64	0	0	0	0	0
OTU0702	0	0	0	0	0	0	0	0	0	0	28	0	0	0	411	0
OTU0703	0	0	0	0	51	0	0	0	0	725	0	0	0	0	0	0
OTU0704	0	15	0	39	0	0	0	128	0	0	0	0	142	0	482	3
OTU0705	0	0	0	0	0	0	0	0	0	0	0	0	12	0	120	10
OTU0706	0	0	0	0	0	50	0	834	0	0	0	0	0	0	0	0
OTU0707	312	0	0	0	0	0	0	0	273	0	0	0	0	0	0	2
OTU0708	373	0	0	0	0	0	0	0	0	0	0	0	0	0	0	0
OTU0709	867	0	0	0	0	0	0	0	0	0	0	0	0	0	0	0
OTU0712	0	66	5	0	34	507	8	0	84	21	0	0	0	0	0	0
OTU0713	0	88	0	0	0	0	0	0	167	289	0	0	0	0	0	0
OTU0714	48	0	0	73	0	0	208	162	16	42	0	13	0	0	2	0
OTU0715	0	44	0	30	0	0	14	0	71	9	0	0	0	49	0	0
OTU0716	89	0	0	279	0	0	0	0	0	0	0	0	0	0	0	0
OTU0717	202	0	0	0	63	0	0	0	39	0	0	0	0	0	0	0
OTU0718	0	0	0	0	0	0	0	0	0	0	0	0	20	0	37	539
OTU0719	0	64	314	0	0	0	0	217	0	0	0	0	16	0	0	0
OTU0720	0	64	210	125	0	0	0	0	0	0	0	0	0	0	0	0
OTU0721	0	704	0	0	161	0	0	0	0	0	0	0	0	0	0	0
OTU0722	0	0	49	11	0	0	0	0	0	27	168	0	521	0	51	0
OTU0724	0	0	48	25	0	0	0	0	0	0	77	6	0	0	34	81
OTU0725	0	36	0	0	278	105	0	0	0	46	0	0	0	158	0	0
OTU0726	0	0	0	0	0	236	0	0	0	0	0	0	0	0	0	0
OTU0728	0	0	161	0	0	0	0	0	0	0	0	0	0	0	0	0
OTU0729	0	0	12	93	26	0	0	0	0	0	0	0	38	0	193	79
OTU0730	372	0	0	0	205	0	0	0	83	0	0	0	0	0	0	0
OTU0731	0	465	0	0	0	0	91	0	0	282	0	0	0	0	0	0
OTU0732	0	38	63	115	41	138	0	0	0	63	0	129	0	0	200	0
OTU0733	0	0	0	0	0	0	0	0	0	0	0	0	0	0	88	31
OTU0734	777	57	0	0	0	0	0	0	0	0	0	0	0	0	0	0
OTU0735	1	0	0	0	0	0	0	0	817	0	0	0	0	0	0	0
OTU0736	118	476	0	0	0	0	0	0	0	0	0	0	0	0	0	0
OTU0737	8	13	0	43	0	32	29	59	71	56	2	9	19	0	190	0
OTU0738	0	0	0	211	0	0	0	0	0	0	613	0	0	0	0	0
OTU0739	0	0	0	0	0	0	0	0	0	0	0	0	0	0	251	66
OTU0740	0	0	10	23	0	0	0	0	0	0	162	0	57	0	577	0
OTU0741	0	0	0	358	97	0	0	0	0	0	215	43	0	0	0	0
OTU0742	0	0	0	0	124	0	358	0	131	201	0	0	0	0	0	0
OTU0743	0	3	0	0	347	0	51	0	147	0	0	0	0	35	0	0
OTU0744	0	0	0	0	66	0	0	0	158	0	563	0	0	0	0	0
OTU0746	0	0	0	0	0	776	0	0	0	0	0	0	0	0	0	0
OTU0747	4	0	0	0	0	0	0	0	34	0	0	0	0	0	0	0
OTU0748	0	0	315	416	0	0	0	0	0	0	0	0	0	0	0	0
OTU0749	38	48	513	88	98	0	0	0	0	0	0	22	0	0	0	0
OTU0750	0	99	0	0	85	264	0	0	0	133	0	0	0	0	0	0
OTU0751	0	0	0	0	0	0	0	0	0	0	0	0	0	0	282	417
OTU0752	0	0	0	0	0	0	0	0	0	814	0	0	0	0	0	0
OTU0753	0	0	0	0	699	0	66	0	0	0	0	0	0	0	0	0
OTU0754	0	129	0	8	0	60	42	451	78	14	0	0	0	0	0	0
OTU0755	0	0	0	0	0	0	156	0	0	650	0	0	0	0	0	0
OTU0756	0	0	0	0	0	0	0	0	0	0	0	0	782	0	0	0
OTU0757	647	0	0	10	0	0	0	101	44	0	0	0	0	0	0	0
OTU0758	0	0	0	0	0	0	0	0	0	0	138	0	0	0	0	0
OTU0760	0	0	0	481	0	0	0	0	0	0	298	0	0	0	0	0
OTU0761	0	0	0	400	0	0	0	0	0	0	400	0	0	0	0	0
OTU0762	0	0	0	0	0	0	0	0	0	0	0	0	513	0	0	0
OTU0763	0	0	0	0	544	0	0	0	127	0	0	0	0	0	0	0
OTU0766	0	0	0	0	0	0	414	0	0	0	0	0	0	82	0	0
OTU0767	0	0	0	14	0	0	0	0	0	0	0	4	1	305	0	0
OTU0768	0	0	12	0	4	2	678	71	11	1	0	0	0	0	1	0
OTU0769	26	15	6	4	0	40	15	11	67	20	268	90	29	28	23	11
OTU0770	0	0	17	0	0	0	0	0	0	0	0	0	0	0	168	0
OTU0771	250	0	0	0	188	0	0	0	0	0	0	0	0	0	0	0
OTU0772	0	70	0	77	91	143	0	0	27	0	0	0	0	0	0	0
OTU0773	162	96	0	0	0	257	4	71	83	24	15	16	0	0	0	0
OTU0774	0	0	0	0	0	53	0	0	0	0	0	0	0	0	0	0
OTU0775	0	0	0	64	0	0	0	0	82	0	0	82	0	0	175	0
OTU0776	152	0	0	0	35	0	0	0	265	0	0	0	0	0	0	0
OTU0777	17	9	63	0	0	55	12	89	0	12	0	7	6	0	77	163
OTU0778	0	0	538	0	0	0	26	0	40	56	0	0	0	0	0	0
OTU0779	274	17	7	0	0	0	0	0	60	0	0	6	33	0	184	0
OTU0780	0	0	0	0	0	0	0	0	0	0	0	0	28	0	0	0
OTU0781	0	0	0	0	0	0	0	0	0	0	0	0	9	0	760	0
OTU0782	0	0	281	38	0	0	0	0	0	0	0	0	0	0	0	0
OTU0783	132	0	263	0	0	0	0	0	0	0	0	0	13	0	1	0
OTU0784	620	72	0	0	0	0	0	0	14	0	0	0	0	0	0	0
OTU0785	0	0	0	0	0	764	0	0	0	0	0	0	0	0	0	0
OTU0786	0	0	89	17	0	0	71	0	0	4	118	0	0	0	0	0
OTU0787	139	72	0	0	454	0	0	0	0	0	0	0	0	0	0	0
OTU0788	0	0	62	5	0	0	0	0	0	0	15	0	0	0	322	329
OTU0789	0	0	0	90	0	39	0	85	0	0	0	54	102	184	0	0
OTU0790	0	0	0	227	41	0	0	0	0	0	443	0	0	0	0	0
OTU0791	0	0	0	0	0	0	0	0	0	0	0	0	0	10	0	90
OTU0792	507	0	0	0	0	0	152	0	43	0	0	0	0	0	0	0
OTU0793	0	0	54	0	0	0	0	0	0	0	111	0	0	30	529	0
OTU0794	148	40	0	0	0	194	11	63	84	80	37	0	0	0	7	0
OTU0795	0	0	0	282	0	0	0	0	0	0	418	0	0	0	0	0
OTU0796	0	0	0	0	407	0	0	0	0	0	0	0	0	0	0	0
OTU0797	0	561	0	0	151	0	0	0	16	0	0	0	0	0	0	0
OTU0798	0	47	59	613	0	0	0	0	0	0	0	0	0	0	1	0
OTU0799	0	417	0	0	64	0	48	0	96	64	0	0	0	0	0	0
OTU0800	0	0	6	0	0	0	0	0	0	0	0	0	0	0	312	0
OTU0801	0	0	15	160	0	0	0	0	0	0	0	59	344	0	0	0
OTU0802	0	36	0	0	0	0	147	0	29	164	0	0	0	0	0	0
OTU0803	0	0	0	0	0	0	333	389	0	0	0	0	0	0	0	0
OTU0805	149	0	0	78	271	21	0	0	0	0	0	0	12	9	0	0
OTU0806	132	0	0	0	47	0	0	0	0	550	0	0	0	0	0	0
OTU0807	0	0	0	0	0	0	0	0	0	0	0	0	0	66	0	0
OTU0808	193	0	0	0	0	0	0	0	419	0	0	0	0	0	0	0
OTU0809	0	729	0	0	0	0	0	0	0	0	0	0	0	0	0	0
OTU0810	0	0	43	88	0	0	0	0	0	0	0	0	26	0	0	282
OTU0811	0	0	0	725	0	0	0	0	0	0	0	0	0	0	0	0
OTU0813	0	0	0	98	40	33	401	0	57	5	8	0	0	0	0	0
OTU0814	0	82	186	198	176	0	19	0	35	0	0	0	0	0	0	0
OTU0815	0	0	0	0	0	0	0	0	0	0	0	11	708	0	0	0
OTU0816	0	75	73	0	241	0	36	0	0	143	0	0	0	0	0	0
OTU0817	0	0	0	0	0	0	0	108	0	0	0	0	0	0	0	0
OTU0818	0	0	10	0	633	0	0	0	0	0	0	0	0	0	0	0
OTU0819	0	0	0	0	0	0	0	0	0	0	60	0	131	0	0	457
OTU0821	0	11	0	0	0	0	0	99	0	0	378	47	0	0	0	0
OTU0822	86	482	0	0	0	0	26	31	23	34	0	0	0	7	0	0
OTU0823	0	0	0	65	0	0	0	0	0	0	0	0	0	0	0	0
OTU0824	0	0	51	55	0	0	0	0	0	0	96	48	322	77	0	0
OTU0825	0	54	5	0	0	91	42	109	187	41	3	20	0	0	0	0
OTU0826	0	18	37	80	27	0	119	33	0	15	8	3	46	96	71	0
OTU0827	203	0	0	0	371	0	0	0	0	0	0	0	0	0	0	0
OTU0828	0	0	152	0	0	0	0	0	0	0	0	0	0	0	47	0
OTU0830	0	0	0	0	0	0	0	0	0	0	0	0	0	284	102	0
OTU0831	0	0	10	0	0	0	0	0	0	0	0	81	20	0	0	0
OTU0832	0	0	0	0	0	0	0	0	30	0	0	0	0	0	0	27
OTU0834	18	74	0	0	41	0	0	103	97	328	14	0	0	0	0	0
OTU0835	59	34	0	0	0	0	0	0	0	0	0	96	200	0	206	0
OTU0836	0	0	0	0	0	0	0	0	21	0	3	0	0	0	6	11
OTU0837	1	24	60	13	20	134	0	0	108	0	0	0	0	0	0	0
OTU0838	0	147	12	14	0	4	50	176	22	47	11	104	0	0	4	0
OTU0839	0	0	0	45	0	0	0	0	0	0	0	0	0	0	69	0
OTU0840	0	171	0	0	31	40	2	59	36	0	5	2	0	90	57	0
OTU0841	0	0	0	0	0	0	19	0	0	0	0	20	45	0	0	0
OTU0842	0	0	0	0	0	0	0	0	0	0	0	0	0	0	615	0
OTU0843	0	0	0	0	0	0	0	0	0	0	0	164	0	0	0	0
OTU0844	538	0	0	0	21	0	42	0	1	0	0	0	0	0	0	0
OTU0845	0	668	0	0	0	0	0	0	0	1	0	0	0	0	0	0
OTU0846	60	0	0	0	0	0	50	0	0	0	0	0	0	0	0	0
OTU0847	0	0	0	426	0	0	0	0	0	0	0	18	0	0	0	0
OTU0848	0	0	0	0	0	0	0	0	0	0	621	0	0	0	0	0
OTU0849	0	0	0	0	0	0	0	0	467	181	0	0	0	0	0	0
OTU0850	7	0	170	228	1	0	0	0	0	0	34	0	0	0	0	0
OTU0851	0	0	19	0	31	139	0	7	252	59	0	0	0	0	0	0
OTU0852	0	6	44	448	0	23	82	0	0	0	0	38	0	0	0	0
OTU0853	0	0	0	0	0	0	323	0	127	44	0	0	0	0	0	0
OTU0854	0	0	0	0	0	0	0	0	640	0	0	0	0	0	0	0
OTU0855	0	0	46	274	0	0	0	0	0	0	225	0	0	0	0	0
OTU0856	0	1	126	184	0	0	0	0	0	0	217	3	34	0	32	0
OTU0857	0	5	233	0	0	0	19	0	0	49	0	0	0	0	1	57
OTU0858	0	0	0	664	0	0	0	0	0	0	0	0	0	0	0	0
OTU0860	0	0	0	100	0	0	0	0	0	0	0	0	113	0	0	19
OTU0861	0	0	77	0	0	0	0	0	0	74	0	0	0	0	184	0
OTU0862	0	0	37	378	0	0	0	0	0	0	45	0	0	143	0	0
OTU0863	0	210	0	0	0	0	77	0	148	0	0	0	39	0	0	0
OTU0865	0	0	0	319	0	0	0	0	0	0	0	0	0	0	0	0
OTU0866	40	0	69	93	0	0	228	0	0	0	0	0	0	0	0	0
OTU0867	0	282	0	362	0	0	0	0	0	7	2	0	0	0	0	0
OTU0869	0	0	0	0	0	0	0	0	618	0	0	0	0	0	0	0
OTU0870	0	0	0	7	0	393	0	0	148	18	6	0	3	33	0	0
OTU0871	0	0	0	23	0	0	64	12	0	63	273	0	0	0	64	0
OTU0872	0	0	21	0	0	0	0	0	0	0	0	0	0	0	0	0
OTU0873	0	0	0	0	80	0	0	0	265	216	0	26	0	0	0	0
OTU0874	0	0	83	0	0	0	0	0	0	0	1	434	93	0	0	0
OTU0875	0	2	1	50	0	0	0	0	0	0	260	93	2	0	0	0
OTU0876	47	71	0	0	0	0	0	0	59	39	0	1	0	0	0	0
OTU0877	1	0	0	0	0	0	0	0	0	0	0	293	0	0	0	0
OTU0878	27	5	0	13	84	12	10	6	12	16	2	58	74	0	0	1
OTU0879	119	0	0	0	0	37	0	0	289	42	0	24	0	0	0	0
OTU0880	0	0	0	0	0	0	0	0	0	0	0	0	0	0	0	116
OTU0881	0	0	0	0	0	0	0	0	0	0	246	0	56	15	0	0
OTU0882	0	0	0	0	0	0	0	0	0	0	0	0	0	369	1	0
OTU0883	36	56	0	0	0	0	0	0	503	20	0	0	0	0	0	0
OTU0884	0	0	0	0	0	0	0	0	0	0	0	0	0	115	0	286
OTU0885	0	0	70	75	0	64	0	0	53	49	0	0	0	0	0	0
OTU0886	0	0	0	0	164	72	0	0	0	56	0	0	0	5	0	0
OTU0887	0	238	0	0	147	0	112	0	0	93	0	0	0	0	0	0
OTU0888	0	0	0	132	0	0	0	0	0	0	0	0	0	0	0	0
OTU0889	0	10	11	4	0	496	9	0	22	17	18	0	0	0	0	0
OTU0890	0	0	1	0	0	0	0	198	0	0	0	0	0	0	0	58
OTU0891	74	0	0	0	175	0	0	0	313	0	0	0	0	0	0	0
OTU0893	0	0	0	36	0	0	0	0	0	0	0	78	0	410	0	0
OTU0894	42	0	0	0	92	17	13	34	254	16	0	17	54	0	0	39
OTU0895	48	5	0	50	0	59	0	0	265	42	0	7	0	6	0	0
OTU0896	0	0	0	0	0	0	0	0	0	0	0	0	0	0	338	70
OTU0897	0	0	0	0	0	66	91	72	0	80	0	0	0	0	0	0
OTU0898	0	64	0	25	0	314	101	0	14	12	34	0	0	0	0	0
OTU0900	0	0	0	0	0	0	0	0	202	69	0	0	0	0	0	0
OTU0901	0	190	61	56	0	0	24	6	0	1	72	5	13	0	151	9
OTU0902	37	559	0	0	0	0	0	0	0	0	0	0	0	0	0	0
OTU0903	0	108	13	129	41	0	0	104	0	0	0	0	0	0	0	0
OTU0904	0	0	0	0	0	0	0	0	0	0	0	421	0	0	0	0
OTU0905	0	0	0	0	58	0	486	0	0	0	0	0	0	0	0	0
OTU0906	0	0	65	0	0	0	0	0	0	0	0	22	1	0	2	193
OTU0907	0	0	143	0	0	0	60	8	23	0	0	0	0	0	124	44
OTU0908	57	200	0	0	64	0	0	0	0	39	134	0	0	0	0	0
OTU0910	0	0	0	0	0	0	0	0	0	0	0	0	0	0	95	386
OTU0911	0	0	0	0	0	0	0	0	0	0	588	0	0	0	0	0
OTU0912	0	404	0	0	0	0	0	0	0	139	0	0	0	0	0	0
OTU0913	0	0	0	0	0	0	0	0	0	0	127	0	0	0	0	0
OTU0914	0	0	0	0	98	0	0	0	181	0	0	0	0	0	0	0
OTU0915	0	0	0	0	0	0	0	0	0	0	56	188	0	0	0	0
OTU0916	378	0	0	0	0	24	0	187	0	0	0	0	0	0	0	0
OTU0917	0	0	0	0	0	0	583	0	0	0	0	0	0	0	0	0
OTU0918	0	245	28	0	0	0	0	0	43	0	0	8	31	17	0	51
OTU0919	78	149	0	0	64	49	0	96	17	58	32	0	0	0	0	0
OTU0920	0	0	0	0	0	0	0	469	0	0	0	0	0	0	0	0
OTU0921	464	0	0	0	0	0	0	0	0	0	0	0	0	0	0	0
OTU0922	0	138	0	0	0	0	0	0	131	0	0	0	0	0	0	0
OTU0923	0	107	0	0	0	150	0	0	0	239	0	0	0	0	0	0
OTU0924	0	134	0	0	0	0	82	0	15	1	307	0	0	0	0	0
OTU0925	0	0	0	0	46	0	0	71	0	25	0	0	72	0	0	0
OTU0926	0	0	0	0	0	0	0	536	0	3	0	30	0	0	0	0
OTU0927	0	0	0	0	0	0	0	0	0	0	0	0	0	0	175	0
OTU0928	0	62	0	0	0	0	0	0	0	0	0	0	0	0	0	0
OTU0930	0	0	0	30	0	0	0	193	0	0	0	0	0	147	0	0
OTU0931	0	101	0	0	0	0	0	0	391	58	0	0	0	0	0	0
OTU0932	0	0	0	0	0	0	101	129	106	14	18	24	0	105	8	8
OTU0933	0	0	0	66	0	0	0	18	0	0	0	0	0	0	100	178
OTU0935	0	0	0	18	0	0	0	21	0	0	458	9	0	0	0	0
OTU0936	0	0	87	203	5	0	0	0	243	0	13	0	0	0	0	0
OTU0937	0	0	0	0	0	0	0	0	0	0	0	0	0	0	565	0
OTU0938	528	0	0	0	0	0	0	0	0	0	0	0	0	0	0	0
OTU0939	0	0	46	159	0	0	0	0	0	0	257	16	45	0	0	35
OTU0941	0	0	0	0	0	0	0	3	0	42	0	0	0	0	0	0
OTU0942	0	0	0	0	0	0	0	0	0	0	0	0	0	0	234	0
OTU0943	0	0	0	214	0	0	0	0	0	0	0	0	0	0	123	223
OTU0944	0	0	19	0	0	0	0	0	0	11	10	0	1	0	391	0
OTU0945	0	513	0	0	0	0	0	0	0	0	0	0	0	0	0	0
OTU0946	0	0	2	93	0	0	0	0	0	0	41	6	14	0	51	160
OTU0947	39	0	0	0	0	0	0	0	345	1	0	0	0	0	0	0
OTU0948	287	232	0	0	3	0	0	0	0	0	31	0	0	0	0	0
OTU0949	0	0	0	0	0	0	0	0	0	0	23	0	96	0	0	0
OTU0950	0	0	62	0	0	4	172	154	84	41	0	0	1	10	2	0
OTU0951	26	59	0	10	27	0	43	0	15	0	36	8	0	55	6	0
OTU0952	0	0	0	0	0	0	0	0	245	0	0	0	0	0	0	0
OTU0954	56	0	0	0	453	0	0	0	0	0	0	0	0	0	0	0
OTU0955	0	0	0	0	95	0	0	0	0	0	0	0	0	0	0	0
OTU0956	0	0	0	0	0	0	0	88	0	0	0	0	0	0	0	0
OTU0957	0	0	0	0	0	0	295	0	80	0	0	0	0	0	0	0
OTU0958	205	0	0	0	0	0	0	0	50	0	0	0	0	0	0	0
OTU0959	318	0	0	0	0	0	0	0	64	0	0	0	0	0	0	0
OTU0961	43	128	67	0	0	37	56	0	74	55	0	0	0	58	0	2
OTU0963	0	0	0	0	0	0	0	0	0	0	9	0	90	0	53	156
OTU0964	18	0	0	0	0	0	0	15	233	2	0	0	0	0	6	0
OTU0965	0	0	0	544	0	0	0	0	0	0	0	0	0	0	0	0
OTU0966	0	0	0	0	0	0	0	0	0	0	0	0	0	54	0	0
OTU0967	0	0	58	233	0	0	0	0	0	0	238	0	0	0	0	0
OTU0968	132	40	0	0	0	0	263	0	0	98	0	0	0	0	0	0
OTU0969	0	0	0	0	0	0	0	543	0	0	0	0	0	0	0	0
OTU0970	0	0	0	234	0	0	0	0	0	0	0	0	0	272	0	0
OTU0971	0	0	0	69	0	31	2	0	0	24	0	0	17	0	51	0
OTU0972	0	0	0	0	0	0	0	0	0	0	0	66	0	0	0	99
OTU0973	1	0	134	92	105	0	0	0	0	2	0	0	0	12	123	23
OTU0974	0	0	0	0	0	0	0	0	0	0	0	34	0	0	1	0
OTU0975	429	0	0	0	0	0	57	0	0	0	0	0	0	0	0	0
OTU0976	0	0	222	109	0	0	0	8	0	10	34	0	51	0	0	0
OTU0977	0	0	0	0	154	0	236	0	0	0	0	0	0	0	0	0
OTU0978	114	133	0	0	0	0	92	0	46	0	0	0	0	0	0	0
OTU0979	167	0	0	1	0	0	0	0	13	0	0	69	0	0	0	0
OTU0980	0	0	0	0	0	0	0	0	0	0	0	0	104	0	0	0
OTU0981	0	0	0	0	0	0	0	0	0	0	0	0	0	0	0	48
OTU0982	0	488	0	0	0	0	0	0	0	0	0	0	0	0	0	0
OTU0983	6	0	11	20	16	0	38	0	30	7	72	0	8	54	2	4
OTU0984	71	228	0	0	33	0	0	12	74	35	0	0	0	0	0	2
OTU0985	0	0	0	37	0	0	0	0	0	0	0	0	422	62	0	0
OTU0986	0	0	0	0	0	0	0	0	0	0	0	0	76	0	226	222
OTU0987	0	0	0	41	189	8	0	0	0	20	0	0	0	73	0	0
OTU0988	0	0	0	35	0	0	0	0	0	0	0	0	0	475	0	0
OTU0989	210	32	0	0	0	28	47	0	26	11	2	0	5	0	1	0
OTU0990	0	0	0	0	0	0	0	0	0	0	0	0	516	0	0	0
OTU0991	28	9	0	0	0	206	0	14	203	13	0	0	0	0	7	0
OTU0992	0	0	135	0	0	0	0	0	0	0	0	0	242	0	137	0
OTU0993	0	0	0	0	6	0	49	318	45	27	0	0	0	0	0	0
OTU0994	0	0	0	49	0	0	0	0	0	0	0	0	0	0	0	61
OTU0995	0	0	0	0	0	0	0	0	165	0	0	0	0	0	0	0
OTU0996	0	0	324	0	0	0	0	0	0	0	168	0	0	0	0	0
OTU0997	134	0	0	0	0	0	0	0	186	0	0	0	2	0	0	0
OTU0998	0	0	18	0	0	0	0	0	0	0	4	0	42	0	91	0
OTU0999	0	0	150	324	0	0	0	0	0	0	0	10	0	0	1	0
OTU1001	0	0	0	478	0	0	0	0	0	0	0	0	0	4	0	0
OTU1002	2	194	0	0	0	8	0	211	0	66	0	0	0	0	0	0
OTU1003	0	0	0	0	44	0	437	0	0	0	0	0	0	0	0	0
OTU1004	88	0	0	0	0	0	0	0	118	51	0	0	0	0	0	0
OTU1005	0	0	0	0	318	0	159	0	0	0	0	0	0	0	0	0
OTU1006	31	0	0	0	0	0	0	0	0	0	0	0	0	0	0	0
OTU1007	0	0	0	0	0	0	0	88	0	0	0	0	214	0	0	0
OTU1008	5	0	0	0	0	118	0	0	288	1	0	0	0	0	0	0
OTU1009	1	14	8	40	0	0	0	30	40	122	25	7	0	51	23	1
OTU1010	0	68	0	0	93	187	0	0	75	6	0	0	0	0	0	0
OTU1011	0	0	0	0	0	3	44	0	0	32	0	0	0	0	0	0
OTU1012	117	15	0	156	0	0	0	0	0	0	0	0	0	0	0	0
OTU1014	284	0	0	0	44	0	0	0	91	0	0	0	0	0	0	0
OTU1015	0	0	0	0	0	0	0	0	0	0	0	477	0	0	0	0
OTU1016	0	0	0	91	0	128	0	44	0	0	0	14	0	208	0	0
OTU1017	0	0	0	0	0	0	0	0	0	0	0	0	0	56	0	0
OTU1018	0	0	143	60	0	0	0	0	0	199	0	0	82	0	0	0
OTU1019	0	149	0	0	227	0	0	0	0	0	0	0	0	0	0	0
OTU1020	0	0	94	29	0	29	0	0	66	0	94	0	2	0	0	0
OTU1021	0	0	0	0	0	0	0	0	0	0	0	0	186	225	0	0
OTU1022	0	0	0	0	0	0	0	0	35	5	0	0	0	0	0	0
OTU1023	0	0	0	0	0	483	0	0	0	0	0	0	0	0	0	0
OTU1024	0	0	0	0	0	0	0	0	0	0	0	0	1	266	0	198
OTU1025	0	122	0	37	132	0	38	117	0	0	0	0	0	0	0	0
OTU1026	0	0	0	0	0	0	0	480	0	0	0	0	0	0	0	0
OTU1027	0	0	0	0	0	0	130	0	0	0	25	0	0	0	194	0
OTU1028	0	0	0	0	0	0	165	0	0	0	0	0	0	0	0	87
OTU1029	0	0	0	0	0	0	0	0	0	0	99	329	0	0	0	0
OTU1030	0	0	0	0	0	0	0	0	0	0	0	0	0	0	0	42
OTU1031	0	234	0	0	0	0	0	0	62	49	0	0	0	0	0	0
OTU1032	0	0	0	45	0	0	0	0	0	0	0	0	0	0	0	0
OTU1033	34	0	0	0	33	63	0	0	101	21	0	0	0	0	7	3
OTU1034	0	5	0	161	130	0	0	0	0	0	0	0	32	38	0	0
OTU1035	0	44	0	0	0	0	0	0	0	0	0	0	0	0	0	0
OTU1036	0	0	326	0	0	0	0	0	0	0	0	0	0	0	0	0
OTU1037	0	245	0	0	0	34	0	0	164	12	0	0	0	0	1	0
OTU1038	0	8	52	0	0	294	0	21	50	1	37	0	0	1	0	0
OTU1039	0	14	16	119	24	0	3	0	14	5	28	7	1	0	0	1
OTU1040	67	178	0	0	0	0	0	0	227	0	0	0	0	0	0	0
OTU1041	0	0	0	0	0	0	0	0	0	0	0	0	0	0	0	37
OTU1042	0	0	0	0	0	0	0	357	0	71	0	0	0	0	0	0
OTU1043	92	0	0	0	341	0	0	0	0	0	0	0	0	0	0	0
OTU1044	0	0	0	0	0	0	0	0	385	49	0	0	0	0	0	0
OTU1045	0	0	0	88	0	0	0	0	0	0	314	0	46	0	0	0
OTU1046	0	8	6	0	1	2	0	0	0	0	0	0	0	0	0	401
OTU1047	0	0	0	0	0	0	203	0	91	85	0	0	0	0	0	0
OTU1048	0	0	0	0	0	0	128	0	125	0	0	0	0	0	0	0
OTU1049	0	123	0	0	0	0	0	0	0	327	0	0	0	0	0	0
OTU1050	0	0	0	293	0	0	0	0	0	0	0	0	0	0	0	0
OTU1051	462	0	0	0	0	0	0	0	0	0	0	0	0	0	0	0
OTU1052	0	0	0	0	0	0	0	0	113	114	0	0	0	31	3	0
OTU1054	0	0	67	8	0	0	0	0	0	0	9	0	108	84	90	1
OTU1055	454	0	0	0	0	0	0	0	0	0	0	0	0	0	0	0
OTU1056	149	0	17	0	0	0	0	0	285	0	0	0	0	0	0	0
OTU1057	0	0	70	0	0	0	0	0	0	0	0	0	0	0	330	63
OTU1058	0	121	0	0	0	0	0	0	0	0	12	0	0	329	0	0
OTU1059	0	0	0	0	0	0	0	0	0	120	0	0	0	0	0	0
OTU1060	0	0	0	0	0	0	146	298	0	1	0	0	0	0	0	0
OTU1061	0	0	0	0	0	0	0	0	0	0	0	288	0	0	0	0
OTU1062	47	0	0	0	37	10	0	0	73	26	26	9	7	26	3	0
OTU1063	0	0	0	0	0	0	0	0	0	0	0	0	0	0	388	0
OTU1064	127	0	0	0	289	0	0	0	0	0	0	0	0	0	0	0
OTU1065	0	0	70	0	0	0	28	0	0	0	58	0	0	0	0	57
OTU1066	0	0	0	157	0	0	0	0	0	0	0	0	32	0	89	98
OTU1067	0	0	0	452	0	0	0	0	0	0	0	0	0	0	0	0
OTU1068	0	0	0	106	0	0	0	56	0	0	0	0	0	45	0	1
OTU1069	0	0	0	0	0	0	0	0	0	0	0	435	0	0	0	2
OTU1070	0	0	0	0	5	0	0	0	347	0	0	0	0	0	0	0
OTU1071	0	0	43	39	97	0	0	0	156	2	0	0	0	0	0	0
OTU1073	0	0	0	129	0	7	0	83	0	0	26	0	0	0	21	0
OTU1074	0	0	0	248	0	0	0	0	0	0	0	0	0	1	0	0
OTU1075	0	0	0	0	0	0	0	0	0	55	0	385	6	0	0	0
OTU1076	0	0	0	29	0	0	0	0	0	0	0	179	0	0	3	0
OTU1077	0	0	0	0	0	0	0	96	0	0	0	0	0	0	0	0
OTU1080	0	53	0	0	0	0	0	0	386	0	0	0	0	0	0	0
OTU1081	0	0	50	0	60	48	0	0	0	119	0	0	0	0	0	0
OTU1082	0	0	0	0	0	94	0	320	0	0	0	0	0	22	0	0
OTU1084	0	0	0	0	427	0	0	0	0	0	0	0	0	0	0	0
OTU1085	0	0	0	0	0	115	67	44	0	0	0	0	0	0	0	0
OTU1086	0	0	0	0	0	0	0	0	0	0	216	37	0	0	0	0
OTU1087	1	39	0	0	0	9	9	0	12	54	288	0	3	0	6	0
OTU1089	0	0	0	167	0	0	0	0	0	0	0	0	0	0	0	0
OTU1090	0	0	0	0	0	0	0	0	0	0	187	0	245	0	0	0
OTU1091	0	0	0	0	0	0	0	0	0	167	0	2	0	0	0	0
OTU1092	32	40	36	0	20	2	0	10	50	2	0	0	6	12	2	0
OTU1093	0	0	0	0	424	0	0	0	0	0	0	0	0	0	0	0
OTU1098	0	0	0	0	0	0	414	0	0	0	0	0	0	0	0	0
OTU1099	0	0	0	0	81	0	0	0	71	0	0	0	0	0	0	0
OTU1101	0	421	0	0	0	0	0	0	0	0	0	0	0	0	0	0
OTU1102	0	0	43	0	0	0	0	0	0	0	0	0	0	0	225	2
OTU1103	0	0	0	70	0	0	17	0	0	0	0	0	72	0	0	140
OTU1104	41	0	0	0	268	0	12	0	0	0	64	0	0	9	0	0
OTU1106	0	0	0	42	0	86	0	0	0	0	0	0	0	35	0	46
OTU1107	0	11	52	0	10	0	0	0	0	0	0	0	10	0	29	6
OTU1108	0	259	0	0	136	0	0	0	0	8	0	0	0	0	0	0
OTU1109	0	0	0	75	0	262	0	0	0	0	0	0	0	0	0	0
OTU1110	0	124	0	0	204	0	22	0	0	0	0	0	0	0	0	0
OTU1111	0	48	0	0	0	0	0	0	0	1	79	77	0	0	0	0
OTU1112	0	0	0	0	0	0	0	0	0	0	0	3	351	0	0	0
OTU1114	0	0	0	0	0	0	0	0	0	414	0	0	0	0	0	0
OTU1115	0	0	0	393	0	0	0	0	0	0	0	0	0	0	0	0
OTU1116	126	49	0	0	0	0	0	0	228	0	0	0	0	0	0	0
OTU1117	0	141	33	0	0	0	0	0	114	0	0	0	5	0	0	0
OTU1118	0	0	0	0	0	0	0	0	0	0	0	0	0	42	0	0
OTU1119	0	0	0	16	0	0	0	0	0	0	0	119	0	142	0	0
OTU1120	31	0	36	0	0	55	0	0	0	0	129	0	0	0	0	0
OTU1121	0	0	0	0	0	0	0	0	0	0	0	0	0	0	0	368
OTU1122	0	0	0	0	0	0	0	0	0	0	0	119	0	0	0	0
OTU1123	44	90	30	0	0	0	0	48	47	18	25	11	0	0	15	1
OTU1124	0	14	0	0	0	0	0	0	0	0	0	0	0	0	67	0
OTU1125	0	0	0	52	0	0	0	0	0	0	0	0	0	309	0	0
OTU1128	0	0	0	0	0	0	132	0	0	0	271	0	0	0	0	0
OTU1129	0	0	0	0	0	0	0	0	0	0	0	0	70	0	0	0
OTU1130	14	207	7	0	0	68	16	0	15	44	0	0	0	0	0	0
OTU1131	33	0	0	0	0	50	102	0	83	21	0	55	0	0	10	0
OTU1132	0	0	0	2	0	0	5	0	0	0	0	10	0	66	0	0
OTU1133	79	0	0	17	0	0	0	0	63	9	0	0	0	0	0	0
OTU1134	0	151	0	0	0	114	0	0	133	0	0	0	0	0	0	0
OTU1135	0	0	0	56	0	0	0	0	0	0	0	0	0	255	0	0
OTU1136	156	183	0	0	0	0	0	0	27	0	0	0	0	0	0	0
OTU1137	0	0	0	0	0	0	0	0	0	0	78	0	7	0	279	0
OTU1138	0	0	0	369	0	0	0	0	0	0	10	0	0	0	0	0
OTU1140	0	0	0	112	0	0	0	0	0	0	0	0	0	278	0	0
OTU1141	0	0	302	93	0	0	0	0	0	0	0	0	0	0	0	0
OTU1142	0	177	0	0	50	0	105	0	0	0	0	0	0	0	0	0
OTU1143	0	318	0	0	0	0	0	0	0	76	0	0	0	0	0	0
OTU1144	0	16	22	120	0	0	0	0	0	60	21	7	15	0	1	0
OTU1145	0	0	0	0	0	0	0	0	0	0	0	0	0	0	66	299
OTU1147	7	0	20	78	0	5	6	0	31	3	0	10	0	12	2	0
OTU1148	65	236	0	0	0	0	88	0	0	0	0	0	0	0	0	0
OTU1149	256	93	0	0	0	0	0	0	1	0	0	0	0	0	0	0
OTU1150	0	0	0	164	0	0	0	0	0	0	0	0	0	0	94	119
OTU1151	0	0	0	0	0	0	0	0	122	0	0	0	0	0	0	0
OTU1152	0	0	55	36	0	0	0	99	0	43	111	0	0	0	0	0
OTU1153	0	0	0	0	0	0	0	0	0	0	0	314	0	0	0	0
OTU1154	0	0	0	0	54	334	0	0	0	0	0	0	0	0	0	0
OTU1155	95	0	0	0	123	0	39	0	128	0	0	0	0	0	0	0
OTU1157	0	0	0	0	59	0	81	0	16	52	0	0	0	0	0	0
OTU1158	0	159	0	0	219	0	0	0	0	0	0	0	0	0	0	0
OTU1159	353	0	0	0	0	0	0	0	0	0	0	0	33	0	0	0
OTU1160	0	0	0	120	0	0	0	0	0	0	0	0	0	0	0	263
OTU1161	19	214	0	0	0	82	0	0	27	13	0	0	0	0	0	0
OTU1163	0	0	0	0	0	0	0	0	0	0	0	0	0	0	0	358
OTU1164	0	335	0	0	0	0	0	0	0	0	0	0	0	0	0	0
OTU1165	0	0	0	0	0	0	0	0	0	383	0	0	0	0	0	0
OTU1166	0	0	0	0	0	0	0	0	379	0	0	0	0	0	0	0
OTU1167	0	0	0	0	0	0	0	0	0	0	0	0	0	0	267	92
OTU1168	0	0	0	0	0	0	131	0	247	0	0	0	0	0	0	0
OTU1169	0	0	0	98	0	0	0	0	0	39	0	0	0	0	0	0
OTU1170	0	0	0	0	0	0	0	0	0	0	0	150	0	0	67	42
OTU1173	0	17	10	0	6	1	0	0	15	0	0	0	2	21	0	1
OTU1174	0	311	0	0	0	0	0	0	0	41	0	0	0	0	0	0
OTU1175	0	0	0	62	200	0	0	0	0	0	0	0	82	0	0	0
OTU1176	0	5	0	0	0	0	0	0	0	0	365	0	0	0	0	0
OTU1177	172	0	0	0	199	0	0	0	0	0	0	0	0	0	0	0
OTU1178	0	0	0	0	0	0	0	0	0	0	0	0	20	0	0	0
OTU1179	0	0	81	0	0	0	0	0	0	0	26	0	0	0	0	0
OTU1180	0	96	0	0	0	136	0	0	0	50	0	0	0	0	0	0
OTU1181	0	0	0	0	0	0	0	0	0	0	0	0	117	206	0	11
OTU1182	0	317	0	0	0	0	0	0	0	56	0	0	0	0	0	0
OTU1183	0	0	0	0	162	69	0	0	91	2	45	0	0	0	0	0
OTU1184	0	0	45	26	0	28	0	75	0	0	25	0	0	0	53	69
OTU1185	0	0	0	135	0	0	0	0	0	0	0	0	0	129	0	105
OTU1186	0	0	0	0	0	0	0	0	0	348	0	0	0	0	0	0
OTU1188	0	0	36	72	0	0	39	0	0	0	103	0	0	0	0	0
OTU1189	0	0	0	370	0	0	0	0	0	0	0	0	0	0	0	0
OTU1190	0	0	0	0	0	0	0	0	0	0	0	0	0	39	0	209
OTU1191	0	0	22	50	0	0	0	0	0	0	0	0	0	0	76	0
OTU1192	0	0	0	0	35	0	28	0	253	3	0	0	0	0	0	0
OTU1193	0	0	0	0	0	0	0	0	0	344	0	0	0	0	0	0
OTU1194	0	8	106	113	0	0	0	0	0	22	51	0	0	0	0	0
OTU1195	0	0	0	207	0	0	0	0	0	0	0	152	0	0	0	0
OTU1196	0	0	0	0	0	0	0	0	0	0	0	0	145	0	85	99
OTU1197	0	0	0	43	0	0	0	0	0	0	0	0	0	0	0	0
OTU1198	0	0	0	21	0	0	0	0	0	0	0	8	0	0	0	323
OTU1199	0	0	0	0	0	0	0	0	0	0	0	0	0	0	0	124
OTU1200	0	0	0	0	0	37	0	0	0	0	0	0	0	102	0	56
OTU1201	13	0	5	0	0	29	46	0	128	26	0	0	0	102	0	0
OTU1203	217	63	0	0	51	0	0	0	31	0	0	0	0	0	0	0
OTU1204	0	0	240	36	0	0	11	0	0	0	11	6	4	0	0	46
OTU1205	0	0	77	52	0	0	0	0	0	0	3	0	2	0	55	71
OTU1206	0	0	14	0	0	0	0	0	0	0	0	0	57	0	0	0
OTU1207	54	0	0	0	0	0	0	0	164	0	0	0	0	0	0	0
OTU1208	0	0	0	0	0	94	63	67	0	23	0	0	0	0	0	0
OTU1209	18	0	1	0	29	2	0	0	91	0	0	0	0	0	3	0
OTU1210	0	0	0	0	196	0	0	0	0	0	0	0	0	0	0	0
OTU1211	78	0	0	0	0	0	52	0	0	0	0	0	0	0	218	0
OTU1214	0	0	23	332	0	0	0	0	0	0	0	0	0	0	0	0
OTU1215	5	0	30	0	0	0	0	140	0	0	69	59	13	0	0	0
OTU1216	0	0	0	0	0	0	0	0	0	0	0	0	0	0	188	0
OTU1217	0	0	34	268	0	0	0	0	0	51	0	0	0	0	0	0
OTU1218	0	0	13	45	0	7	0	0	0	35	34	89	7	24	8	4
OTU1219	0	0	0	349	0	0	0	0	0	0	0	0	0	0	0	0
OTU1220	0	53	0	79	0	1	27	0	0	10	0	3	11	0	8	84
OTU1221	0	0	0	58	0	0	0	0	0	0	0	0	0	0	68	101
OTU1222	0	0	0	0	0	0	20	0	0	0	47	15	0	169	2	0
OTU1223	0	0	0	0	354	0	0	0	0	0	0	0	0	0	0	0
OTU1224	0	0	0	0	0	0	0	0	0	0	0	0	0	0	285	0
OTU1225	0	0	0	0	0	0	58	235	0	35	0	0	0	0	2	0
OTU1226	0	0	0	0	0	3	12	0	110	25	0	0	0	0	0	0
OTU1227	0	67	0	0	0	0	31	0	0	0	0	0	46	0	0	0
OTU1228	0	0	0	0	0	0	0	0	0	0	0	0	0	0	352	0
OTU1230	0	0	55	0	0	0	0	0	0	0	0	0	0	0	0	0
OTU1231	0	0	0	0	0	0	98	0	62	0	0	0	0	0	0	0
OTU1232	0	0	0	0	0	0	0	0	55	0	0	0	0	0	0	0
OTU1233	0	0	0	0	0	0	0	0	0	0	0	0	0	0	0	351
OTU1234	0	0	70	0	0	0	0	0	0	0	0	0	0	0	266	0
OTU1237	65	13	13	0	33	42	77	15	0	7	0	1	0	0	2	0
OTU1238	0	0	0	0	0	0	0	0	0	0	0	0	111	0	68	0
OTU1241	0	123	0	0	0	0	0	0	0	208	0	0	0	0	0	0
OTU1242	0	0	0	6	0	0	0	0	0	0	0	0	9	0	0	0
OTU1243	0	0	0	0	0	0	0	0	0	0	0	0	0	0	346	0
OTU1244	0	0	0	0	163	0	0	0	0	0	0	0	0	0	0	0
OTU1245	0	0	0	71	40	1	0	0	0	0	0	0	0	218	0	0
OTU1246	0	0	0	0	0	0	0	0	0	0	0	0	0	0	0	268
OTU1247	0	0	0	0	0	0	0	85	0	0	0	0	0	0	0	0
OTU1248	0	0	55	198	81	0	0	0	0	0	0	0	0	0	0	0
OTU1249	108	81	0	0	0	0	66	0	8	0	0	0	0	0	0	0
OTU1250	54	44	0	0	54	0	0	0	0	0	0	0	0	0	0	0
OTU1251	110	0	0	0	60	0	0	0	169	0	0	0	0	0	0	0
OTU1252	0	0	0	0	0	0	0	0	0	0	0	0	0	0	98	163
OTU1253	0	0	0	63	0	0	0	0	0	0	0	0	0	114	0	64
OTU1254	0	0	0	0	0	0	0	0	0	0	0	0	0	19	239	56
OTU1256	0	0	0	0	0	0	0	0	0	0	0	0	0	0	66	0
OTU1257	0	0	0	0	0	0	0	0	0	0	0	0	0	0	339	0
OTU1258	0	328	0	0	0	0	0	0	0	0	0	0	0	0	0	0
OTU1259	0	67	0	48	0	0	0	0	0	0	45	61	0	0	42	0
OTU1260	0	0	25	0	0	0	86	0	0	0	0	0	0	0	0	0
OTU1261	0	0	0	0	0	0	0	0	0	0	3	0	0	0	0	40
OTU1262	0	0	0	0	0	0	0	0	215	0	0	0	0	0	0	0
OTU1264	0	0	11	113	0	0	0	0	0	0	0	0	31	16	44	34
OTU1265	0	0	0	14	0	0	0	0	0	0	0	160	38	0	0	0
OTU1266	0	0	0	332	0	0	0	0	0	0	0	0	0	0	0	0
OTU1268	0	246	0	0	0	0	0	0	8	76	0	0	0	0	0	0
OTU1269	0	0	0	0	0	0	0	0	0	0	0	0	0	77	214	0
OTU1270	0	0	0	0	0	0	0	0	0	0	0	0	0	0	45	0
OTU1271	0	0	0	0	332	0	0	0	0	0	0	0	0	0	0	0
OTU1272	160	0	0	0	0	0	60	0	0	0	0	28	0	0	0	0
OTU1273	0	0	0	0	0	0	124	0	65	0	0	0	0	0	0	0
OTU1274	0	0	0	36	0	0	0	0	0	0	179	0	109	0	2	0
OTU1275	49	0	0	0	197	0	0	0	50	1	0	0	0	0	0	0
OTU1276	0	0	0	0	0	0	63	0	0	0	0	0	0	0	0	0
OTU1277	0	0	0	0	0	0	0	0	0	0	0	0	0	0	0	225
OTU1278	0	0	0	0	0	0	0	119	0	0	0	0	0	0	0	0
OTU1279	0	196	24	0	0	0	0	19	0	0	4	21	26	41	0	0
OTU1280	0	0	0	0	0	0	0	0	0	0	0	0	25	0	14	16
OTU1281	0	22	9	134	10	33	0	0	1	15	0	0	21	0	0	0
OTU1282	0	0	0	0	161	0	0	0	75	0	0	0	0	0	0	0
OTU1283	0	0	0	331	0	0	0	0	0	0	0	0	0	0	0	0
OTU1284	0	0	86	0	0	0	0	0	0	0	57	0	55	0	129	0
OTU1285	0	0	56	16	0	0	0	0	0	0	0	0	19	18	7	0
OTU1286	0	0	154	0	0	0	0	0	0	0	0	0	0	0	0	0
OTU1287	0	152	0	26	0	22	0	0	26	0	69	11	0	0	0	0
OTU1288	0	0	0	0	0	0	0	0	0	0	0	0	0	329	0	0
OTU1289	71	179	0	0	0	0	1	0	1	0	0	0	0	0	0	0
OTU1290	0	0	0	0	0	0	0	0	0	0	0	0	0	0	227	86
OTU1292	0	10	0	0	0	46	71	0	65	0	0	0	0	22	0	0
OTU1293	61	0	0	0	210	0	0	0	0	10	0	0	0	0	0	0
OTU1294	0	4	0	0	287	0	0	0	0	0	0	0	0	0	0	0
OTU1295	0	0	0	45	103	0	0	14	0	0	0	22	0	4	1	27
OTU1296	0	0	0	0	0	7	0	142	0	65	0	0	0	0	0	0
OTU1297	0	0	0	0	0	242	0	0	41	33	0	0	0	0	0	0
OTU1298	0	0	140	78	71	0	0	0	0	0	0	0	0	0	0	0
OTU1299	0	0	0	0	0	39	0	0	0	0	0	0	0	0	0	0
OTU1300	0	0	70	0	33	0	0	0	51	0	0	0	0	0	163	0
OTU1301	0	0	0	44	0	0	0	0	0	0	0	0	0	0	0	0
OTU1303	0	27	29	59	0	0	0	0	0	0	0	0	0	0	0	0
OTU1304	0	232	0	0	85	0	0	0	0	0	0	0	0	0	0	0
OTU1305	0	86	0	0	0	2	0	236	0	0	0	0	0	0	0	0
OTU1308	21	0	0	0	0	0	0	0	0	0	0	0	0	0	0	0
OTU1309	0	0	0	14	0	47	0	31	0	7	72	65	28	0	40	13
OTU1310	0	0	2	142	0	0	0	0	0	0	0	0	0	0	111	0
OTU1311	0	0	0	0	0	0	0	0	0	0	0	0	0	153	0	0
OTU1312	0	74	0	0	0	221	0	0	0	0	0	0	0	0	0	0
OTU1314	24	0	0	0	0	0	0	266	14	0	0	0	0	0	0	0
OTU1315	0	56	0	0	0	0	0	43	0	0	0	26	0	0	0	0
OTU1317	0	0	0	0	0	0	0	0	0	0	0	0	0	0	0	73
OTU1318	0	0	0	8	0	0	0	0	0	0	13	269	19	4	0	0
OTU1319	0	0	0	0	0	0	0	0	0	0	0	0	186	0	0	0
OTU1320	0	0	0	0	0	0	0	0	0	0	140	0	0	0	114	0
OTU1321	0	47	0	0	153	0	0	0	0	0	0	0	0	0	0	0
OTU1322	0	0	81	0	0	0	0	0	0	0	0	0	0	0	237	0
OTU1323	0	0	0	0	0	0	0	0	0	0	0	0	159	0	0	0
OTU1324	0	0	6	0	2	0	9	0	87	0	0	0	9	0	0	0
OTU1326	296	0	0	0	0	0	0	0	0	0	0	0	0	0	0	0
OTU1327	0	0	0	0	0	0	0	0	0	0	0	0	0	0	84	11
OTU1328	0	0	5	0	0	0	0	0	0	0	0	0	18	51	21	0
OTU1329	0	0	0	0	0	0	0	0	0	0	155	0	0	0	87	0
OTU1330	111	0	0	0	46	0	8	0	19	0	0	0	0	0	0	0
OTU1331	0	0	271	0	0	0	0	0	0	0	0	0	39	0	0	0
OTU1332	0	0	0	0	0	0	312	0	0	0	0	0	0	0	0	0
OTU1333	0	0	0	0	138	42	0	0	0	0	0	0	0	0	0	0
OTU1334	0	0	0	0	0	0	0	0	312	0	0	0	0	0	0	0
OTU1336	0	0	0	0	0	142	73	0	0	0	0	0	0	0	0	0
OTU1337	0	0	0	0	0	0	0	0	0	0	0	0	3	0	132	119
OTU1339	0	299	0	0	0	0	0	0	0	0	0	0	0	0	0	0
OTU1340	0	0	35	218	0	0	0	20	0	0	5	0	5	0	0	0
OTU1341	0	0	0	0	0	0	0	0	0	0	0	0	37	38	138	0
OTU1342	0	0	0	0	0	0	0	0	0	0	0	0	0	0	310	0
OTU1343	0	0	0	0	0	280	0	0	0	30	0	0	0	0	0	0
OTU1344	0	71	154	0	0	0	0	0	0	47	7	0	0	0	0	0
OTU1345	0	0	0	0	0	0	0	0	81	10	0	0	0	95	0	0
OTU1347	64	0	62	94	0	0	0	0	0	0	0	0	0	0	86	0
OTU1348	0	0	0	0	234	0	0	0	0	0	0	0	0	0	0	0
OTU1349	0	256	0	0	43	0	0	0	0	0	0	0	0	0	0	0
OTU1350	0	0	23	0	0	221	45	0	0	0	0	0	0	0	0	0
OTU1351	0	0	0	0	61	0	0	0	0	0	0	0	0	38	0	0
OTU1352	0	0	12	0	0	0	0	0	226	34	0	0	0	0	0	0
OTU1353	240	0	0	0	0	0	0	0	0	0	0	0	0	0	0	0
OTU1354	0	0	0	0	0	14	133	55	53	4	0	14	0	0	0	0
OTU1355	0	0	41	0	0	0	0	0	0	0	0	0	0	0	248	0
OTU1356	226	0	0	0	0	0	0	0	0	67	0	0	0	0	0	0
OTU1357	0	0	49	0	0	0	9	0	0	0	0	0	206	0	5	1
OTU1358	0	0	0	0	0	0	305	0	0	0	0	0	0	0	0	0
OTU1359	0	0	0	274	0	0	0	0	0	0	16	0	0	0	0	0
OTU1360	0	57	0	42	7	29	2	0	50	1	0	0	32	0	0	0
OTU1361	126	0	0	0	172	0	0	0	0	0	0	0	0	0	0	0
OTU1362	0	0	0	0	0	0	0	0	30	0	0	208	0	0	0	0
OTU1363	0	0	191	0	0	0	68	0	0	0	35	0	0	0	0	0
OTU1364	0	0	0	0	0	0	0	0	21	0	0	0	280	0	0	0
OTU1365	0	0	8	0	0	0	0	0	0	0	0	0	0	0	0	202
OTU1366	0	0	0	0	0	0	86	0	0	0	0	0	0	0	0	0
OTU1367	0	0	54	218	0	0	0	0	0	0	11	16	0	0	0	0
OTU1369	0	0	0	0	0	0	115	155	0	25	0	0	0	0	0	0
OTU1370	0	266	0	0	34	0	0	0	0	0	0	0	0	0	0	0
OTU1372	0	0	100	0	0	0	0	0	0	0	0	0	0	0	0	0
OTU1373	0	0	0	0	0	0	299	0	0	0	0	0	0	0	0	0
OTU1374	0	0	0	0	0	0	0	0	0	299	0	0	0	0	0	0
OTU1375	0	63	0	102	0	0	0	0	0	0	0	0	0	0	0	0
OTU1376	28	4	0	0	35	153	0	0	29	14	0	0	0	0	0	0
OTU1377	85	110	0	0	0	0	59	0	0	20	0	0	0	0	0	0
OTU1379	0	0	0	173	4	0	0	0	0	0	0	0	0	0	0	0
OTU1380	0	0	0	0	0	0	0	0	42	0	0	0	0	0	0	0
OTU1381	0	73	0	0	0	0	0	0	0	0	224	0	0	0	0	0
OTU1382	0	0	0	0	0	0	0	0	0	2	0	0	116	0	3	1
OTU1383	0	0	0	0	0	0	0	0	0	0	0	0	0	291	0	0
OTU1385	0	0	3	215	0	0	0	0	0	0	0	0	0	72	0	0
OTU1386	0	190	0	0	94	0	0	0	0	0	0	0	0	0	0	0
OTU1387	0	12	0	0	51	20	0	0	0	21	6	0	21	0	0	0
OTU1388	147	0	0	0	0	0	0	0	0	0	0	0	0	0	0	0
OTU1389	0	0	97	125	0	0	72	0	0	0	0	0	0	0	0	0
OTU1390	0	0	0	0	0	0	0	0	0	0	0	0	0	0	128	126
OTU1391	0	0	0	0	0	0	0	0	0	0	0	0	0	0	248	0
OTU1392	0	0	0	0	0	0	0	0	0	0	0	0	0	0	52	68
OTU1394	44	91	0	0	0	0	0	0	0	79	0	0	0	0	0	0
OTU1395	0	0	0	0	0	36	0	0	178	3	0	0	0	25	0	2
OTU1397	0	0	59	0	0	0	88	0	94	0	0	0	0	0	0	0
OTU1399	7	5	43	3	3	13	3	6	5	10	5	2	2	11	3	18
OTU1400	53	222	0	0	0	0	0	0	0	0	0	0	0	0	0	0
OTU1401	0	0	0	7	15	73	0	0	42	35	0	0	0	0	0	0
OTU1402	0	0	0	43	0	0	0	0	0	0	0	73	48	62	0	0
OTU1403	0	0	0	0	0	287	0	0	0	0	0	0	0	0	0	0
OTU1404	0	0	0	0	0	0	0	28	0	0	50	30	20	95	44	10
OTU1405	0	0	240	0	0	0	0	0	0	0	0	0	0	0	49	0
OTU1406	0	0	0	0	0	289	0	0	0	0	0	0	0	0	0	0
OTU1407	0	7	0	6	0	0	0	19	0	0	0	39	0	0	202	0
OTU1408	0	0	0	0	0	0	0	0	0	0	0	0	4	0	0	63
OTU1409	137	0	0	0	68	0	0	0	0	0	0	0	0	0	0	0
OTU1410	0	0	13	18	0	0	0	0	0	4	0	0	58	0	170	0
OTU1411	0	0	0	0	20	0	0	0	0	0	0	0	0	0	240	0
OTU1412	67	0	0	0	0	0	0	0	0	0	0	0	0	0	0	0
OTU1413	0	273	0	0	0	0	0	0	0	0	0	0	0	0	0	0
OTU1414	0	0	0	0	0	0	0	0	0	0	0	0	0	0	0	287
OTU1416	1	87	0	0	55	0	0	0	19	35	0	7	0	0	0	0
OTU1417	0	0	258	0	0	0	0	0	0	0	0	0	20	0	0	0
OTU1418	0	0	0	0	0	0	0	0	0	0	0	0	0	0	54	0
OTU1419	0	0	0	0	0	0	0	0	0	0	0	281	0	0	0	0
OTU1420	0	0	0	0	0	20	0	0	197	17	0	13	0	0	0	0
OTU1421	0	0	261	0	0	0	0	0	0	24	0	0	0	0	0	0
OTU1422	0	282	0	0	0	0	0	0	0	2	0	0	0	0	0	0
OTU1423	0	3	74	47	0	0	0	0	0	0	93	1	10	0	13	0
OTU1424	273	0	0	0	2	0	0	0	0	0	0	0	0	0	0	0
OTU1425	0	60	0	0	0	60	0	0	0	0	0	0	0	0	0	0
OTU1426	0	126	0	0	0	80	0	0	6	0	0	0	0	0	0	0
OTU1427	0	0	0	0	0	0	255	0	0	0	0	0	0	0	0	0
OTU1428	0	0	87	0	68	0	0	0	38	0	0	20	0	0	0	0
OTU1430	0	0	0	0	0	21	0	0	181	11	0	0	0	0	0	0
OTU1431	0	206	0	0	0	0	0	0	65	0	0	0	0	0	0	0
OTU1432	0	49	0	0	0	0	0	0	0	0	168	0	0	16	0	0
OTU1433	12	0	0	0	0	28	17	0	0	1	43	9	13	76	0	0
OTU1434	0	0	0	0	51	0	0	0	58	38	0	0	0	0	0	116
OTU1435	0	0	0	0	238	0	0	0	0	0	0	0	0	0	0	0
OTU1436	0	0	0	0	0	0	0	0	0	4	164	0	0	0	16	0
OTU1437	0	0	0	123	42	0	0	0	0	0	0	0	0	30	38	0
OTU1438	0	0	0	0	0	0	0	0	0	0	0	0	0	0	0	51
OTU1439	0	0	0	0	278	0	0	0	0	0	0	0	0	0	0	0
OTU1440	175	0	0	0	0	24	0	0	50	21	0	0	0	0	0	0
OTU1441	0	0	0	0	0	278	0	0	0	0	0	0	0	0	0	0
OTU1442	0	36	0	0	242	0	0	0	0	0	0	0	0	0	0	0
OTU1443	0	0	18	10	0	0	0	0	0	0	242	5	0	0	1	0
OTU1444	275	0	0	0	0	0	0	0	0	0	0	0	1	0	1	0
OTU1445	0	0	66	0	0	0	0	0	0	0	0	0	0	0	117	0
OTU1446	52	0	0	0	125	0	0	0	0	0	0	0	0	0	0	0
OTU1447	0	0	0	107	0	0	0	0	0	0	0	0	0	0	128	41
OTU1448	0	0	0	35	0	0	0	0	0	0	0	0	0	147	0	0
OTU1449	0	0	0	0	0	61	173	0	0	0	0	0	0	0	0	0
OTU1450	0	32	0	0	0	2	0	0	7	0	0	11	0	23	0	0
OTU1451	0	22	0	0	0	70	60	0	65	35	0	0	0	0	0	0
OTU1452	0	0	0	0	0	174	10	45	0	0	0	0	0	0	0	0
OTU1453	0	194	0	0	0	0	0	0	0	80	0	0	0	0	0	0
OTU1454	0	0	42	29	9	30	36	16	0	0	11	11	0	20	1	1
OTU1455	0	0	0	0	0	0	0	0	0	0	0	0	0	70	0	45
OTU1456	0	0	0	0	0	2	0	157	0	0	0	0	0	0	0	0
OTU1457	0	0	0	0	0	0	0	0	0	0	0	0	0	0	0	36
OTU1458	0	0	0	0	0	16	0	224	0	0	0	0	0	34	0	0
OTU1459	0	3	0	0	0	0	242	0	0	16	0	0	0	0	0	0
OTU1460	0	0	0	0	0	0	0	0	0	0	6	0	0	8	15	0
OTU1461	0	0	0	70	0	0	0	0	0	0	0	0	0	0	0	0
OTU1463	0	0	0	0	0	131	0	0	0	55	0	0	0	0	0	0
OTU1464	0	0	0	0	0	0	0	0	0	0	0	0	124	0	0	0
OTU1465	0	0	0	0	0	0	0	0	0	0	0	0	1	0	154	35
OTU1466	0	0	24	0	0	0	0	0	0	0	0	0	0	0	0	0
OTU1467	0	0	200	8	0	0	4	0	0	0	0	0	0	0	30	0
OTU1468	0	0	0	0	0	0	0	244	0	0	0	0	0	0	0	0
OTU1469	0	0	0	0	0	0	0	0	0	0	0	0	33	0	0	181
OTU1470	0	0	0	0	19	0	6	0	5	0	0	0	0	0	0	0
OTU1471	0	0	0	7	0	3	0	0	0	0	218	0	18	0	0	0
OTU1472	0	0	1	0	0	27	0	0	143	59	0	5	0	0	0	0
OTU1473	0	0	0	35	74	0	0	0	0	0	0	18	0	0	0	0
OTU1474	0	62	0	4	0	0	0	0	21	62	69	0	0	0	0	0
OTU1475	0	0	176	76	0	0	0	0	0	0	16	0	0	0	0	0
OTU1476	0	0	0	0	0	0	0	0	14	0	0	0	0	0	0	0
OTU1477	0	0	4	0	0	0	0	0	0	0	0	0	0	0	169	78
OTU1478	0	0	0	0	0	0	243	0	0	1	0	0	0	0	0	23
OTU1479	0	264	0	0	0	0	0	0	0	0	0	0	0	0	0	0
OTU1480	0	81	0	0	0	0	0	0	31	127	0	0	0	0	0	0
OTU1481	77	63	0	0	0	0	0	0	15	25	0	0	0	0	0	0
OTU1482	0	0	0	0	0	0	0	0	0	0	0	0	0	0	108	0
OTU1484	0	0	0	89	0	0	0	0	0	0	0	0	36	47	0	0
OTU1485	0	0	0	0	0	0	0	0	0	0	0	0	72	0	0	171
OTU1486	0	0	244	0	0	0	0	0	0	0	0	0	0	0	0	0
OTU1487	0	0	0	0	0	0	259	0	0	0	0	0	0	0	0	0
OTU1488	0	0	0	0	0	0	0	13	189	3	0	0	0	44	0	0
OTU1490	230	0	0	0	0	0	0	0	0	0	0	0	0	0	0	0
OTU1492	0	0	0	0	0	0	229	6	0	6	0	10	0	0	0	0
OTU1493	0	0	0	15	45	0	0	10	0	0	18	62	0	19	5	0
OTU1494	0	0	0	0	0	0	0	0	0	0	0	0	0	0	0	12
OTU1495	1	92	0	0	0	0	0	0	168	0	0	0	0	0	0	0
OTU1496	0	101	0	0	0	116	0	0	0	0	0	0	0	0	0	0
OTU1498	0	0	0	0	0	118	0	0	0	27	0	0	0	0	0	0
OTU1499	0	0	0	0	0	0	0	0	0	0	0	0	131	52	0	0
OTU1500	0	0	0	0	204	0	55	0	0	0	0	0	0	0	0	0
OTU1501	0	0	0	0	0	0	0	0	0	0	0	0	27	0	107	43
OTU1502	0	0	0	0	0	0	0	0	0	0	0	0	0	258	0	0
OTU1503	0	0	0	0	0	0	91	0	94	61	0	0	0	0	0	0
OTU1504	125	0	0	0	0	0	0	0	0	0	0	0	0	0	0	0
OTU1505	0	0	0	0	0	0	256	0	0	1	0	0	0	0	0	0
OTU1506	0	0	25	0	0	0	0	0	0	0	0	0	0	0	0	0
OTU1508	47	0	0	0	107	0	0	0	0	0	0	0	0	0	0	0
OTU1509	0	0	0	0	0	0	0	0	0	0	0	0	120	0	0	0
OTU1510	0	0	0	0	0	0	0	0	0	0	0	0	1	0	47	160
OTU1511	0	0	0	0	0	0	0	0	11	7	0	0	0	0	0	0
OTU1512	0	0	0	65	0	0	37	0	0	0	0	59	54	0	0	0
OTU1513	0	0	0	0	0	0	0	0	0	0	0	0	28	0	0	0
OTU1514	0	0	0	31	16	0	0	0	0	0	0	0	5	0	32	87
OTU1515	0	0	0	0	0	209	0	0	0	0	0	0	0	0	0	0
OTU1516	0	0	0	97	0	0	0	0	0	0	76	0	41	13	6	2
OTU1517	0	0	0	0	0	0	0	0	0	0	0	0	102	0	0	0
OTU1518	0	0	0	62	59	0	0	0	0	0	0	0	73	0	0	60
OTU1519	0	29	8	0	0	0	11	28	19	1	47	10	1	0	9	0
OTU1521	0	0	0	0	0	0	0	0	0	0	11	0	12	91	7	3
OTU1522	0	0	0	0	0	0	0	0	0	0	0	0	0	0	0	106
OTU1523	0	0	0	0	0	0	0	0	0	0	0	0	0	67	0	0
OTU1525	0	0	117	0	0	0	0	0	0	0	1	7	0	0	0	0
OTU1526	0	0	0	0	0	0	0	80	0	0	68	0	0	0	0	45
OTU1527	0	0	0	19	0	22	0	0	0	0	0	0	23	0	30	0
OTU1528	0	0	0	0	0	0	0	0	240	0	0	0	0	0	0	0
OTU1529	0	0	0	0	0	0	0	251	0	0	0	0	0	0	0	0
OTU1530	19	0	0	0	0	0	0	70	92	0	0	0	0	0	0	0
OTU1532	0	0	0	0	0	0	0	0	241	0	0	0	0	0	0	0
OTU1533	0	0	0	154	0	0	0	0	0	0	12	41	0	0	0	0
OTU1534	0	10	0	0	0	0	3	0	117	2	0	0	0	0	0	0
OTU1536	0	0	0	0	0	0	0	0	0	0	0	0	80	34	0	0
OTU1537	104	103	0	0	42	0	0	0	0	0	0	0	0	0	0	0
OTU1538	40	0	0	0	0	156	0	0	8	26	0	0	0	0	0	0
OTU1540	0	83	0	0	0	0	5	0	0	0	0	0	0	0	0	0
OTU1541	141	0	0	4	0	0	0	0	1	0	26	46	0	0	3	1
OTU1542	0	0	0	0	0	0	0	235	0	0	0	0	0	0	0	0
OTU1544	13	0	0	0	214	0	0	0	0	12	0	0	0	0	0	0
OTU1545	0	0	0	0	0	0	0	6	0	1	238	0	0	0	0	0
OTU1546	0	0	0	0	0	39	0	0	123	16	18	0	0	0	0	0
OTU1547	0	0	0	0	0	0	0	110	0	0	0	0	0	0	0	0
OTU1548	0	0	50	49	0	0	0	0	0	0	0	2	9	39	7	44
OTU1549	0	0	0	0	0	0	0	0	0	0	0	9	93	20	0	108
OTU1550	0	0	41	0	112	0	0	0	0	0	0	24	0	0	0	64
OTU1551	57	34	0	106	0	0	0	0	0	0	0	0	0	0	0	0
OTU1552	46	0	0	0	0	0	0	18	0	0	3	4	5	13	0	44
OTU1553	0	0	0	0	0	0	49	152	19	17	0	0	0	0	0	0
OTU1554	0	0	0	0	0	0	0	0	0	12	96	0	0	0	0	0
OTU1555	0	0	0	0	0	0	0	0	0	0	0	0	0	91	0	0
OTU1556	0	0	11	0	42	30	0	0	3	18	71	0	0	0	0	0
OTU1557	39	0	0	0	0	122	0	0	0	7	0	0	0	0	0	0
OTU1558	0	0	0	0	0	0	180	0	63	0	0	0	0	0	0	0
OTU1559	0	0	0	0	0	0	0	0	0	0	0	59	0	165	0	0
OTU1560	24	152	0	0	0	0	52	0	0	0	0	0	0	0	0	0
OTU1562	0	0	0	0	0	0	0	0	0	0	0	0	0	0	60	74
OTU1565	0	0	0	0	0	0	0	0	0	0	0	0	0	0	0	42
OTU1566	0	0	0	0	0	0	0	0	0	0	0	72	0	0	163	0
OTU1567	0	0	21	0	0	0	0	0	0	0	0	0	0	0	0	0
OTU1568	0	0	0	0	0	0	0	0	0	0	0	236	0	0	0	0
OTU1569	0	240	0	0	0	0	0	0	0	0	0	0	0	0	0	0
OTU1570	0	0	0	0	0	28	2	0	130	0	7	11	0	0	1	3
OTU1571	0	0	0	31	0	0	0	0	0	0	0	0	0	43	0	0
OTU1572	0	0	0	0	0	0	0	215	0	0	0	0	0	24	0	0
OTU1573	13	0	0	40	0	0	0	0	0	65	113	0	0	0	0	0
OTU1574	0	0	0	65	0	0	0	0	0	0	0	0	0	74	0	0
OTU1575	0	0	0	0	238	0	0	0	0	0	0	0	0	0	0	0
OTU1576	0	0	0	0	0	0	0	0	0	0	0	14	0	224	0	0
OTU1577	0	0	0	0	108	0	109	0	0	0	0	0	0	0	0	0
OTU1578	0	0	0	0	219	0	0	0	0	0	0	0	0	0	0	0
OTU1579	0	0	0	0	0	0	0	0	4	204	0	0	0	0	0	0
OTU1581	0	0	0	0	0	0	0	0	0	0	0	0	24	46	0	0
OTU1582	0	0	45	0	0	0	0	0	0	0	0	19	109	0	0	0
OTU1583	99	0	0	81	0	0	0	0	20	4	0	0	0	0	0	0
OTU1584	0	0	0	236	0	0	0	0	0	0	0	0	0	0	0	0
OTU1585	44	0	0	0	0	0	0	0	153	30	0	0	0	0	0	0
OTU1586	202	33	0	0	0	0	0	0	0	0	0	0	0	0	0	0
OTU1587	0	0	0	0	0	0	0	0	0	75	0	0	0	0	56	0
OTU1588	0	0	0	48	0	0	0	0	0	0	0	0	0	0	0	0
OTU1590	0	216	0	0	0	0	0	0	0	0	0	0	0	0	0	0
OTU1591	0	0	0	0	0	0	0	0	0	1	0	0	216	0	15	0
OTU1592	13	212	0	0	0	0	0	0	0	0	0	0	0	0	0	0
OTU1593	0	0	0	0	0	0	0	0	81	0	0	0	0	0	0	0
OTU1596	0	229	0	0	0	0	0	0	0	0	0	0	0	0	0	0
OTU1597	161	0	0	0	0	0	0	8	57	0	0	0	0	0	0	0
OTU1598	0	0	0	0	0	0	0	0	0	0	0	0	0	0	230	0
OTU1599	0	230	0	0	0	0	0	0	0	0	0	0	0	0	0	0
OTU1600	0	0	0	0	0	142	0	0	0	0	0	0	0	0	75	0
OTU1602	0	0	0	54	0	0	0	0	0	0	0	0	0	47	0	8
OTU1603	0	41	0	0	0	0	0	0	0	0	0	61	0	0	0	0
OTU1604	0	0	0	0	0	0	2	0	5	23	0	0	0	0	0	0
OTU1605	0	0	0	0	0	0	0	0	0	0	0	0	0	57	0	0
OTU1606	0	0	228	0	0	0	0	0	0	0	0	0	0	0	0	0
OTU1607	121	0	0	74	0	0	0	0	0	0	0	0	0	0	0	0
OTU1608	85	0	0	0	0	0	0	0	0	0	0	0	0	0	0	0
OTU1609	39	0	44	0	68	0	0	0	0	0	0	0	0	0	0	0
OTU1610	0	12	7	62	18	1	0	0	0	0	0	20	4	0	3	0
OTU1612	47	0	0	0	0	0	0	0	0	0	0	0	0	0	0	0
OTU1613	0	0	0	0	138	0	76	0	0	0	0	0	0	0	0	0
OTU1614	0	0	31	0	0	0	0	0	0	0	0	0	24	52	1	1
OTU1615	0	0	0	117	0	0	0	0	0	0	0	0	0	0	0	0
OTU1616	0	0	0	0	0	0	0	0	0	0	0	0	0	0	178	0
OTU1617	0	0	0	0	0	0	0	0	0	0	0	0	34	0	0	0
OTU1619	0	0	17	0	0	0	0	0	0	0	0	0	18	0	127	0
OTU1620	0	0	116	0	0	0	0	0	0	0	0	0	0	0	0	107
OTU1621	0	0	0	29	0	0	0	0	0	0	0	0	0	83	0	0
OTU1622	0	2	15	0	0	67	0	0	3	6	0	0	0	0	0	0
OTU1623	0	86	0	0	30	0	92	0	0	0	0	0	0	0	0	0
OTU1624	0	0	0	0	0	0	0	0	0	1	0	0	2	126	0	0
OTU1625	0	0	0	52	0	0	0	0	0	0	0	0	0	55	0	0
OTU1626	0	0	0	0	0	0	0	0	0	0	0	0	0	0	181	0
OTU1628	0	0	0	0	0	0	0	0	0	33	0	0	0	0	79	0
OTU1629	0	0	0	220	0	0	0	0	0	0	0	0	0	0	0	0
OTU1630	0	0	0	0	0	92	0	0	0	0	0	0	0	0	100	0
OTU1631	0	0	0	0	0	0	0	220	0	0	0	0	0	0	0	0
OTU1632	18	0	0	0	93	0	44	0	0	0	0	0	0	0	0	0
OTU1633	0	0	0	0	0	0	0	0	68	0	0	0	0	0	0	0
OTU1634	0	0	0	105	0	0	0	0	0	0	0	0	18	71	0	0
OTU1635	0	0	0	0	0	0	0	0	0	0	0	0	0	64	0	0
OTU1636	0	0	0	0	0	0	96	20	20	1	0	0	0	0	0	0
OTU1637	0	0	0	0	0	0	0	0	0	0	0	0	81	33	0	100
OTU1638	181	0	0	0	38	0	0	0	0	0	0	0	0	0	0	0
OTU1639	204	0	0	0	0	0	0	0	0	0	0	0	0	0	0	0
OTU1640	0	0	0	0	0	0	0	0	0	0	30	19	80	89	0	0
OTU1641	0	0	0	0	0	0	0	0	0	0	0	0	0	0	217	0
OTU1642	0	0	0	0	0	0	0	0	0	0	0	180	0	0	0	0
OTU1643	0	63	0	0	123	0	0	0	0	0	0	0	0	0	0	0
OTU1644	0	0	0	0	0	0	19	110	70	0	0	0	0	0	0	0
OTU1645	0	0	0	0	0	0	0	0	0	0	0	0	0	0	43	171
OTU1646	0	0	7	0	0	20	0	0	0	0	0	0	0	0	0	0
OTU1647	0	0	203	0	0	0	0	0	0	0	13	0	0	0	0	0
OTU1648	0	0	0	0	0	0	166	0	29	0	0	0	0	0	0	0
OTU1650	0	0	0	0	0	0	0	0	0	0	0	0	0	0	215	0
OTU1652	0	0	0	0	0	0	0	115	0	0	24	0	0	0	0	75
OTU1653	0	0	0	0	0	34	0	0	0	0	0	0	0	1	82	80
OTU1654	0	0	0	0	0	0	0	0	0	0	0	55	0	78	0	0
OTU1655	0	0	141	11	0	0	0	0	0	0	13	14	27	0	0	6
OTU1656	0	159	0	0	0	0	0	0	0	0	0	0	0	0	0	0
OTU1657	0	0	0	0	0	0	0	0	0	0	20	0	0	0	0	0
OTU1658	0	0	0	0	0	0	213	0	0	0	0	0	0	0	0	0
OTU1659	48	0	12	46	19	0	32	0	1	0	0	0	0	0	0	0
OTU1660	0	49	0	0	4	0	0	0	4	0	0	0	0	0	0	0
OTU1661	0	0	0	0	0	0	0	126	33	7	0	0	0	0	3	0
OTU1662	108	0	0	0	0	0	0	0	97	0	0	0	0	0	0	0
OTU1663	0	34	0	0	0	0	0	0	175	0	0	0	0	0	0	0
OTU1664	0	0	0	0	0	196	0	0	0	0	0	0	0	0	0	0
OTU1665	0	0	169	0	24	0	0	0	10	0	0	0	0	0	0	0
OTU1666	0	23	0	0	0	0	0	0	185	0	0	0	0	0	0	0
OTU1667	185	0	0	0	0	0	0	0	0	0	0	0	0	0	0	0
OTU1668	0	0	0	0	60	0	0	0	0	0	0	0	0	0	0	0
OTU1669	0	0	0	0	0	0	0	0	0	0	96	0	0	0	0	0
OTU1670	42	0	0	0	0	0	0	0	41	9	0	0	6	29	0	0
OTU1671	0	0	0	0	0	44	0	0	38	0	0	112	0	0	0	0
OTU1672	0	17	112	0	0	15	0	0	8	33	0	0	0	0	0	0
OTU1673	0	81	0	0	0	0	0	0	84	0	0	0	0	0	0	0
OTU1674	0	0	43	46	6	0	0	0	0	0	29	0	13	7	6	0
OTU1675	0	0	0	0	0	0	6	85	0	0	15	0	0	0	1	94
OTU1676	0	0	0	0	0	0	0	0	0	0	0	0	0	0	207	0
OTU1677	168	0	0	0	0	26	0	0	0	0	0	0	0	0	0	0
OTU1678	0	3	0	17	0	0	0	7	0	0	10	10	0	17	5	1
OTU1679	0	0	0	0	0	0	0	0	0	40	0	0	0	0	0	0
OTU1680	0	0	58	44	0	0	0	0	0	11	0	0	18	0	6	2
OTU1681	99	36	0	0	0	0	0	0	0	0	0	0	0	0	0	0
OTU1682	0	0	0	0	0	0	0	24	0	0	0	0	0	0	43	44
OTU1684	0	0	0	0	0	0	0	0	0	0	0	0	61	0	0	0
OTU1685	0	0	0	20	0	0	0	0	0	0	0	1	7	17	0	2
OTU1687	0	0	0	0	0	62	0	0	82	0	0	0	0	0	0	0
OTU1688	0	0	195	0	0	0	0	0	0	0	0	0	0	0	0	0
OTU1689	0	0	0	0	0	0	0	0	0	0	191	8	0	0	0	0
OTU1690	0	0	0	0	0	0	0	0	0	0	0	0	0	0	133	0
OTU1691	0	0	22	0	0	0	0	0	0	0	0	8	0	0	0	138
OTU1692	0	0	8	0	0	0	0	0	0	0	0	0	0	0	112	0
OTU1694	0	0	0	0	0	0	0	0	0	139	0	0	0	0	0	0
OTU1695	0	0	0	0	0	0	0	0	0	0	0	0	0	0	0	95
OTU1696	0	103	0	0	0	21	0	0	0	7	0	0	0	0	0	0
OTU1697	0	0	0	0	0	0	0	0	0	0	84	0	0	0	0	0
OTU1699	0	0	0	0	91	0	0	0	85	0	0	0	0	0	0	0
OTU1700	0	0	0	0	0	0	0	0	0	0	0	0	7	0	76	47
OTU1701	0	0	0	0	0	0	67	0	0	0	0	0	0	44	0	0
OTU1702	0	0	0	0	0	0	0	0	0	30	0	0	0	0	33	0
OTU1703	0	95	1	0	0	0	0	0	0	31	50	0	0	0	0	0
OTU1704	0	0	0	0	22	0	19	0	0	0	0	0	0	0	0	0
OTU1705	0	0	0	0	0	0	0	0	0	0	0	0	0	199	0	0
OTU1706	44	0	0	0	0	0	31	0	0	0	0	0	0	0	0	0
OTU1707	0	0	0	117	72	0	0	0	0	0	0	0	0	0	0	0
OTU1708	0	0	0	0	0	0	0	0	0	0	0	0	0	39	104	0
OTU1709	0	0	0	0	0	0	0	0	0	0	0	0	0	202	0	0
OTU1710	61	0	0	0	28	0	48	0	10	11	0	0	0	0	0	5
OTU1711	0	0	0	0	0	0	0	0	0	16	185	0	0	0	0	0
OTU1712	0	0	0	0	0	21	0	0	62	4	0	0	0	84	0	0
OTU1713	0	0	0	31	0	0	0	0	0	0	0	0	0	0	147	0
OTU1714	0	0	0	0	0	0	0	0	0	0	0	0	83	0	0	0
OTU1715	0	0	0	127	0	0	0	0	0	0	72	0	0	0	0	0
OTU1716	0	0	0	0	0	0	0	0	0	0	0	0	0	0	19	0
OTU1717	0	0	0	36	0	0	0	0	0	0	0	62	0	0	0	0
OTU1719	0	0	0	0	0	0	0	0	25	7	7	0	0	0	0	0
OTU1720	0	0	0	0	0	0	0	0	0	0	0	0	74	0	124	0
OTU1722	0	0	0	0	0	0	0	0	0	0	0	64	0	0	134	0
OTU1723	0	0	0	0	198	0	0	0	0	0	0	0	0	0	0	0
OTU1726	0	0	0	0	175	0	0	0	0	22	0	0	0	0	0	0
OTU1727	0	0	0	0	0	0	0	197	0	0	0	0	0	0	0	0
OTU1728	0	115	0	0	0	0	0	0	23	0	0	0	0	0	0	0
OTU1729	0	0	0	0	193	0	0	0	0	0	0	0	0	0	0	0
OTU1730	0	0	0	0	0	0	0	0	0	0	0	0	0	0	0	196
OTU1731	0	0	149	5	0	0	0	0	0	0	0	0	0	0	0	0
OTU1732	0	0	0	0	0	0	0	0	0	0	0	0	42	151	0	0
OTU1733	0	0	0	0	195	0	0	0	0	0	0	0	0	0	0	0
OTU1734	0	0	0	0	195	0	0	0	0	0	0	0	0	0	0	0
OTU1736	0	0	0	0	0	27	0	0	0	1	2	0	0	0	0	0
OTU1738	0	0	0	0	0	0	0	0	0	0	0	0	24	0	0	0
OTU1739	0	69	0	0	0	0	40	0	85	0	0	0	0	0	0	0
OTU1740	0	149	0	0	0	0	0	0	0	41	0	0	0	0	0	0
OTU1741	178	0	0	0	0	0	0	0	0	0	0	0	0	0	0	0
OTU1742	0	0	0	0	184	0	0	0	0	0	0	0	0	0	0	0
OTU1743	0	0	0	191	0	0	0	0	0	0	0	0	0	0	0	0
OTU1744	0	12	0	0	0	0	14	16	67	22	0	0	4	0	0	0
OTU1746	0	0	0	0	0	0	0	0	0	0	0	0	23	0	0	21
OTU1747	0	0	0	0	0	0	0	0	0	0	0	0	0	43	0	0
OTU1748	0	0	0	0	0	0	0	0	74	0	0	0	0	0	0	0
OTU1749	0	86	0	0	0	0	0	0	0	102	0	0	0	0	0	0
OTU1750	0	10	0	120	0	20	0	0	0	0	0	8	0	34	0	0
OTU1751	0	0	6	0	0	50	6	0	9	9	0	7	0	0	0	0
OTU1752	0	0	0	0	0	0	0	174	0	0	0	0	0	0	0	0
OTU1753	0	139	14	0	0	0	0	0	0	0	0	0	0	0	0	0
OTU1755	0	0	0	31	72	0	0	0	0	0	0	0	34	0	0	0
OTU1757	43	26	0	0	32	0	0	0	0	0	0	0	0	0	0	0
OTU1758	0	82	0	0	0	0	0	0	0	0	0	0	4	19	0	0
OTU1759	0	0	0	56	0	0	0	0	16	0	0	0	0	40	0	0
OTU1760	6	0	0	0	0	0	0	0	0	0	2	15	152	0	1	0
OTU1761	0	0	0	0	0	0	0	4	0	0	0	0	172	1	0	0
OTU1762	0	0	0	82	0	0	0	0	0	0	0	0	0	57	0	0
OTU1763	0	89	12	0	7	0	0	0	0	36	0	0	0	0	0	40
OTU1764	0	0	0	0	0	131	0	36	0	0	0	0	0	0	0	0
OTU1765	0	0	0	0	23	0	0	0	0	0	0	0	0	0	0	0
OTU1766	0	0	0	0	53	0	0	0	18	10	0	0	0	0	0	0
OTU1767	189	0	0	0	0	0	0	0	0	0	0	0	0	0	0	0
OTU1768	58	28	0	0	0	0	0	0	0	40	0	54	0	0	0	0
OTU1770	0	99	0	0	0	0	0	0	0	0	82	0	0	0	0	0
OTU1771	65	19	0	0	0	45	25	0	0	0	0	0	0	0	0	0
OTU1773	0	20	1	0	59	0	0	0	58	19	0	0	0	0	0	0
OTU1774	0	0	24	24	0	0	0	0	0	0	133	4	0	0	2	0
OTU1775	0	0	32	124	0	0	0	0	0	0	2	0	29	0	1	0
OTU1776	0	0	0	0	0	126	0	0	0	0	0	0	0	0	0	0
OTU1778	0	0	27	4	0	0	0	0	0	0	0	0	0	12	0	82
OTU1779	0	0	0	0	0	0	0	0	0	0	0	0	59	0	0	0
OTU1780	0	0	0	0	15	0	0	0	0	0	0	0	172	0	0	0
OTU1781	0	27	0	23	0	0	0	0	34	0	3	18	0	0	0	0
OTU1782	0	0	0	71	0	0	0	0	0	0	63	0	0	0	0	52
OTU1783	0	0	0	0	0	0	0	0	0	0	0	98	0	0	0	0
OTU1784	0	55	0	0	123	0	0	0	0	0	0	0	0	0	0	0
OTU1785	0	0	0	11	0	0	0	0	0	0	0	0	3	0	104	52
OTU1786	0	0	0	0	0	0	0	0	0	171	0	0	0	0	0	0
OTU1788	0	0	0	0	0	0	0	0	0	0	0	0	24	0	0	0
OTU1789	0	39	0	0	94	0	0	0	7	0	0	0	0	0	0	0
OTU1790	0	0	0	0	30	0	0	15	0	0	24	0	0	0	0	0
OTU1791	0	0	0	0	35	0	0	0	113	4	0	0	0	0	0	0
OTU1792	47	0	0	0	0	39	0	10	20	0	0	0	0	0	0	0
OTU1793	0	0	0	66	0	0	0	0	0	0	0	0	0	0	0	0
OTU1795	137	0	0	0	0	0	0	0	0	0	0	0	0	0	0	0
OTU1796	0	0	0	0	0	0	0	0	0	0	7	14	2	132	0	0
OTU1797	0	25	8	58	0	0	0	0	0	0	0	0	0	0	0	0
OTU1798	0	0	0	0	0	0	0	0	0	0	0	0	0	0	7	4
OTU1799	0	0	0	106	0	0	0	0	0	0	75	0	0	0	0	0
OTU1800	0	0	0	0	0	0	0	0	0	0	0	0	0	0	0	183
OTU1801	0	0	1	2	0	0	0	2	0	0	0	88	76	0	0	0
OTU1802	0	0	134	0	0	0	0	0	0	0	0	0	0	0	0	0
OTU1803	150	31	0	0	0	0	0	0	0	0	0	0	0	0	0	0
OTU1804	0	0	0	55	0	25	0	0	0	11	11	0	0	0	0	65
OTU1805	0	0	0	0	0	0	0	0	0	0	0	0	0	0	182	0
OTU1806	0	0	20	12	0	30	0	33	10	0	1	0	0	0	0	0
OTU1807	0	0	0	0	0	0	0	0	0	0	0	0	31	0	30	39
OTU1808	43	0	0	0	0	0	138	0	0	0	0	0	0	0	0	0
OTU1810	0	0	0	0	59	0	0	0	0	119	0	0	0	0	0	0
OTU1811	0	0	0	121	0	0	0	0	0	0	0	0	60	0	0	0
OTU1813	0	0	0	57	0	0	0	0	0	0	0	0	0	12	0	0
OTU1815	0	0	0	0	145	0	0	0	0	0	0	0	0	0	0	0
OTU1817	0	0	0	0	0	0	0	0	0	0	150	25	0	0	0	0
OTU1819	0	0	0	84	0	0	0	0	86	0	0	0	0	0	0	0
OTU1820	0	0	0	0	0	0	0	0	0	0	0	0	22	0	63	35
OTU1821	0	0	0	0	0	0	0	0	0	0	0	0	0	0	0	50
OTU1822	0	0	0	0	0	0	0	0	104	75	0	0	0	0	0	0
OTU1823	0	0	0	0	0	149	0	0	0	0	0	0	0	0	0	0
OTU1824	21	3	0	19	0	0	0	0	30	32	17	0	0	14	0	0
OTU1825	37	0	0	11	67	0	21	0	22	0	0	0	0	0	0	0
OTU1826	0	0	28	0	0	0	0	0	0	0	0	0	0	0	0	87
OTU1827	0	0	0	122	0	0	0	0	0	0	0	0	0	20	0	0
OTU1828	0	0	0	0	0	0	0	0	161	0	0	0	0	0	0	0
OTU1830	2	2	5	6	11	7	5	2	0	1	14	1	7	4	7	0
OTU1832	0	0	0	0	0	0	0	0	0	0	0	0	0	0	0	117
OTU1833	0	83	0	0	94	0	0	0	0	0	0	0	0	0	0	0
OTU1834	0	0	0	0	0	0	0	0	0	0	0	0	0	0	86	0
OTU1835	153	0	0	0	0	0	0	0	0	0	0	0	0	0	0	0
OTU1836	0	0	0	0	0	0	0	0	39	0	0	0	0	0	0	0
OTU1837	0	0	0	0	0	0	0	0	176	0	0	0	0	0	0	0
OTU1838	176	0	0	0	0	0	0	0	0	0	0	0	0	0	0	0
OTU1839	157	0	0	0	0	0	0	0	0	0	0	0	0	0	0	0
OTU1840	0	109	10	0	19	32	0	0	0	0	0	0	0	0	0	0
OTU1841	0	0	34	0	0	129	0	0	0	0	1	0	0	0	0	0
OTU1842	0	0	0	0	0	0	153	0	0	0	0	0	0	0	0	0
OTU1843	0	0	0	0	0	0	0	0	0	0	0	0	0	0	61	114
OTU1845	63	0	0	0	0	0	0	0	84	0	0	0	0	0	0	0
OTU1846	0	0	86	0	0	0	0	0	89	0	0	0	0	0	0	0
OTU1847	0	0	0	0	0	175	0	0	0	0	0	0	0	0	0	0
OTU1848	0	0	0	87	0	0	0	0	0	0	0	0	51	0	0	0
OTU1849	66	0	0	108	0	0	0	0	0	0	0	0	0	0	0	0
OTU1850	0	0	1	163	0	0	0	0	10	0	0	0	0	0	0	0
OTU1851	0	0	0	0	0	0	174	0	0	0	0	0	0	0	0	0
OTU1852	174	0	0	0	0	0	0	0	0	0	0	0	0	0	0	0
OTU1853	0	0	0	174	0	0	0	0	0	0	0	0	0	0	0	0
OTU1854	0	0	28	146	0	0	0	0	0	0	0	0	0	0	0	0
OTU1855	0	22	0	16	0	3	0	0	0	0	0	0	0	125	0	0
OTU1856	0	70	0	0	0	0	0	0	22	0	0	0	0	0	0	78
OTU1857	0	0	6	0	38	116	0	0	0	0	0	0	0	0	0	0
OTU1858	0	0	0	4	0	0	0	0	0	0	0	0	58	0	0	0
OTU1859	0	0	0	0	0	0	0	0	0	0	0	12	0	0	0	0
OTU1860	0	10	0	0	0	0	11	0	0	13	0	0	0	0	0	0
OTU1862	0	0	0	122	0	0	0	0	0	0	38	4	0	0	0	0
OTU1864	0	0	75	0	0	0	0	0	0	0	0	0	0	0	0	73
OTU1865	0	0	0	0	33	67	0	0	72	0	0	0	0	0	0	0
OTU1866	0	0	0	0	0	0	0	0	15	0	0	0	0	0	0	0
OTU1869	0	0	0	0	0	0	0	0	0	0	50	120	0	0	0	0
OTU1870	0	0	0	0	171	0	0	0	0	0	0	0	0	0	0	0
OTU1871	0	0	0	0	51	0	61	0	0	0	0	0	0	0	0	0
OTU1874	0	0	0	0	0	0	0	93	0	0	0	0	0	13	0	0
OTU1875	0	0	0	13	0	0	0	18	0	0	19	0	19	0	8	0
OTU1876	0	0	0	25	0	0	0	0	0	0	0	0	3	0	3	0
OTU1877	0	85	0	0	0	0	0	0	82	1	0	0	0	0	0	0
OTU1878	0	0	0	0	0	0	0	0	0	0	0	0	0	0	0	72
OTU1879	0	0	0	0	0	29	0	0	72	0	0	0	0	0	0	0
OTU1880	0	0	0	0	0	24	137	0	0	0	0	0	0	0	0	0
OTU1881	0	0	0	0	0	0	0	59	0	0	0	0	0	110	0	0
OTU1882	0	0	0	0	0	0	0	0	0	0	0	0	0	0	0	153
OTU1883	0	0	0	0	94	0	0	0	72	0	0	0	0	0	0	0
OTU1884	0	0	0	0	0	0	0	158	0	0	0	0	0	0	0	0
OTU1885	0	0	0	0	0	0	0	0	0	0	0	0	6	0	16	0
OTU1886	0	0	35	123	0	2	0	0	0	0	0	0	0	0	0	0
OTU1887	0	0	0	53	0	0	0	0	0	0	0	0	0	108	0	0
OTU1888	118	0	0	0	0	0	0	0	0	0	0	0	0	0	0	0
OTU1890	0	0	0	0	0	0	0	133	0	0	0	0	0	0	0	0
OTU1891	0	0	0	72	0	0	0	0	0	0	0	0	0	0	0	0
OTU1892	0	0	0	0	0	42	0	0	0	0	0	0	0	0	0	0
OTU1893	0	0	0	0	0	0	0	0	167	0	0	0	0	0	0	0
OTU1895	0	0	0	0	0	94	0	0	0	0	27	0	0	0	0	0
OTU1898	0	128	0	0	0	0	0	0	0	0	0	0	0	0	0	0
OTU1899	0	0	142	0	0	0	0	0	0	0	17	8	0	0	0	0
OTU1900	0	35	0	0	0	0	0	0	0	0	0	0	7	77	2	0
OTU1901	0	0	0	122	0	0	0	0	0	0	0	0	0	0	0	0
OTU1902	0	0	0	112	0	0	0	0	0	0	0	0	0	0	0	0
OTU1903	0	0	0	0	0	0	0	0	0	0	0	0	0	0	163	0
OTU1905	0	0	0	0	0	0	0	0	0	0	0	0	0	90	0	71
OTU1906	0	0	0	0	166	0	0	0	0	0	0	0	0	0	0	0
OTU1908	0	138	0	0	0	0	0	20	0	0	0	0	0	0	0	0
OTU1909	0	39	6	0	7	0	0	0	5	61	0	0	0	0	0	0
OTU1910	0	0	0	0	166	0	0	0	0	0	0	0	0	0	0	0
OTU1911	0	0	0	166	0	0	0	0	0	0	0	0	0	0	0	0
OTU1914	0	0	55	0	0	0	0	0	0	0	0	0	108	0	0	0
OTU1915	0	0	0	0	0	98	0	0	0	0	0	0	0	0	0	0
OTU1916	0	0	3	74	0	0	0	0	1	0	0	0	3	0	0	0
OTU1917	154	0	0	0	0	0	0	0	0	0	0	0	0	0	0	0
OTU1918	0	0	0	0	45	0	0	0	0	0	0	0	0	0	95	0
OTU1920	0	0	0	0	0	0	0	0	0	0	0	0	40	0	0	0
OTU1921	0	0	0	0	0	0	0	0	0	0	0	0	66	0	0	90
OTU1922	0	0	12	0	0	0	0	0	0	0	0	0	49	0	74	28
OTU1923	0	0	0	0	129	0	0	0	25	6	0	0	0	0	0	0
OTU1924	0	0	0	0	145	0	18	0	0	0	0	0	0	0	0	0
OTU1925	0	0	0	0	0	0	0	0	0	0	108	0	0	0	0	0
OTU1926	0	0	0	0	0	0	0	163	0	0	0	0	0	0	0	0
OTU1927	0	0	0	0	0	0	0	0	0	0	0	0	0	0	163	0
OTU1928	0	48	58	0	0	24	0	0	0	18	0	0	0	0	0	0
OTU1929	2	0	0	0	56	0	0	0	54	0	0	0	0	0	0	0
OTU1930	0	0	0	0	0	0	61	0	0	0	81	16	0	0	0	0
OTU1931	50	81	0	0	0	0	0	0	0	0	0	0	0	0	0	0
OTU1932	0	0	0	54	0	0	0	0	0	0	70	5	4	0	0	0
OTU1933	0	0	0	0	0	0	1	138	3	17	0	0	0	0	0	0
OTU1934	70	92	0	0	0	0	0	0	0	0	0	0	0	0	0	0
OTU1935	108	0	0	0	50	0	0	0	0	0	0	0	0	0	0	0
OTU1937	0	0	0	0	0	18	0	0	109	7	0	0	0	0	0	0
OTU1938	0	0	0	44	0	0	0	0	0	0	0	0	0	0	0	69
OTU1939	0	0	0	0	0	0	0	161	0	0	0	0	0	0	0	0
OTU1940	0	0	0	0	0	0	21	0	34	0	0	0	0	0	0	0
OTU1942	0	0	0	0	29	0	0	0	0	0	0	0	0	0	0	0
OTU1943	0	0	0	0	12	0	32	0	19	29	2	0	0	0	0	64
OTU1944	0	0	0	0	0	0	12	0	0	0	0	0	0	0	0	0
OTU1945	0	0	0	0	0	0	26	40	25	48	0	10	0	0	0	0
OTU1947	0	0	0	0	0	0	0	0	21	0	0	0	0	0	0	0
OTU1948	118	0	0	0	0	0	0	0	0	8	0	0	0	0	0	0
OTU1949	156	0	0	0	0	0	0	0	0	0	0	0	0	0	0	0
OTU1950	0	0	0	0	28	59	0	0	73	0	0	0	0	0	0	0
OTU1951	160	0	0	0	0	0	0	0	0	0	0	0	0	0	0	0
OTU1952	0	0	28	8	0	0	0	0	0	0	4	18	50	11	14	2
OTU1953	0	149	0	0	0	0	0	0	0	0	0	0	0	0	0	0
OTU1954	0	0	0	29	0	0	0	0	0	0	0	0	0	41	0	0
OTU1956	31	0	0	0	0	0	65	0	0	0	0	0	0	0	0	0
OTU1957	0	0	0	0	0	24	76	0	0	59	0	0	0	0	0	0
OTU1958	0	0	0	0	0	0	0	0	0	0	159	0	0	0	0	0
OTU1959	0	0	0	0	60	0	33	0	0	0	0	0	0	0	0	0
OTU1960	0	0	0	0	0	0	0	0	0	0	57	0	92	0	0	0
OTU1962	47	0	7	0	0	42	0	0	50	0	0	0	0	0	0	0
OTU1965	0	0	0	0	0	0	0	0	0	0	0	0	0	51	0	0
OTU1966	0	0	0	0	0	0	0	0	0	0	0	89	0	0	0	0
OTU1967	0	158	0	0	0	0	0	0	0	0	0	0	0	0	0	0
OTU1968	0	0	0	0	63	0	0	0	26	3	0	0	0	0	0	0
OTU1969	0	158	0	0	0	0	0	0	0	0	0	0	0	0	0	0
OTU1970	0	0	91	44	0	0	0	0	0	0	0	0	0	0	0	0
OTU1971	151	0	0	0	0	0	0	0	0	0	0	0	0	0	0	0
OTU1972	0	0	0	0	0	0	0	0	12	7	0	0	0	0	0	0
OTU1974	126	20	0	0	0	0	0	0	0	0	0	0	0	0	0	0
OTU1975	0	142	0	0	0	0	0	0	0	0	0	0	0	0	0	0
OTU1976	0	0	0	0	0	0	0	0	152	0	0	0	0	0	0	0
OTU1978	0	0	0	0	0	61	0	0	94	0	0	0	0	0	0	0
OTU1980	0	0	3	0	0	0	0	0	0	0	11	2	10	0	48	68
OTU1981	98	0	0	0	0	0	0	0	0	51	0	0	0	0	0	0
OTU1982	0	0	0	0	0	0	0	0	0	0	0	0	0	0	133	0
OTU1983	0	0	0	0	0	0	0	0	0	0	0	0	0	0	156	0
OTU1984	99	0	0	0	0	44	0	0	0	0	0	0	0	0	0	0
OTU1985	156	0	0	0	0	0	0	0	0	0	0	0	0	0	0	0
OTU1986	0	53	0	0	0	0	0	0	49	0	0	0	0	0	0	0
OTU1987	0	0	0	0	0	0	0	0	0	0	0	0	0	156	0	0
OTU1988	0	100	0	0	0	0	0	0	46	0	0	0	0	0	0	0
OTU1989	0	0	0	122	0	0	0	0	0	0	0	0	0	33	0	0
OTU1990	0	78	0	0	0	0	0	0	61	0	0	0	0	0	0	0
OTU1991	0	16	37	92	0	0	0	0	0	0	0	0	0	0	0	0
OTU1992	0	0	0	0	0	0	0	0	147	0	0	0	0	0	0	0
OTU1993	0	0	0	0	0	0	0	0	0	0	0	0	0	0	128	0
OTU1994	0	0	0	0	0	0	0	0	0	0	0	0	0	0	92	63
OTU1995	0	0	0	0	0	0	0	85	0	0	0	0	0	0	0	0
OTU1996	0	0	0	0	0	0	0	0	0	0	0	0	0	95	0	0
OTU1997	0	0	0	0	0	0	0	0	0	0	0	0	0	89	0	57
OTU1999	0	38	0	62	20	0	0	0	0	0	13	0	0	16	0	0
OTU2000	0	0	0	0	142	0	0	0	0	0	0	12	0	0	0	0
OTU2001	0	0	0	0	0	0	0	0	0	0	0	0	50	0	0	87
OTU2002	57	0	24	0	51	0	0	0	0	0	21	0	0	0	0	0
OTU2003	0	0	0	0	0	0	0	0	0	0	0	0	22	0	0	0
OTU2004	0	0	0	79	0	0	0	0	0	0	0	0	0	0	0	0
OTU2005	0	0	0	0	153	0	0	0	0	0	0	0	0	0	0	0
OTU2006	0	0	95	0	0	0	0	0	56	2	0	0	0	0	0	0
OTU2007	0	145	0	0	0	0	0	0	8	0	0	0	0	0	0	0
OTU2008	0	0	0	0	0	0	26	0	124	0	0	0	0	0	0	0
OTU2009	0	0	0	0	0	0	0	0	0	40	0	0	0	0	0	0
OTU2010	0	108	0	0	0	0	0	0	13	6	0	0	0	0	0	0
OTU2012	152	0	0	0	0	0	0	0	0	0	0	0	0	0	0	0
OTU2014	0	0	0	0	0	0	0	0	0	59	0	0	0	0	0	0
OTU2015	0	0	0	0	0	0	0	0	6	0	0	13	0	0	0	0
OTU2016	0	0	0	0	0	0	0	0	0	0	136	0	0	0	0	0
OTU2017	0	0	144	0	0	0	0	0	0	0	0	0	0	0	0	0
OTU2018	0	0	0	0	0	0	0	0	0	0	0	0	0	0	140	0
OTU2019	0	0	0	0	0	0	0	0	0	0	0	0	23	0	0	0
OTU2020	0	0	0	0	0	0	0	0	0	0	87	0	0	0	64	0
OTU2021	0	0	0	0	35	45	7	0	0	37	0	0	0	0	0	0
OTU2022	0	0	0	0	0	0	93	0	0	58	0	0	0	0	0	0
OTU2024	80	43	0	0	0	0	0	0	0	0	25	0	0	0	0	0
OTU2025	0	0	0	0	0	0	0	54	0	0	0	0	0	0	0	0
OTU2026	0	0	0	0	0	0	0	0	0	144	0	0	0	0	0	0
OTU2027	0	0	0	13	15	0	0	0	0	1	0	13	0	0	0	47
OTU2028	0	0	0	0	0	38	0	0	0	0	0	0	0	0	0	0
OTU2029	0	0	0	0	0	0	0	0	0	0	0	0	0	0	150	0
OTU2030	0	0	0	110	0	0	0	0	0	2	0	0	0	0	0	0
OTU2031	0	0	22	29	0	0	0	0	0	0	65	0	18	0	4	0
OTU2035	0	0	0	0	0	0	0	0	0	0	0	0	0	0	40	0
OTU2036	0	2	53	0	23	0	0	0	0	0	0	0	0	0	63	0
OTU2037	0	0	0	0	0	0	39	98	0	0	0	0	0	0	0	0
OTU2039	0	0	0	0	0	76	0	0	0	0	0	0	0	0	0	0
OTU2040	0	0	0	141	0	0	0	0	0	0	0	0	0	0	0	0
OTU2041	0	0	0	0	0	0	0	0	0	0	91	14	0	0	9	9
OTU2042	81	0	0	0	0	0	0	0	0	0	0	0	0	0	0	0
OTU2043	27	0	0	0	23	0	0	0	49	0	0	0	0	0	0	0
OTU2044	0	0	0	0	0	148	0	0	0	0	0	0	0	0	0	0
OTU2045	37	0	0	0	1	0	0	0	25	0	0	0	0	0	0	0
OTU2046	0	0	0	0	0	0	0	101	0	0	0	0	0	0	0	0
OTU2047	0	0	0	0	0	143	0	0	0	0	0	0	0	0	0	0
OTU2048	0	0	0	0	0	0	132	0	0	0	0	0	0	0	0	0
OTU2049	0	0	0	0	0	0	36	0	111	0	0	0	0	0	0	0
OTU2050	71	0	0	0	0	0	1	0	53	0	0	0	0	0	0	0
OTU2051	0	0	0	0	0	0	0	89	0	14	0	0	0	44	0	0
OTU2052	0	0	0	0	0	0	0	0	0	12	0	0	0	0	0	132
OTU2053	139	0	0	0	0	0	0	0	0	0	0	0	0	0	0	0
OTU2054	0	0	0	0	0	0	0	0	32	111	0	0	0	0	0	0
OTU2055	0	0	0	0	0	0	0	114	0	0	0	0	0	0	0	0
OTU2056	0	0	0	0	0	0	0	0	115	31	0	0	0	0	0	0
OTU2057	0	0	140	0	0	0	0	0	0	0	0	0	0	0	0	0
OTU2058	0	0	0	65	0	0	0	0	0	0	0	0	0	0	0	36
OTU2060	0	0	0	0	0	0	0	0	0	0	0	0	0	0	0	89
OTU2061	0	0	0	0	0	0	0	145	0	0	0	0	0	0	0	0
OTU2062	0	0	0	0	0	0	0	145	0	0	0	0	0	0	0	0
OTU2063	0	145	0	0	0	0	0	0	0	0	0	0	0	0	0	0
OTU2064	0	0	0	0	0	0	0	110	21	0	0	5	0	0	0	0
OTU2065	0	133	0	0	0	0	0	0	0	0	0	0	0	0	0	0
OTU2066	0	0	0	0	0	0	79	0	0	38	0	0	0	0	0	0
OTU2067	0	0	0	0	0	0	0	0	0	0	0	0	0	0	112	0
OTU2068	0	0	0	108	0	0	0	0	0	0	9	0	0	2	0	0
OTU2069	0	0	0	0	0	0	0	0	0	0	0	0	0	0	0	122
OTU2070	0	0	0	0	0	0	0	0	0	0	0	0	0	0	39	39
OTU2072	0	0	0	0	29	0	0	18	0	0	59	0	2	0	0	0
OTU2073	0	0	0	0	88	0	0	0	0	0	0	0	0	37	0	0
OTU2074	0	0	0	0	97	0	0	0	0	0	0	0	0	0	0	0
OTU2075	0	88	0	0	38	0	0	0	0	0	0	0	0	0	0	0
OTU2076	0	141	0	0	0	0	0	0	0	0	0	0	0	0	0	0
OTU2077	143	0	0	0	0	0	0	0	0	0	0	0	0	0	0	0
OTU2078	0	0	0	0	0	0	0	143	0	0	0	0	0	0	0	0
OTU2079	0	0	0	0	0	143	0	0	0	0	0	0	0	0	0	0
OTU2080	0	73	0	0	0	0	47	0	0	0	0	0	0	0	0	0
OTU2081	0	0	0	0	0	0	137	0	0	0	0	0	0	0	0	0
OTU2082	0	0	0	0	76	0	0	0	0	0	0	0	0	0	0	0
OTU2083	0	0	0	0	0	0	86	17	1	35	0	0	0	0	0	0
OTU2084	0	0	0	0	0	0	0	0	0	0	142	0	0	0	0	0
OTU2085	0	30	41	68	0	0	0	0	0	0	0	0	0	0	0	0
OTU2086	0	0	0	0	0	0	0	0	0	0	0	0	23	0	0	0
OTU2087	0	0	0	32	0	0	0	0	0	0	0	0	27	0	0	0
OTU2088	142	0	0	0	0	0	0	0	0	0	0	0	0	0	0	0
OTU2089	4	3	0	0	0	0	35	1	0	0	46	47	0	0	0	1
OTU2090	96	0	0	0	0	0	45	0	0	0	0	0	0	0	0	0
OTU2091	0	0	0	0	0	0	0	0	0	0	0	0	0	0	47	35
OTU2092	0	0	0	0	0	0	0	0	0	0	0	34	0	0	0	71
OTU2093	0	0	0	0	0	0	0	141	0	0	0	0	0	0	0	0
OTU2094	0	0	0	0	0	141	0	0	0	0	0	0	0	0	0	0
OTU2096	141	0	0	0	0	0	0	0	0	0	0	0	0	0	0	0
OTU2097	67	59	0	0	0	0	0	0	13	0	0	0	0	0	0	0
OTU2098	0	0	17	0	53	0	0	0	0	0	0	0	0	0	0	0
OTU2099	0	0	1	0	0	0	0	0	0	0	0	0	80	0	0	36
OTU2100	0	0	0	0	0	0	0	0	0	0	125	0	0	0	0	0
OTU2102	0	0	0	0	0	0	58	0	0	0	0	0	48	0	0	0
OTU2103	0	0	0	0	0	0	42	0	0	0	0	0	0	0	0	0
OTU2104	0	0	0	0	0	0	0	0	0	0	12	124	0	0	0	0
OTU2105	0	0	0	0	0	140	0	0	0	0	0	0	0	0	0	0
OTU2107	0	0	0	0	1	0	0	1	70	6	0	0	0	0	3	14
OTU2108	0	139	0	0	0	0	0	0	0	0	0	0	0	0	0	0
OTU2109	0	0	7	62	0	0	0	0	0	0	0	0	0	0	0	0
OTU2110	0	1	0	0	38	0	8	14	12	0	0	4	0	10	5	0
OTU2112	0	0	0	9	0	23	0	0	0	0	0	38	43	0	4	0
OTU2113	74	0	0	0	0	0	0	0	60	0	0	0	0	0	0	0
OTU2114	0	0	0	0	0	109	0	0	29	0	0	0	0	0	0	0
OTU2115	0	0	0	0	0	0	0	0	0	0	0	0	0	0	0	24
OTU2116	0	0	0	0	0	0	0	0	136	0	0	0	0	0	0	0
OTU2117	0	0	0	0	0	0	0	0	0	0	0	0	138	0	0	0
OTU2118	0	0	0	0	0	21	0	0	0	0	0	23	0	0	0	0
OTU2119	0	0	0	0	0	0	0	0	0	0	0	0	0	0	0	77
OTU2120	0	77	35	15	0	0	0	0	0	0	0	0	0	0	0	0
OTU2121	0	0	0	0	0	0	0	0	0	0	0	0	0	126	0	0
OTU2122	24	0	0	0	0	33	0	0	32	0	0	0	0	0	0	0
OTU2123	0	0	0	0	120	0	0	0	0	0	0	0	0	0	0	0
OTU2124	0	0	0	31	0	48	0	23	0	3	15	0	0	0	0	0
OTU2125	0	0	0	0	0	0	0	0	38	39	0	0	0	0	0	0
OTU2126	0	53	0	81	0	0	0	0	0	0	0	0	0	0	0	0
OTU2129	0	0	0	19	0	0	0	0	0	0	0	0	0	0	15	0
OTU2130	0	0	0	127	0	0	0	0	0	0	0	9	1	0	0	0
OTU2131	0	0	0	36	38	0	0	0	0	0	0	0	0	0	0	0
OTU2132	0	0	0	0	137	0	0	0	0	0	0	0	0	0	0	0
OTU2133	0	0	0	0	0	0	0	0	0	0	0	0	137	0	0	0
OTU2134	0	0	0	0	0	0	132	0	0	0	0	0	0	0	0	0
OTU2135	0	0	0	0	0	0	0	0	0	0	0	0	0	0	136	0
OTU2137	0	0	136	0	0	0	0	0	0	0	0	0	0	0	0	0
OTU2138	0	0	0	0	0	0	0	0	0	0	0	0	24	0	56	0
OTU2140	0	0	0	0	0	0	0	0	0	0	136	0	0	0	0	0
OTU2141	0	0	0	0	0	0	0	0	0	0	0	0	0	0	0	133
OTU2144	25	0	0	0	0	0	0	0	52	0	0	0	0	18	0	0
OTU2146	0	0	0	0	135	0	0	0	0	0	0	0	0	0	0	0
OTU2147	0	0	0	0	0	0	1	0	0	0	0	0	0	0	41	62
OTU2148	0	0	135	0	0	0	0	0	0	0	0	0	0	0	0	0
OTU2149	0	0	0	68	0	0	0	0	0	0	0	0	66	0	1	0
OTU2151	115	0	0	0	0	0	0	0	0	0	0	0	0	0	0	0
OTU2152	11	0	37	0	0	37	33	0	0	0	0	0	0	0	0	0
OTU2153	0	0	0	0	0	0	0	0	0	0	0	0	134	0	0	0
OTU2154	0	0	0	68	0	0	0	0	0	0	0	0	0	27	0	0
OTU2155	1	0	3	4	0	0	5	10	2	4	4	0	0	0	0	0
OTU2156	0	0	0	0	0	0	0	0	70	17	0	0	0	0	0	0
OTU2157	0	0	0	88	0	0	0	0	0	0	0	0	0	0	0	0
OTU2158	0	0	0	0	72	0	0	0	62	0	0	0	0	0	0	0
OTU2159	0	0	0	0	0	0	0	0	0	0	0	0	0	29	0	0
OTU2160	0	0	0	0	37	58	0	0	0	0	0	0	0	0	0	0
OTU2161	0	0	0	0	36	0	0	85	0	0	0	0	0	0	0	0
OTU2162	0	0	0	0	0	0	0	0	0	3	114	0	0	0	0	0
OTU2163	0	0	0	0	0	0	0	0	24	1	0	0	4	0	0	0
OTU2164	0	0	6	29	0	62	5	7	22	0	0	0	0	0	0	0
OTU2165	0	0	0	2	0	0	0	0	0	0	0	0	0	66	0	0
OTU2166	0	0	0	0	0	0	0	0	129	0	0	0	0	0	0	0
OTU2167	0	0	0	0	0	0	0	0	0	0	0	0	0	0	113	0
OTU2171	0	0	0	0	0	0	0	0	0	0	0	0	0	0	133	0
OTU2172	0	0	0	0	0	0	0	133	0	0	0	0	0	0	0	0
OTU2173	0	0	0	0	0	0	0	0	0	0	0	82	0	0	0	0
OTU2174	0	0	0	0	0	0	0	0	0	0	0	0	0	0	0	61
OTU2175	0	0	0	0	0	23	0	0	0	0	0	0	0	0	0	0
OTU2176	0	0	0	0	0	0	0	100	0	0	0	0	0	0	0	0
OTU2177	0	0	0	56	0	0	0	0	0	0	0	0	0	0	0	0
OTU2178	0	0	0	0	0	0	0	44	0	0	0	0	0	0	0	0
OTU2179	0	0	0	0	0	4	72	0	0	0	0	0	0	0	0	0
OTU2181	0	10	0	0	14	0	0	0	6	0	0	0	0	0	0	0
OTU2182	0	0	0	74	0	0	0	0	0	0	0	0	0	58	0	0
OTU2183	0	0	0	0	10	0	0	0	0	84	0	0	0	0	0	0
OTU2184	0	0	0	0	0	0	0	0	0	0	0	0	0	0	103	0
OTU2185	0	0	0	0	0	0	0	0	0	35	0	0	0	0	0	0
OTU2186	0	0	0	0	0	0	0	0	0	0	0	0	1	0	59	4
OTU2187	0	0	0	131	0	0	0	0	0	0	0	0	0	0	0	0
OTU2189	0	0	0	0	0	0	0	78	0	0	0	0	0	0	0	0
OTU2190	131	0	0	0	0	0	0	0	0	0	0	0	0	0	0	0
OTU2191	0	20	0	0	0	0	33	0	21	0	0	10	0	0	3	0
OTU2192	0	0	0	0	0	0	0	0	0	0	0	0	28	58	0	0
OTU2193	57	0	0	0	0	0	0	0	0	0	0	0	0	0	0	0
OTU2194	0	0	0	0	22	0	0	0	77	0	0	0	0	0	0	0
OTU2195	0	54	0	0	0	0	0	0	65	0	0	0	0	1	0	0
OTU2196	0	0	0	0	0	0	0	0	0	0	0	0	59	0	0	60
OTU2197	0	0	0	0	130	0	0	0	0	0	0	0	0	0	0	0
OTU2198	0	0	0	0	0	0	0	0	130	0	0	0	0	0	0	0
OTU2199	0	0	0	0	0	0	99	0	0	0	0	0	0	0	0	0
OTU2200	0	0	0	0	0	0	0	0	0	0	0	0	0	0	44	0
OTU2201	0	0	0	0	0	0	0	0	0	0	0	0	0	48	0	0
OTU2202	0	123	0	0	0	0	0	0	0	0	0	0	0	0	0	0
OTU2203	0	0	83	0	0	0	0	0	0	0	5	0	0	0	0	0
OTU2204	0	0	0	0	76	0	29	0	0	9	0	0	0	0	0	0
OTU2205	0	123	0	0	0	0	0	0	0	0	0	6	0	0	0	0
OTU2206	27	72	0	0	0	0	0	0	0	0	28	0	0	0	0	0
OTU2207	121	0	0	0	0	0	0	0	0	0	0	0	0	0	0	0
OTU2209	0	0	0	0	0	0	0	0	0	0	0	0	0	0	0	126
OTU2210	0	0	0	0	0	0	0	112	0	0	0	0	0	0	0	0
OTU2211	50	0	0	0	0	20	0	0	46	0	0	0	0	0	0	0
OTU2212	59	0	0	0	0	35	0	0	34	0	0	0	0	0	0	0
OTU2213	0	0	0	0	0	4	3	0	50	23	0	0	0	0	0	0
OTU2214	0	0	0	0	0	0	0	0	128	0	0	0	0	0	0	0
OTU2215	0	0	0	0	0	0	0	0	0	0	128	0	0	0	0	0
OTU2216	0	0	0	0	127	0	0	0	0	0	0	1	0	0	0	0
OTU2218	60	0	0	0	0	0	0	0	0	0	0	0	0	0	0	0
OTU2219	0	0	0	1	0	0	0	0	0	0	0	0	0	0	107	0
OTU2220	0	0	22	92	0	0	0	0	0	0	0	0	14	0	0	0
OTU2221	0	0	0	0	0	0	0	0	0	0	21	52	0	0	8	47
OTU2222	51	0	0	0	0	0	0	0	0	0	0	0	0	0	0	0
OTU2223	0	46	0	0	0	0	0	0	0	75	0	0	0	0	0	0
OTU2224	0	0	0	74	0	19	0	0	0	0	0	0	0	20	0	0
OTU2225	0	0	0	0	0	0	0	0	0	0	127	0	0	0	0	0
OTU2227	0	0	0	0	0	0	62	0	0	0	16	0	0	0	0	0
[truncated: 2,393 more rows]
