# Supplementary material for: Precipitation, Not Land Use, Primarily Determines the Composition of Both Plant and Phyllosphere Fungal Communities
Source: Front Fungal Biol. 2022 Jul 7;3:805225. doi: 10.3389/ffunb.2022.805225 (PMC10512219; doi:10.3389/ffunb.2022.805225)
Supplement: Supplementary file 6 [file Table_4.xlsx]

## Sheet: in
Supplementary Table 4. Fungal Operational Taxonomic Units (OTUs), the total number of sequences assigned to the OTU or “size” and their taxonomic assignments.
OTU	Size	Kingdom	Phylum	Class	Order	Family	Genus	Species
OTU0001	202311	Fungi	unclassified	unclassified	unclassified	unclassified	unclassified	unclassified
OTU0002	122070	Fungi	Ascomycota	Dothideomycetes	Pleosporales	Pleosporaceae	Alternaria	tenuissima
OTU0003	131022	Fungi	unclassified	unclassified	unclassified	unclassified	unclassified	unclassified
OTU0004	115326	Fungi	Ascomycota	Dothideomycetes	Capnodiales	Cladosporiaceae	Cladosporium	unclassified
OTU0005	62347	Fungi	Ascomycota	Dothideomycetes	Pleosporales	Didymellaceae	unclassified	unclassified
OTU0006	81416	Fungi	Ascomycota	Dothideomycetes	Dothideales	unclassified	unclassified	unclassified
OTU0007	78008	Fungi	Ascomycota	Dothideomycetes	Capnodiales	Dissoconiaceae	Dissoconium	sp
OTU0008	55800	Fungi	unclassified	unclassified	unclassified	unclassified	unclassified	unclassified
OTU0009	2129	Fungi	unclassified	unclassified	unclassified	unclassified	unclassified	unclassified
OTU0010	43464	Fungi	Ascomycota	Dothideomycetes	Pleosporales	Didymellaceae	unclassified	unclassified
OTU0011	48693	Fungi	Ascomycota	Leotiomycetes	Erysiphales	Erysiphaceae	Blumeria	sp
OTU0012	42250	Fungi	Ascomycota	Dothideomycetes	Dothideales	Aureobasidiaceae	Aureobasidium	melanogenum
OTU0013	20035	Fungi	Basidiomycota	Tremellomycetes	Filobasidiales	Filobasidiaceae	Filobasidium	magnum
OTU0014	33015	Fungi	Ascomycota	Dothideomycetes	Pleosporales	Phaeosphaeriaceae	Phaeopoacea	sp
OTU0015	3981	Fungi	Ascomycota	Dothideomycetes	Pleosporales	Phaeosphaeriaceae	Setophoma	terrestris
OTU0016	33031	Fungi	Basidiomycota	Pucciniomycetes	Pucciniales	Pucciniaceae	Puccinia	emaculata
OTU0017	13881	Fungi	Ascomycota	Dothideomycetes	Pleosporales	Lentitheciaceae	Darksidea	sp
OTU0018	28631	Fungi	Ascomycota	Dothideomycetes	Pleosporales	Phaeosphaeriaceae	Phaeoseptoriella	zeae
OTU0019	11718	Fungi	Ascomycota	Sordariomycetes	Hypocreales	Nectriaceae	Fusarium	unclassified
OTU0020	25709	Fungi	Ascomycota	Eurotiomycetes	Chaetothyriales	Herpotrichiellaceae	Herpotrichiellaceae	sp
OTU0021	17662	Fungi	unclassified	unclassified	unclassified	unclassified	unclassified	unclassified
OTU0022	27203	Fungi	Basidiomycota	Agaricomycetes	Agaricales	Hygrophoraceae	Cuphophyllus	sp
OTU0023	25956	Fungi	Ascomycota	Dothideomycetes	Pleosporales	Phaeosphaeriaceae	Septoriella	hollandica
OTU0024	3952	Fungi	Basidiomycota	Cystobasidiomycetes	sedis	Symmetrosporaceae	Symmetrospora	coprosmae
OTU0025	106	Fungi	Ascomycota	Dothideomycetes	Pleosporales	Sporormiaceae	Sporormia	grandispora
OTU0026	24070	Fungi	unclassified	unclassified	unclassified	unclassified	unclassified	unclassified
OTU0027	16538	Fungi	Ascomycota	Leotiomycetes	Helotiales	sedis	Leohumicola	sp
OTU0028	21135	Fungi	Ascomycota	Sordariomycetes	Chaetosphaeriales	Chaetosphaeriaceae	Dinemasporium	bambusicola
OTU0029	21329	Fungi	unclassified	unclassified	unclassified	unclassified	unclassified	unclassified
OTU0030	22306	Fungi	Ascomycota	Sordariomycetes	Hypocreales	Clavicipitaceae	Myriogenospora	atramentosa
OTU0031	5188	Fungi	Ascomycota	Dothideomycetes	Pleosporales	Periconiaceae	Periconia	macrospinosa
OTU0032	21269	Fungi	Basidiomycota	Pucciniomycetes	Pucciniales	Pucciniaceae	Puccinia	andropogonis
OTU0033	17416	Fungi	Ascomycota	Sordariomycetes	Sordariales	Lasiosphaeriaceae	unclassified	unclassified
OTU0034	1433	Fungi	Basidiomycota	Agaricomycetes	Trechisporales	Trechisporales	Trechisporales	sp
OTU0035	16267	Fungi	Ascomycota	Eurotiomycetes	Chaetothyriales	Herpotrichiellaceae	Herpotrichiellaceae	sp
OTU0036	1782	Fungi	Basidiomycota	Tremellomycetes	Cystofilobasidiales	Mrakiaceae	Tausonia	pullulans
OTU0037	15602	Fungi	Ascomycota	unclassified	unclassified	unclassified	unclassified	unclassified
OTU0038	16273	Fungi	Ascomycota	Dothideomycetes	Pleosporales	Phaeosphaeriaceae	Neostagonospora	sp
OTU0039	16645	Fungi	Basidiomycota	Spiculogloeomycetes	Spiculogloeales	Spiculogloeaceae	Phyllozyma	linderae
OTU0040	3395	Fungi	Ascomycota	Sordariomycetes	Sordariales	Chaetomiaceae	Zopfiella	sp
OTU0041	16156	Fungi	Ascomycota	Dothideomycetes	Capnodiales	Dissoconiaceae	Dissoconium	sp
OTU0042	8638	Fungi	Ascomycota	Sordariomycetes	Hypocreales	Nectriaceae	Gibberella	tricincta
OTU0043	11877	Fungi	Basidiomycota	Exobasidiomycetes	Entylomatales	sedis	Tilletiopsis	washingtonensis
OTU0044	9234	Fungi	Ascomycota	Dothideomycetes	Pleosporales	Pleosporaceae	Alternaria	unclassified
OTU0045	15345	Fungi	Ascomycota	Dothideomycetes	Pleosporales	Sporormiaceae	Preussia	unclassified
OTU0046	14866	Fungi	Basidiomycota	Agaricomycetes	Agaricales	unclassified	unclassified	unclassified
OTU0047	14492	Fungi	Ascomycota	Geoglossomycetes	Geoglossales	Geoglossaceae	Trichoglossum	sp
OTU0048	5795	Fungi	Ascomycota	Eurotiomycetes	Chaetothyriales	Trichomeriaceae	Knufia	unclassified
OTU0049	9568	Fungi	Ascomycota	Sordariomycetes	Sordariales	unclassified	unclassified	unclassified
OTU0050	13668	Fungi	Ascomycota	Dothideomycetes	Pleosporales	Didymellaceae	Epicoccum	sorghinum
OTU0051	1192	Fungi	Ascomycota	Dothideomycetes	Pleosporales	Sporormiaceae	Preussia	polymorpha
OTU0052	13643	Fungi	Basidiomycota	Tremellomycetes	Tremellales	Trimorphomycetaceae	Saitozyma	paraflava
OTU0053	6344	Fungi	Ascomycota	Dothideomycetes	Pleosporales	Phaeosphaeriaceae	Phaeosphaeria	sp
OTU0054	8432	Fungi	Ascomycota	Dothideomycetes	Pleosporales	Melanommataceae	Melanommataceae	sp
OTU0055	1182	Fungi	Ascomycota	Eurotiomycetes	Eurotiales	Trichocomaceae	Talaromyces	unclassified
OTU0056	12230	Fungi	Ascomycota	Eurotiomycetes	Eurotiomycetes	Eurotiomycetes	Eurotiomycetes	sp
OTU0057	139	Fungi	Ascomycota	Dothideomycetes	Pleosporales	unclassified	unclassified	unclassified
OTU0058	12053	Fungi	Ascomycota	Dothideomycetes	Pleosporales	Didymosphaeriaceae	Paraphaeosphaeria	unclassified
OTU0059	12360	Fungi	Ascomycota	Dothideomycetes	Pleosporales	Leptosphaeriaceae	Plenodomus	lindquistii
OTU0060	12652	Fungi	Ascomycota	Dothideomycetes	Pleosporales	unclassified	unclassified	unclassified
OTU0061	12613	Fungi	Ascomycota	Dothideomycetes	Pleosporales	Melanommataceae	unclassified	unclassified
OTU0062	10157	Fungi	Ascomycota	Sordariomycetes	Sordariales	Lasiosphaeriaceae	Schizothecium	glutinans
OTU0063	2789	Fungi	Basidiomycota	Agaricomycetes	Trechisporales	Trechisporales	Trechisporales	sp
OTU0064	5579	Fungi	Ascomycota	Dothideomycetes	Pleosporales	Pleosporaceae	Bipolaris	unclassified
OTU0065	6614	Fungi	Ascomycota	Dothideomycetes	Pleosporales	Phaeosphaeriaceae	Phaeosphaeria	microscopica
OTU0066	11106	Fungi	unclassified	unclassified	unclassified	unclassified	unclassified	unclassified
OTU0067	2938	Fungi	Ascomycota	Dothideomycetes	Pleosporales	Phaeosphaeriaceae	Neosetophoma	unclassified
OTU0068	11345	Fungi	Ascomycota	Dothideomycetes	Capnodiales	Cladosporiaceae	Toxicocladosporium	unclassified
OTU0069	7319	Fungi	Basidiomycota	Microbotryomycetes	Sporidiobolales	Sporidiobolaceae	unclassified	unclassified
OTU0070	9752	Fungi	Ascomycota	Dothideomycetes	Pleosporales	Didymosphaeriaceae	Paraphaeosphaeria	michotii
OTU0071	11001	Fungi	unclassified	unclassified	unclassified	unclassified	unclassified	unclassified
OTU0072	5966	Fungi	Ascomycota	Sordariomycetes	Hypocreales	Nectriaceae	Neocosmospora	falciformis
OTU0073	8916	Fungi	Ascomycota	Dothideomycetes	Pleosporales	Phaeosphaeriaceae	unclassified	unclassified
OTU0074	44	Fungi	Ascomycota	Dothideomycetes	Pleosporales	Phaeosphaeriaceae	Neostagonospora	unclassified
OTU0075	3935	Fungi	Ascomycota	Dothideomycetes	Pleosporales	unclassified	unclassified	unclassified
OTU0076	3528	Fungi	Ascomycota	Eurotiomycetes	Onygenales	Onygenales	Onygenales	sp
OTU0077	8493	Fungi	unclassified	unclassified	unclassified	unclassified	unclassified	unclassified
OTU0078	9134	Fungi	Ascomycota	Dothideomycetes	Capnodiales	Neodevriesiaceae	Neodevriesia	poagena
OTU0079	9823	Fungi	Ascomycota	Dothideomycetes	Pleosporales	unclassified	unclassified	unclassified
OTU0080	9403	Fungi	Ascomycota	Dothideomycetes	unclassified	unclassified	unclassified	unclassified
OTU0081	9974	Fungi	unclassified	unclassified	unclassified	unclassified	unclassified	unclassified
OTU0082	9886	Fungi	Basidiomycota	Agaricomycetes	Agaricales	Clavariaceae	Clavulinopsis	unclassified
OTU0083	7956	Fungi	Ascomycota	Eurotiomycetes	Eurotiomycetes	Eurotiomycetes	Eurotiomycetes	sp
OTU0084	9769	Fungi	unclassified	unclassified	unclassified	unclassified	unclassified	unclassified
OTU0085	7420	Fungi	Ascomycota	Dothideomycetes	Capnodiales	Cladosporiaceae	Rachicladosporium	sp
OTU0086	9330	Fungi	Ascomycota	Eurotiomycetes	Chaetothyriales	Herpotrichiellaceae	Herpotrichiellaceae	sp
OTU0087	9317	Fungi	Ascomycota	Dothideomycetes	Capnodiales	Dissoconiaceae	Ramichloridium	punctatum
OTU0088	3674	Fungi	Ascomycota	Sordariomycetes	Hypocreales	Nectriaceae	Fusarium	polyphialidicum
OTU0089	3170	Fungi	Ascomycota	Leotiomycetes	Helotiales	Hyaloscyphaceae	Microscypha	sp
OTU0090	6181	Fungi	Ascomycota	Dothideomycetes	Pleosporales	Phaeosphaeriaceae	Phaeosphaeria	sp
OTU0091	6765	Fungi	Ascomycota	Eurotiomycetes	Chaetothyriales	Cyphellophoraceae	Cyphellophora	sp
OTU0092	8449	Fungi	Basidiomycota	Tremellomycetes	Tremellales	Naemateliaceae	Dimennazyma	cistialbidi
OTU0093	760	Fungi	Basidiomycota	Agaricomycetes	Agaricales	Tricholomataceae	Cruentomycena	sp
OTU0094	7200	Fungi	Ascomycota	unclassified	unclassified	unclassified	unclassified	unclassified
OTU0095	4569	Fungi	Ascomycota	Dothideomycetes	Pleosporales	Pleosporaceae	Pleospora	bjoerlingii
OTU0096	5627	Fungi	Ascomycota	Dothideomycetes	Pleosporales	Phaeosphaeriaceae	unclassified	unclassified
OTU0097	5367	Fungi	Mortierellomycota	Mortierellomycetes	Mortierellales	Mortierellaceae	Mortierella	elongata
OTU0098	7867	Fungi	Basidiomycota	Tremellomycetes	Tremellales	Rhynchogastremataceae	Papiliotrema	pseudoalba
OTU0099	8233	Fungi	unclassified	unclassified	unclassified	unclassified	unclassified	unclassified
OTU0100	6361	Fungi	Ascomycota	Dothideomycetes	Pleosporales	unclassified	unclassified	unclassified
OTU0101	6967	Fungi	Ascomycota	Dothideomycetes	Capnodiales	Dissoconiaceae	Ramichloridium	punctatum
OTU0103	3495	Fungi	Ascomycota	Sordariomycetes	Hypocreales	Nectriaceae	Fusarium	oxysporum
OTU0104	7323	Fungi	Ascomycota	Leotiomycetes	Thelebolales	Thelebolaceae	Thelebolus	sp
OTU0105	7688	Fungi	Basidiomycota	Tremellomycetes	Tremellales	Rhynchogastremataceae	Papiliotrema	fusca
OTU0106	6792	Fungi	Basidiomycota	Agaricomycetes	Agaricales	Hygrophoraceae	Cuphophyllus	sp
OTU0107	1563	Fungi	Ascomycota	Dothideomycetes	Pleosporales	unclassified	unclassified	unclassified
OTU0108	7511	Fungi	Ascomycota	Eurotiomycetes	Chaetothyriales	Herpotrichiellaceae	Herpotrichiellaceae	sp
OTU0109	3077	Fungi	Ascomycota	Sordariomycetes	Sordariales	Chaetomiaceae	Zopfiella	karachiensis
OTU0110	5085	Fungi	Ascomycota	Dothideomycetes	Pleosporales	Delitschiaceae	Delitschia	chaetomioides
OTU0111	7337	Fungi	Ascomycota	Dothideomycetes	Capnodiales	unclassified	unclassified	unclassified
OTU0112	7254	Fungi	Basidiomycota	Agaricomycetes	Agaricales	unclassified	unclassified	unclassified
OTU0113	5980	Fungi	Ascomycota	Eurotiomycetes	Onygenales	Onygenales	Onygenales	sp
OTU0114	3727	Fungi	Ascomycota	sedis	sedis	sedis	Tricellula	unclassified
OTU0116	3341	Fungi	Ascomycota	Eurotiomycetes	Chaetothyriales	Chaetothyriaceae	Chaetothyriaceae	sp
OTU0117	7069	Fungi	Ascomycota	Lecanoromycetes	Ostropales	Stictidaceae	Cyanodermella	unclassified
OTU0118	6220	Fungi	Ascomycota	Dothideomycetes	Pleosporales	Didymosphaeriaceae	Pseudopithomyces	palmicola
OTU0119	5253	Fungi	Ascomycota	Sordariomycetes	Sordariales	Lasiosphaeriaceae	Schizothecium	glutinans
OTU0120	6975	Fungi	Basidiomycota	Agaricomycetes	Agaricales	Clavariaceae	Clavulinopsis	laeticolor
OTU0121	1361	Fungi	Ascomycota	Sordariomycetes	unclassified	unclassified	unclassified	unclassified
OTU0122	6970	Fungi	Ascomycota	Dothideomycetes	Pleosporales	Leptosphaeriaceae	unclassified	unclassified
OTU0123	6256	Fungi	Ascomycota	Dothideomycetes	Pleosporales	Pleosporaceae	Curvularia	spicifera
OTU0124	6686	Fungi	Basidiomycota	Agaricomycetes	Agaricales	Hygrophoraceae	Cuphophyllus	unclassified
OTU0125	6901	Fungi	Basidiomycota	Ustilaginomycetes	Ustilaginales	Ustilaginaceae	unclassified	unclassified
OTU0126	6279	Fungi	Basidiomycota	Cystobasidiomycetes	sedis	Symmetrosporaceae	Symmetrospora	gracilis
OTU0127	5492	Fungi	Ascomycota	Dothideomycetes	Capnodiales	Mycosphaerellaceae	Cercospora	unclassified
OTU0128	6653	Fungi	Ascomycota	Sordariomycetes	Sordariales	Lasiosphaeriaceae	Schizothecium	unclassified
OTU0129	1004	Fungi	Ascomycota	unclassified	unclassified	unclassified	unclassified	unclassified
OTU0130	948	Fungi	Basidiomycota	Agaricomycetes	Hymenochaetales	Schizoporaceae	Lyomyces	unclassified
OTU0131	5484	Fungi	Basidiomycota	Agaricomycetes	Agaricales	Tricholomataceae	Hydropus	sp
OTU0132	1466	Fungi	Basidiomycota	Agaricomycetes	Agaricales	Entolomataceae	Clitopilus	scyphoides
OTU0133	1585	Fungi	Ascomycota	Dothideomycetes	Pleosporales	Didymosphaeriaceae	Laburnicola	sp
OTU0135	4428	Fungi	Basidiomycota	Agaricomycetes	Agaricales	Marasmiaceae	Marasmius	unclassified
OTU0136	6157	Fungi	Ascomycota	Dothideomycetes	Pleosporales	Leptosphaeriaceae	Heterospora	dimorphospora
OTU0137	518	Fungi	Ascomycota	Sordariomycetes	Hypocreales	Hypocreaceae	Trichoderma	unclassified
OTU0138	6278	Fungi	Ascomycota	Dothideomycetes	Pleosporales	Leptosphaeriaceae	Sphaerellopsis	paraphysata
OTU0139	5926	Fungi	Ascomycota	Eurotiomycetes	Chaetothyriales	Herpotrichiellaceae	Herpotrichiellaceae	sp
OTU0140	2167	Fungi	Ascomycota	Dothideomycetes	Pleosporales	unclassified	unclassified	unclassified
OTU0143	4689	Fungi	Basidiomycota	Cystobasidiomycetes	sedis	Symmetrosporaceae	Symmetrospora	symmetrica
OTU0145	4893	Fungi	Ascomycota	Eurotiomycetes	Onygenales	Onygenales	Onygenales	sp
OTU0146	5351	Fungi	unclassified	unclassified	unclassified	unclassified	unclassified	unclassified
OTU0147	4360	Fungi	Ascomycota	Dothideomycetes	Pleosporales	Trematosphaeriaceae	Trematosphaeria	sp
OTU0148	5019	Fungi	Ascomycota	Lecanoromycetes	Ostropales	Stictidaceae	Cyanodermella	unclassified
OTU0149	5538	Fungi	Ascomycota	Eurotiomycetes	Chaetothyriales	Herpotrichiellaceae	Herpotrichiellaceae	sp
OTU0150	5520	Fungi	Basidiomycota	Agaricomycetes	Agaricales	unclassified	unclassified	unclassified
OTU0151	5310	Fungi	Ascomycota	Dothideomycetes	Pleosporales	Phaeosphaeriaceae	Phaeosphaeria	sinensis
OTU0152	5627	Fungi	Ascomycota	Dothideomycetes	Pleosporales	unclassified	unclassified	unclassified
OTU0153	5195	Fungi	Ascomycota	Dothideomycetes	Capnodiales	Teratosphaeriaceae	unclassified	unclassified
OTU0154	5365	Fungi	Basidiomycota	Agaricomycetes	Agaricales	Clavariaceae	unclassified	unclassified
OTU0155	3404	Fungi	Basidiomycota	Agaricomycetes	Trechisporales	Hydnodontaceae	Subulicystidium	sp
OTU0156	449	Fungi	Fungi	Fungi	Fungi	Fungi	Fungi	Dikarya
OTU0157	2441	Fungi	Basidiomycota	Agaricomycetes	unclassified	unclassified	unclassified	unclassified
OTU0158	3298	Fungi	Ascomycota	Dothideomycetes	Pleosporales	Phaeosphaeriaceae	Dematiopleospora	unclassified
OTU0160	2362	Fungi	Ascomycota	Sordariomycetes	unclassified	unclassified	unclassified	unclassified
OTU0161	2530	Fungi	Ascomycota	Dothideomycetes	Pleosporales	unclassified	unclassified	unclassified
OTU0162	1888	Fungi	Basidiomycota	Agaricomycetes	Agaricales	Tricholomataceae	Delicatula	unclassified
OTU0163	3782	Fungi	Ascomycota	Sordariomycetes	Microascales	Halosphaeriaceae	Cirrenalia	sp
OTU0164	1987	Fungi	Ascomycota	Sordariomycetes	Sordariales	Lasiosphaeriaceae	Arnium	sp
OTU0165	1956	Fungi	Ascomycota	Sordariomycetes	Magnaporthales	Magnaporthaceae	Magnaporthiopsis	sp
OTU0166	4803	Fungi	Ascomycota	Sordariomycetes	unclassified	unclassified	unclassified	unclassified
OTU0167	4833	Fungi	Ascomycota	Dothideomycetes	Pleosporales	Didymosphaeriaceae	Alloconiothyrium	sp
OTU0168	4348	Fungi	Basidiomycota	Cystobasidiomycetes	Erythrobasidiales	Erythrobasidiaceae	Erythrobasidium	hasegawianum
OTU0169	4749	Fungi	unclassified	unclassified	unclassified	unclassified	unclassified	unclassified
OTU0170	4583	Fungi	unclassified	unclassified	unclassified	unclassified	unclassified	unclassified
OTU0171	2386	Fungi	Ascomycota	Eurotiomycetes	Chaetothyriales	Herpotrichiellaceae	Cladophialophora	sp
OTU0172	1668	Fungi	Ascomycota	Leotiomycetes	Helotiales	Helotiaceae	Glarea	sp
OTU0174	56	Fungi	Basidiomycota	Agaricomycetes	Agaricales	Psathyrellaceae	Coprinopsis	friesii
OTU0176	1135	Fungi	Ascomycota	Sordariomycetes	Boliniales	sedis	Junewangia	unclassified
OTU0177	3438	Fungi	Ascomycota	Eurotiomycetes	Chaetothyriales	Herpotrichiellaceae	Cladophialophora	unclassified
OTU0178	3220	Fungi	Ascomycota	Dothideomycetes	Pleosporales	Didymosphaeriaceae	Laburnicola	sp
OTU0179	3142	Fungi	Basidiomycota	Tremellomycetes	Tremellales	Bulleraceae	Bullera	alba
OTU0180	4190	Fungi	Basidiomycota	Tremellomycetes	Tremellales	Bulleraceae	Genolevuria	sp
OTU0181	4617	Fungi	Basidiomycota	Ustilaginomycetes	Ustilaginales	Ustilaginaceae	unclassified	unclassified
OTU0182	4473	Fungi	Ascomycota	Sordariomycetes	Xylariales	Microdochiaceae	Microdochium	seminicola
OTU0183	1359	Fungi	Ascomycota	Sordariomycetes	Hypocreales	Bionectriaceae	Clonostachys	rosea
OTU0184	2045	Fungi	Basidiomycota	Agaricomycetes	Agaricales	Hygrophoraceae	Porpolomopsis	lewelliniae
OTU0185	3513	Fungi	Ascomycota	Saccharomycetes	Saccharomycetales	Saccharomycetaceae	Saccharomyces	unclassified
OTU0186	2373	Fungi	Ascomycota	Sordariomycetes	Hypocreales	Nectriaceae	Fusarium	algeriense
OTU0187	658	Fungi	Basidiomycota	Agaricostilbomycetes	Agaricostilbales	Kondoaceae	Kondoa	sorbi
OTU0188	4246	Fungi	Basidiomycota	Exobasidiomycetes	Georgefischeriales	Tilletiariaceae	Tilletiaria	anomala
OTU0189	4135	Fungi	Ascomycota	Eurotiomycetes	Chaetothyriales	Herpotrichiellaceae	Herpotrichiellaceae	sp
OTU0190	4258	Fungi	Ascomycota	unclassified	unclassified	unclassified	unclassified	unclassified
OTU0191	3251	Fungi	Ascomycota	Sordariomycetes	Chaetosphaeriales	Chaetosphaeriaceae	Codinaea	sp
OTU0192	3381	Fungi	Ascomycota	Dothideomycetes	Dothideales	Dothioraceae	Pseudoseptoria	obscura
OTU0193	4298	Fungi	Ascomycota	Dothideomycetes	Capnodiales	Teratosphaeriaceae	Lapidomyces	sp
OTU0194	4234	Fungi	Ascomycota	Sordariomycetes	unclassified	unclassified	unclassified	unclassified
OTU0195	1728	Fungi	Mortierellomycota	Mortierellomycetes	Mortierellales	Mortierellaceae	Mortierella	elongata
OTU0196	4212	Fungi	Ascomycota	Dothideomycetes	Pleosporales	Leptosphaeriaceae	Leptosphaeria	avenaria
OTU0197	4133	Fungi	Basidiomycota	Agaricomycetes	Agaricales	Hygrophoraceae	Cuphophyllus	pratensis
OTU0198	4026	Fungi	Ascomycota	Lecanoromycetes	Ostropales	Stictidaceae	Cyanodermella	viridula
OTU0199	61	Fungi	Ascomycota	Eurotiomycetes	Chaetothyriales	Chaetothyriales	Chaetothyriales	sp
OTU0200	198	Fungi	Basidiomycota	Agaricomycetes	Agaricales	Marasmiaceae	Marasmius	unclassified
OTU0201	4119	Fungi	Ascomycota	Dothideomycetes	Pleosporales	Leptosphaeriaceae	Sphaerellopsis	paraphysata
OTU0202	4113	Fungi	Basidiomycota	Agaricomycetes	unclassified	unclassified	unclassified	unclassified
OTU0203	3536	Fungi	Ascomycota	Dothideomycetes	Venturiales	Venturiales	Venturiales	sp
OTU0204	4101	Fungi	Ascomycota	unclassified	unclassified	unclassified	unclassified	unclassified
OTU0205	3975	Fungi	Basidiomycota	Agaricomycetes	Cantharellales	Ceratobasidiaceae	Thanatephorus	cucumeris
OTU0206	2815	Fungi	Ascomycota	Sordariomycetes	Microascales	Halosphaeriaceae	Cirrenalia	sp
OTU0207	1511	Fungi	Mortierellomycota	Mortierellomycetes	Mortierellales	Mortierellaceae	Mortierella	alpina
OTU0208	335	Fungi	Ascomycota	Sordariomycetes	Coniochaetales	Coniochaetaceae	Coniochaeta	unclassified
OTU0209	3736	Fungi	Ascomycota	Dothideomycetes	Pleosporales	Phaeosphaeriaceae	Phaeosphaeria	unclassified
OTU0210	327	Fungi	Ascomycota	Sordariomycetes	Magnaporthales	Magnaporthaceae	Magnaporthiopsis	sp
OTU0211	2418	Fungi	Ascomycota	Dothideomycetes	Pleosporales	Phaeosphaeriaceae	Parastagonospora	unclassified
OTU0212	870	Fungi	Ascomycota	Dothideomycetes	Pleosporales	Phaeosphaeriaceae	Leptospora	sp
OTU0213	3780	Fungi	Ascomycota	Archaeorhizomycetes	Archaeorhizomycetales	Archaeorhizomycetaceae	Archaeorhizomyces	sp
OTU0214	3604	Fungi	Basidiomycota	Tremellomycetes	Tremellales	Trimorphomycetaceae	Saitozyma	flava
OTU0215	3051	Fungi	Ascomycota	Lecanoromycetes	Ostropales	Gomphillaceae	unclassified	unclassified
OTU0216	3576	Fungi	Ascomycota	Lecanoromycetes	Ostropales	Stictidaceae	Glomerobolus	gelineus
OTU0217	3739	Fungi	unclassified	unclassified	unclassified	unclassified	unclassified	unclassified
OTU0218	2369	Fungi	Ascomycota	Dothideomycetes	Pleosporales	Sporormiaceae	Preussia	pilosella
OTU0219	2916	Fungi	Ascomycota	Dothideomycetes	Pleosporales	Cucurbitariaceae	Pyrenochaeta	sp
OTU0220	791	Fungi	Ascomycota	Eurotiomycetes	Chaetothyriales	Herpotrichiellaceae	Exophiala	equina
OTU0221	3429	Fungi	Ascomycota	Dothideomycetes	Pleosporales	Pleosporaceae	Curvularia	inaequalis
OTU0222	3730	Fungi	Ascomycota	Sordariomycetes	Boliniales	sedis	unclassified	unclassified
OTU0223	3695	Fungi	Ascomycota	Dothideomycetes	Capnodiales	Teratosphaeriaceae	Hyweljonesia	queenslandica
OTU0225	3006	Fungi	Ascomycota	unclassified	unclassified	unclassified	unclassified	unclassified
OTU0226	2580	Fungi	Ascomycota	Sordariomycetes	Sordariales	Chaetomiaceae	unclassified	unclassified
OTU0227	758	Fungi	Ascomycota	Dothideomycetes	Pleosporales	Lophiostomataceae	Biappendiculispora	sp
OTU0228	2619	Fungi	Ascomycota	Leotiomycetes	Helotiales	unclassified	unclassified	unclassified
OTU0229	755	Fungi	Ascomycota	Leotiomycetes	Helotiales	Helotiaceae	Articulospora	unclassified
OTU0231	2230	Fungi	Ascomycota	Sordariomycetes	sedis	Papulosaceae	Wongia	unclassified
OTU0232	3107	Fungi	Ascomycota	Dothideomycetes	Pleosporales	Phaeosphaeriaceae	Phaeosphaeriaceae	sp
OTU0233	1445	Fungi	Ascomycota	Sordariomycetes	Hypocreales	Nectriaceae	Fusarium	unclassified
OTU0234	1400	Fungi	Basidiomycota	Agaricomycetes	Agaricales	Omphalotaceae	Marasmiellus	tricolor
OTU0235	416	Fungi	Basidiomycota	Agaricomycetes	Agaricales	Marasmiaceae	Crinipellis	sp
OTU0236	780	Fungi	Ascomycota	Sordariomycetes	Sordariomycetes	Sordariomycetes	Sordariomycetes	sp
OTU0237	3390	Fungi	Ascomycota	Eurotiomycetes	Chaetothyriales	Herpotrichiellaceae	Herpotrichiellaceae	sp
OTU0238	52	Fungi	Basidiomycota	Agaricomycetes	Agaricales	Entolomataceae	Entoloma	sp
OTU0239	510	Fungi	Ascomycota	Pezizomycetes	Pezizales	Pyronemataceae	Heydenia	alpina
OTU0240	1737	Fungi	Ascomycota	Sordariomycetes	Magnaporthales	Magnaporthaceae	Magnaporthiopsis	incrustans
OTU0242	400	Fungi	Ascomycota	Dothideomycetes	Capnodiales	Teratosphaeriaceae	Devriesia	americana
OTU0243	3451	Fungi	Basidiomycota	Agaricomycetes	Agaricales	Clavariaceae	Clavulinopsis	unclassified
OTU0245	476	Fungi	Ascomycota	Sordariomycetes	Sordariales	Chaetomiaceae	Zopfiella	karachiensis
OTU0246	3140	Fungi	Ascomycota	Dothideomycetes	Dothideales	Aureobasidiaceae	Aureobasidium	unclassified
OTU0247	3423	Fungi	Basidiomycota	Agaricomycetes	Agaricales	Entolomataceae	Entoloma	unclassified
OTU0248	2868	Fungi	Ascomycota	Sordariomycetes	Glomerellales	Glomerellaceae	Colletotrichum	caudatum
OTU0249	3114	Fungi	Ascomycota	Dothideomycetes	Pleosporales	Phaeosphaeriaceae	Phaeosphaeria	sp
OTU0250	2930	Fungi	Ascomycota	Dothideomycetes	Venturiales	Sympoventuriaceae	unclassified	unclassified
OTU0251	3053	Fungi	Ascomycota	Eurotiomycetes	Chaetothyriales	Herpotrichiellaceae	Herpotrichiellaceae	sp
OTU0252	3035	Fungi	Basidiomycota	Agaricomycetes	Agaricales	Hygrophoraceae	Hygrocybe	nigrescens
OTU0253	1802	Fungi	Ascomycota	Sordariomycetes	Hypocreales	Hypocreales	Hypocreales	sp
OTU0254	2106	Fungi	Ascomycota	Eurotiomycetes	Chaetothyriales	Herpotrichiellaceae	Herpotrichiellaceae	sp
OTU0255	2954	Fungi	Ascomycota	Dothideomycetes	Capnodiales	Dissoconiaceae	Ramichloridium	eucleae
OTU0256	2985	Fungi	Ascomycota	unclassified	unclassified	unclassified	unclassified	unclassified
OTU0258	3163	Fungi	Ascomycota	Dothideomycetes	Capnodiales	Mycosphaerellaceae	Xenosonderhenia	unclassified
OTU0259	569	Fungi	Basidiomycota	Agaricomycetes	Agaricales	Tricholomataceae	unclassified	unclassified
OTU0260	3228	Fungi	Basidiomycota	Agaricomycetes	Agaricales	Clavariaceae	Camarophyllopsis	deceptiva
OTU0261	2098	Fungi	Ascomycota	Sordariomycetes	Annulatascales	Annulatascaceae	Dictyosporella	sp
OTU0262	2547	Fungi	Ascomycota	Dothideomycetes	Capnodiales	Mycosphaerellaceae	unclassified	unclassified
OTU0263	3116	Fungi	Ascomycota	Geoglossomycetes	Geoglossales	Geoglossaceae	Geoglossaceae	sp
OTU0264	1015	Fungi	Ascomycota	Leotiomycetes	Thelebolales	Pseudeurotiaceae	Pseudogymnoascus	unclassified
OTU0265	402	Fungi	Ascomycota	Sordariomycetes	Sordariales	Chaetomiaceae	Arxotrichum	sp
OTU0266	655	Fungi	Ascomycota	Sordariomycetes	Hypocreales	sedis	Acremonium	persicinum
OTU0267	457	Fungi	Basidiomycota	Tremellomycetes	Filobasidiales	Piskurozymaceae	Solicoccozyma	terrea
OTU0268	198	Fungi	Basidiomycota	Tremellomycetes	Holtermanniales	sedis	Holtermanniella	unclassified
OTU0269	2935	Fungi	Ascomycota	Dothideomycetes	Pleosporales	Didymosphaeriaceae	Letendraea	sp
OTU0270	2268	Fungi	Basidiomycota	Agaricomycetes	Cantharellales	Ceratobasidiaceae	Ceratobasidiaceae	sp
OTU0271	426	Fungi	Ascomycota	Dothideomycetes	Pleosporales	unclassified	unclassified	unclassified
OTU0273	794	Fungi	Ascomycota	Dothideomycetes	Pleosporales	Phaeosphaeriaceae	unclassified	unclassified
OTU0274	3144	Fungi	Basidiomycota	Agaricomycetes	Auriculariales	unclassified	unclassified	unclassified
OTU0275	567	Fungi	Ascomycota	Eurotiomycetes	Chaetothyriales	unclassified	unclassified	unclassified
OTU0276	2994	Fungi	Ascomycota	Eurotiomycetes	Onygenales	Onygenales	Onygenales	sp
OTU0277	2623	Fungi	Ascomycota	Eurotiomycetes	Onygenales	Onygenales	Onygenales	sp
OTU0278	3020	Fungi	Basidiomycota	Ustilaginomycetes	Ustilaginales	Ustilaginaceae	Anthracocystis	sp
OTU0279	897	Fungi	Ascomycota	Dothideomycetes	Pleosporales	Phaeosphaeriaceae	unclassified	unclassified
OTU0281	988	Fungi	Ascomycota	Leotiomycetes	Helotiales	Hyaloscyphaceae	Lachnum	sp
OTU0282	2924	Fungi	Ascomycota	Eurotiomycetes	Chaetothyriales	Herpotrichiellaceae	Herpotrichiellaceae	sp
OTU0283	542	Fungi	Ascomycota	Sordariomycetes	Hypocreales	Nectriaceae	Neonectria	candida
OTU0284	2878	Fungi	unclassified	unclassified	unclassified	unclassified	unclassified	unclassified
OTU0285	2788	Fungi	Ascomycota	Dothideomycetes	Pleosporales	Pleosporaceae	Johnalcornia	aberrans
OTU0286	322	Fungi	unclassified	unclassified	unclassified	unclassified	unclassified	unclassified
OTU0287	2972	Fungi	Basidiomycota	Agaricomycetes	Agaricales	Stephanosporaceae	Cristinia	rhenana
OTU0288	2947	Fungi	Ascomycota	Dothideomycetes	Pleosporales	Phaeosphaeriaceae	Chaetosphaeronema	sp
OTU0289	200	Fungi	Ascomycota	Sordariomycetes	Diaporthales	Diaporthaceae	Diaporthe	leucospermi
OTU0291	1165	Fungi	Basidiomycota	Malasseziomycetes	Malasseziales	Malasseziaceae	Malassezia	restricta
OTU0292	1315	Fungi	Basidiomycota	Tremellomycetes	Tremellales	Bulleribasidiaceae	Vishniacozyma	dimennae
OTU0293	414	Fungi	Ascomycota	Dothideomycetes	Dothideomycetes	Dothideomycetes	Dothideomycetes	sp
OTU0294	618	Fungi	Ascomycota	Sordariomycetes	Microascales	Halosphaeriaceae	Cirrenalia	sp
OTU0295	2643	Fungi	Ascomycota	Dothideomycetes	Pleosporales	unclassified	unclassified	unclassified
OTU0297	444	Fungi	Ascomycota	Sordariomycetes	Sordariales	Lasiosphaeriaceae	Schizothecium	unclassified
OTU0298	1023	Fungi	Ascomycota	Dothideomycetes	Pleosporales	sedis	Massariosphaeria	roumeguerei
OTU0299	2205	Fungi	Ascomycota	Sordariomycetes	Sordariales	Lasiosphaeriaceae	Cladorrhinum	sp
OTU0300	2143	Fungi	Ascomycota	Dothideomycetes	Pleosporales	Cucurbitariaceae	Pyrenochaetopsis	decipiens
OTU0301	2257	Fungi	Ascomycota	Eurotiomycetes	Chaetothyriales	Herpotrichiellaceae	Herpotrichiellaceae	sp
OTU0302	1756	Fungi	Ascomycota	Dothideomycetes	Pleosporales	Lentitheciaceae	Keissleriella	quadriseptata
OTU0303	1802	Fungi	Ascomycota	Dothideomycetes	Pleosporales	Trematosphaeriaceae	Trematosphaeria	hydrela
OTU0304	2740	Fungi	Basidiomycota	Agaricomycetes	Auriculariales	unclassified	unclassified	unclassified
OTU0305	2749	Fungi	Ascomycota	Dothideomycetes	Pleosporales	Phaeosphaeriaceae	unclassified	unclassified
OTU0306	2348	Fungi	Ascomycota	Sordariomycetes	Sordariales	Chaetomiaceae	Zopfiella	lundqvistii
OTU0307	2677	Fungi	Ascomycota	Dothideomycetes	Pleosporales	Phaeosphaeriaceae	unclassified	unclassified
OTU0308	2748	Fungi	Basidiomycota	Agaricomycetes	Cantharellales	Ceratobasidiaceae	Ceratobasidium	cereale
OTU0309	2390	Fungi	Ascomycota	Dothideomycetes	Pleosporales	Phaeosphaeriaceae	Phaeosphaeria	unclassified
OTU0310	2575	Fungi	Ascomycota	Eurotiomycetes	Chaetothyriales	Herpotrichiellaceae	Herpotrichiellaceae	sp
OTU0311	2667	Fungi	Basidiomycota	Agaricomycetes	Cantharellales	Ceratobasidiaceae	Ceratobasidiaceae	sp
OTU0312	1872	Fungi	Ascomycota	Dothideomycetes	Pleosporales	Phaeosphaeriaceae	unclassified	unclassified
OTU0313	144	Fungi	Basidiomycota	Agaricomycetes	Auriculariales	unclassified	unclassified	unclassified
OTU0314	2286	Fungi	Ascomycota	Eurotiomycetes	Chaetothyriales	Chaetothyriales	Chaetothyriales	sp
OTU0315	1706	Fungi	Basidiomycota	Agaricomycetes	Cantharellales	Ceratobasidiaceae	Thanatephorus	sp
OTU0316	2416	Fungi	unclassified	unclassified	unclassified	unclassified	unclassified	unclassified
OTU0317	2613	Fungi	Basidiomycota	Tremellomycetes	Tremellales	Rhynchogastremataceae	Papiliotrema	aurea
OTU0318	2420	Fungi	Basidiomycota	Agaricomycetes	Agaricales	Clavariaceae	Clavaria	fragilis
OTU0319	1513	Fungi	Ascomycota	Sordariomycetes	Branch06	Branch06	Branch06	sp
OTU0320	1785	Fungi	Ascomycota	Eurotiomycetes	Chaetothyriales	Trichomeriaceae	Trichomeriaceae	sp
OTU0321	2535	Fungi	Basidiomycota	Agaricomycetes	Agaricales	Clavariaceae	Clavaria	fuscata
OTU0322	2386	Fungi	Ascomycota	Sordariomycetes	Sordariales	unclassified	unclassified	unclassified
OTU0323	2333	Fungi	Ascomycota	Dothideomycetes	Capnodiales	Dissoconiaceae	Ramichloridium	apiculatum
OTU0324	2040	Fungi	Ascomycota	unclassified	unclassified	unclassified	unclassified	unclassified
OTU0325	924	Fungi	Ascomycota	Sordariomycetes	Glomerellales	Glomerellaceae	Colletotrichum	spaethianum
OTU0326	2573	Fungi	Ascomycota	Archaeorhizomycetes	Archaeorhizomycetes	Archaeorhizomycetes	Archaeorhizomycetes	sp
OTU0327	2400	Fungi	Ascomycota	Dothideomycetes	Pleosporales	Didymellaceae	Didymella	macrostoma
OTU0328	2382	Fungi	Basidiomycota	Ustilaginomycetes	Ustilaginales	Ustilaginaceae	Moesziomyces	unclassified
OTU0329	1497	Fungi	Ascomycota	Dothideomycetes	Pleosporales	Melanommataceae	unclassified	unclassified
OTU0330	1060	Fungi	Ascomycota	Sordariomycetes	Coniochaetales	unclassified	unclassified	unclassified
OTU0331	809	Fungi	Ascomycota	Sordariomycetes	Xylariales	Microdochiaceae	Microdochium	bolleyi
OTU0332	230	Fungi	Ascomycota	Sordariomycetes	Hypocreales	Nectriaceae	Fusicolla	merismoides
OTU0333	370	Fungi	Ascomycota	Dothideomycetes	Pleosporales	Melanommataceae	Herpotrichia	australis
OTU0334	1006	Fungi	Ascomycota	Sordariomycetes	Trichosphaeriales	Trichosphaeriaceae	Nigrospora	oryzae
OTU0335	2416	Fungi	Ascomycota	Sordariomycetes	Sordariales	Chaetomiaceae	Chaetomiaceae	sp
OTU0336	2432	Fungi	Ascomycota	Sordariomycetes	Sordariales	Lasiosphaeriaceae	Schizothecium	fimbriatum
OTU0337	1267	Fungi	Ascomycota	Dothideomycetes	Pleosporales	Pleosporaceae	Neocamarosporium	sp
OTU0338	2105	Fungi	Ascomycota	Sordariomycetes	Sordariales	Lasiosphaeriaceae	Podospora	unclassified
OTU0339	1234	Fungi	Ascomycota	Sordariomycetes	Boliniales	sedis	sedis	sp
OTU0340	1771	Fungi	Ascomycota	Eurotiomycetes	Chaetothyriales	Chaetothyriaceae	Chaetothyriaceae	sp
OTU0341	1358	Fungi	Basidiomycota	Agaricomycetes	Auriculariales	unclassified	unclassified	unclassified
OTU0342	2369	Fungi	Ascomycota	Eurotiomycetes	Chaetothyriales	Herpotrichiellaceae	Herpotrichiellaceae	sp
OTU0343	1269	Fungi	Ascomycota	Sordariomycetes	Sordariales	Lasiosphaeriaceae	unclassified	unclassified
OTU0344	15	Fungi	Ascomycota	Eurotiomycetes	Chaetothyriales	Cyphellophoraceae	Cyphellophora	unclassified
OTU0345	1461	Fungi	Ascomycota	Sordariomycetes	Xylariales	Microdochiaceae	Gyrothrix	verticillata
OTU0346	2019	Fungi	Ascomycota	Dothideomycetes	Capnodiales	Mycosphaerellaceae	Hippopotamyces	phragmitis
OTU0347	2227	Fungi	unclassified	unclassified	unclassified	unclassified	unclassified	unclassified
OTU0348	1805	Fungi	Ascomycota	Sordariomycetes	Hypocreales	Nectriaceae	Fusicolla	sp
OTU0349	2255	Fungi	Basidiomycota	Ustilaginomycetes	Ustilaginales	Ustilaginaceae	Anthracocystis	sp
OTU0350	1810	Fungi	Ascomycota	Sordariomycetes	Sordariales	Sordariaceae	unclassified	unclassified
OTU0351	2231	Fungi	Ascomycota	Dothideomycetes	Pleosporales	Didymosphaeriaceae	Paraconiothyrium	brasiliense
OTU0352	1954	Fungi	Ascomycota	Dothideomycetes	unclassified	unclassified	unclassified	unclassified
OTU0353	639	Fungi	Ascomycota	Dothideomycetes	Pleosporales	Phaeosphaeriaceae	unclassified	unclassified
OTU0354	1208	Fungi	Basidiomycota	Agaricomycetes	Trechisporales	Hydnodontaceae	Trechispora	sp
OTU0355	2145	Fungi	Ascomycota	Dothideomycetes	Capnodiales	Mycosphaerellaceae	Septoria	unclassified
OTU0356	1636	Fungi	Ascomycota	Eurotiomycetes	Chaetothyriales	Herpotrichiellaceae	Phialophora	livistonae
OTU0357	1802	Fungi	unclassified	unclassified	unclassified	unclassified	unclassified	unclassified
OTU0358	2094	Fungi	Ascomycota	Sordariomycetes	Sordariales	Chaetomiaceae	Zopfiella	karachiensis
OTU0359	1023	Fungi	Ascomycota	Dothideomycetes	Tubeufiales	Tubeufiaceae	Tubeufiaceae	sp
OTU0360	2048	Fungi	Ascomycota	Eurotiomycetes	Chaetothyriales	Herpotrichiellaceae	unclassified	unclassified
OTU0361	1055	Fungi	Ascomycota	Dothideomycetes	Pleosporales	Phaeosphaeriaceae	Paraophiobolus	arundinis
OTU0362	133	Fungi	Ascomycota	Sordariomycetes	Sordariales	Chaetomiaceae	Arcopilus	cupreus
OTU0363	899	Fungi	Ascomycota	Dothideomycetes	Pleosporales	unclassified	unclassified	unclassified
OTU0364	1888	Fungi	Ascomycota	Dothideomycetes	Pleosporales	Sporormiaceae	Preussia	aemulans
OTU0365	1911	Fungi	Basidiomycota	unclassified	unclassified	unclassified	unclassified	unclassified
OTU0366	132	Fungi	Basidiomycota	Agaricomycetes	Agaricales	Stephanosporaceae	unclassified	unclassified
OTU0367	1210	Fungi	Basidiomycota	unclassified	unclassified	unclassified	unclassified	unclassified
OTU0368	2155	Fungi	Basidiomycota	Agaricomycetes	Agaricales	Clavariaceae	Camarophyllopsis	sp
OTU0369	590	Fungi	Ascomycota	Dothideomycetes	Pleosporales	Phaeosphaeriaceae	unclassified	unclassified
OTU0370	1972	Fungi	Ascomycota	Dothideomycetes	Capnodiales	Mycosphaerellaceae	unclassified	unclassified
OTU0371	746	Fungi	Ascomycota	Eurotiomycetes	Onygenales	Onygenales	Onygenales	sp
OTU0372	189	Fungi	Ascomycota	Sordariomycetes	Sordariales	sedis	Conlarium	sp
OTU0373	1706	Fungi	Ascomycota	Dothideomycetes	Tubeufiales	Tubeufiaceae	Tubeufiaceae	sp
OTU0374	2073	Fungi	Ascomycota	Dothideomycetes	Pleosporales	Leptosphaeriaceae	unclassified	unclassified
OTU0375	1404	Fungi	Ascomycota	Dothideomycetes	Pleosporales	Phaeosphaeriaceae	Phaeosphaeria	unclassified
OTU0376	989	Fungi	Ascomycota	unclassified	unclassified	unclassified	unclassified	unclassified
OTU0377	2091	Fungi	Ascomycota	Sordariomycetes	Xylariales	unclassified	unclassified	unclassified
OTU0378	925	Fungi	Ascomycota	Lecanoromycetes	Ostropales	Stictidaceae	Cyanodermella	viridula
OTU0380	2043	Fungi	Ascomycota	Sordariomycetes	Sordariales	Chaetomiaceae	unclassified	unclassified
OTU0381	1794	Fungi	Ascomycota	Dothideomycetes	Pleosporales	Phaeosphaeriaceae	unclassified	unclassified
OTU0382	92	Fungi	Ascomycota	Eurotiomycetes	Chaetothyriales	Chaetothyriales	Chaetothyriales	sp
OTU0383	1860	Fungi	Basidiomycota	Agaricomycetes	Agaricales	Clavariaceae	Clavaria	sp
OTU0384	652	Fungi	Ascomycota	Dothideomycetes	Pleosporales	Coniothyriaceae	Coniothyrium	sp
OTU0386	1985	Fungi	Basidiomycota	Ustilaginomycetes	Ustilaginales	Ustilaginaceae	Langdonia	jejuensis
OTU0387	1776	Fungi	Ascomycota	Dothideomycetes	Pleosporales	Didymosphaeriaceae	Laburnicola	sp
OTU0388	89	Fungi	Ascomycota	Sordariomycetes	Microascales	Microascaceae	Cephalotrichum	nanum
OTU0389	1981	Fungi	Ascomycota	Eurotiomycetes	Chaetothyriales	Herpotrichiellaceae	Herpotrichiellaceae	sp
OTU0390	1910	Fungi	Ascomycota	Dothideomycetes	unclassified	unclassified	unclassified	unclassified
OTU0391	1930	Fungi	Ascomycota	Sordariomycetes	Hypocreales	Stachybotryaceae	unclassified	unclassified
OTU0393	1961	Fungi	Ascomycota	Dothideomycetes	Pleosporales	Sporormiaceae	Preussia	terricola
OTU0394	1773	Fungi	Ascomycota	Sordariomycetes	Sordariales	Lasiosphaeriaceae	unclassified	unclassified
OTU0395	320	Fungi	Basidiomycota	Cystobasidiomycetes	Erythrobasidiales	Erythrobasidiaceae	Erythrobasidium	sp
OTU0396	1984	Fungi	Basidiomycota	Agaricomycetes	Cantharellales	Ceratobasidiaceae	Thanatephorus	cucumeris
OTU0397	408	Fungi	Ascomycota	Dothideomycetes	Pleosporales	Cucurbitariaceae	Pyrenochaetopsis	leptospora
OTU0398	1877	Fungi	Ascomycota	Eurotiomycetes	Onygenales	Onygenales	Onygenales	sp
OTU0399	1769	Fungi	Ascomycota	Sordariomycetes	Annulatascales	Annulatascaceae	Annulatascaceae	sp
OTU0401	1197	Fungi	Basidiomycota	Agaricomycetes	Cantharellales	Ceratobasidiaceae	Ceratobasidiaceae	sp
OTU0402	1139	Fungi	Basidiomycota	Atractiellomycetes	Atractiellales	Hoehnelomycetaceae	Atractiella	rhizophila
OTU0403	1818	Fungi	Ascomycota	Sordariomycetes	Sordariales	Lasiosphaeriaceae	Cercophora	coronata
OTU0404	1884	Fungi	Basidiomycota	Agaricomycetes	Corticiales	Corticiaceae	Marchandiomyces	unclassified
OTU0405	136	Fungi	Ascomycota	Dothideomycetes	Pleosporales	sedis	Megacapitula	sp
OTU0406	532	Fungi	Ascomycota	Sordariomycetes	Hypocreales	Cordycipitaceae	Beauveria	bassiana
OTU0407	1844	Fungi	Ascomycota	Leotiomycetes	Helotiales	Sclerotiniaceae	Sclerotinia	homoeocarpa
OTU0408	1840	Fungi	Basidiomycota	Agaricomycetes	Agaricales	Clavariaceae	unclassified	unclassified
OTU0409	1211	Fungi	Ascomycota	Eurotiomycetes	Chaetothyriales	Herpotrichiellaceae	Cladophialophora	chaetospira
OTU0410	1222	Fungi	Ascomycota	Sordariomycetes	Hypocreales	Hypocreales	Hypocreales	sp
OTU0411	221	Fungi	Ascomycota	Pezizomycetes	Pezizales	Pyronemataceae	unclassified	unclassified
OTU0412	263	Fungi	Ascomycota	unclassified	unclassified	unclassified	unclassified	unclassified
OTU0413	1478	Fungi	Ascomycota	Dothideomycetes	Pleosporales	unclassified	unclassified	unclassified
OTU0415	185	Fungi	Ascomycota	Eurotiomycetes	Chaetothyriales	Herpotrichiellaceae	Exophiala	unclassified
OTU0416	1333	Fungi	Ascomycota	Sordariomycetes	Sordariales	Lasiosphaeriaceae	Podospora	unclassified
OTU0417	1192	Fungi	Ascomycota	Dothideomycetes	Botryosphaeriales	Botryosphaeriaceae	Macrophomina	sp
OTU0418	229	Fungi	Ascomycota	unclassified	unclassified	unclassified	unclassified	unclassified
OTU0419	1717	Fungi	unclassified	unclassified	unclassified	unclassified	unclassified	unclassified
OTU0420	1762	Fungi	Basidiomycota	Agaricostilbomycetes	Agaricostilbales	Kondoaceae	Kondoa	sp
OTU0421	1787	Fungi	Basidiomycota	Agaricomycetes	Agaricales	Clavariaceae	Clavaria	tenuipes
OTU0422	1448	Fungi	Ascomycota	Eurotiomycetes	Chaetothyriales	Herpotrichiellaceae	Herpotrichiellaceae	sp
OTU0423	1322	Fungi	Ascomycota	Dothideomycetes	Pleosporales	unclassified	unclassified	unclassified
OTU0424	1756	Fungi	Ascomycota	Lecanoromycetes	Ostropales	Stictidaceae	Eriospora	sp
OTU0425	1716	Fungi	unclassified	unclassified	unclassified	unclassified	unclassified	unclassified
OTU0426	1085	Fungi	Ascomycota	Leotiomycetes	Helotiales	Hyaloscyphaceae	Lachnum	sp
OTU0427	1107	Fungi	Ascomycota	Leotiomycetes	Helotiales	Helotiaceae	unclassified	unclassified
OTU0428	1545	Fungi	Ascomycota	Eurotiomycetes	Chaetothyriales	unclassified	unclassified	unclassified
OTU0429	859	Fungi	Ascomycota	Sordariomycetes	Hypocreales	Hypocreaceae	Kiflimonium	curvulum
OTU0430	1685	Fungi	Ascomycota	Eurotiomycetes	Onygenales	Onygenales	Onygenales	sp
OTU0431	1724	Fungi	Ascomycota	Dothideomycetes	Pleosporales	Lentitheciaceae	unclassified	unclassified
OTU0432	1467	Fungi	Ascomycota	Dothideomycetes	Capnodiales	Mycosphaerellaceae	unclassified	unclassified
OTU0433	823	Fungi	Ascomycota	Sordariomycetes	Myrmecridiales	Myrmecridiaceae	Myrmecridium	schulzeri
OTU0434	882	Fungi	Ascomycota	Sordariomycetes	Hypocreales	Ophiocordycipitaceae	Purpureocillium	unclassified
OTU0435	1603	Fungi	Ascomycota	Eurotiomycetes	Chaetothyriales	Herpotrichiellaceae	Herpotrichiellaceae	sp
OTU0436	853	Fungi	Ascomycota	Sordariomycetes	Branch06	Branch06	Branch06	sp
OTU0437	960	Fungi	Ascomycota	Pezizomycetes	Pezizales	Pyronemataceae	Scutellinia	sp
OTU0438	1344	Fungi	Ascomycota	Dothideomycetes	Pleosporales	Lophiostomataceae	unclassified	unclassified
OTU0439	1620	Fungi	Ascomycota	Eurotiomycetes	Chaetothyriales	Chaetothyriales	Chaetothyriales	sp
OTU0440	901	Fungi	unclassified	unclassified	unclassified	unclassified	unclassified	unclassified
OTU0441	279	Fungi	Ascomycota	unclassified	unclassified	unclassified	unclassified	unclassified
OTU0443	492	Fungi	Ascomycota	Eurotiomycetes	Eurotiales	Aspergillaceae	Penicillium	restrictum
OTU0444	1442	Fungi	Ascomycota	Dothideomycetes	Pleosporales	Lentitheciaceae	Keissleriella	caraganae
OTU0445	29	Fungi	Ascomycota	Sordariomycetes	Hypocreales	sedis	Fusariella	sp
OTU0446	1644	Fungi	Ascomycota	Dothideomycetes	Capnodiales	Teratosphaeriaceae	Hyweljonesia	queenslandica
OTU0447	653	Fungi	Ascomycota	Eurotiomycetes	Chaetothyriales	Herpotrichiellaceae	Rhinocladiella	sp
OTU0448	1551	Fungi	Ascomycota	Dothideomycetes	Pleosporales	Phaeosphaeriaceae	Phaeosphaeria	sp
OTU0449	199	Fungi	Ascomycota	Sordariomycetes	Xylariales	Xylariaceae	Anthostomella	sp
OTU0450	791	Fungi	Ascomycota	Sordariomycetes	Coniochaetales	unclassified	unclassified	unclassified
OTU0452	131	Fungi	Ascomycota	Dothideomycetes	Pleosporales	Lophiostomataceae	unclassified	unclassified
OTU0453	1276	Fungi	Basidiomycota	Agaricomycetes	unclassified	unclassified	unclassified	unclassified
OTU0454	1548	Fungi	Ascomycota	unclassified	unclassified	unclassified	unclassified	unclassified
OTU0455	602	Fungi	Basidiomycota	Agaricomycetes	Cantharellales	Ceratobasidiaceae	Ceratobasidiaceae	sp
OTU0456	568	Fungi	Ascomycota	Dothideomycetes	Pleosporales	Melanommataceae	Herpotrichia	australis
OTU0457	632	Fungi	Ascomycota	Sordariomycetes	Xylariales	Xylariaceae	Anthostomella	unclassified
OTU0458	429	Fungi	Basidiomycota	Agaricomycetes	Auriculariales	sedis	Oliveonia	unclassified
OTU0459	1604	Fungi	Basidiomycota	Agaricomycetes	Atheliales	Atheliaceae	Atheliaceae	sp
OTU0460	721	Fungi	Ascomycota	Sordariomycetes	Sordariales	Chaetomiaceae	Pseudothielavia	terricola
OTU0461	1396	Fungi	Ascomycota	unclassified	unclassified	unclassified	unclassified	unclassified
OTU0462	1145	Fungi	Ascomycota	Dothideomycetes	Pleosporales	Phaeosphaeriaceae	unclassified	unclassified
OTU0463	1146	Fungi	Ascomycota	Sordariomycetes	Hypocreales	Stachybotryaceae	Alfaria	unclassified
OTU0464	275	Fungi	Ascomycota	Dothideomycetes	Dothideomycetes	Dothideomycetes	Dothideomycetes	sp
OTU0465	1551	Fungi	Basidiomycota	Agaricomycetes	Cantharellales	Ceratobasidiaceae	unclassified	unclassified
OTU0466	1214	Fungi	Ascomycota	Pezizomycetes	Pezizales	Ascobolaceae	Ascobolaceae	sp
OTU0467	216	Fungi	Ascomycota	Dothideomycetes	Pleosporales	Trematosphaeriaceae	Trematosphaeria	sp
OTU0468	1556	Fungi	Ascomycota	Eurotiomycetes	Chaetothyriales	Herpotrichiellaceae	Herpotrichiellaceae	sp
OTU0469	400	Fungi	Ascomycota	Dothideomycetes	Pleosporales	Phaeosphaeriaceae	Phaeosphaeria	sinensis
OTU0470	57	Fungi	Basidiomycota	Agaricomycetes	Agaricales	Bolbitiaceae	Conocybe	romagnesii
OTU0471	1086	Fungi	Ascomycota	Leotiomycetes	Helotiales	sedis	Leohumicola	sp
OTU0472	1447	Fungi	Fungi	Fungi	Fungi	Fungi	Fungi	Dikarya
OTU0473	266	Fungi	Ascomycota	Sordariomycetes	Sordariales	Lasiosphaeriaceae	unclassified	unclassified
OTU0474	1532	Fungi	Basidiomycota	Agaricomycetes	Agaricales	Tricholomataceae	Dermoloma	sp
OTU0475	1260	Fungi	Ascomycota	Dothideomycetes	Pleosporales	unclassified	unclassified	unclassified
OTU0476	46	Fungi	Ascomycota	Sordariomycetes	Xylariales	Diatrypaceae	Monosporascus	sp
OTU0477	1173	Fungi	Basidiomycota	Agaricomycetes	Agaricales	Hygrophoraceae	Hygrocybe	spadicea
OTU0478	949	Fungi	unclassified	unclassified	unclassified	unclassified	unclassified	unclassified
OTU0479	176	Fungi	Basidiomycota	Agaricomycetes	Agaricales	Tricholomataceae	Mycena	belliarum
OTU0480	707	Fungi	Ascomycota	Dothideomycetes	Pleosporales	unclassified	unclassified	unclassified
OTU0481	1503	Fungi	Ascomycota	Eurotiomycetes	Onygenales	Onygenales	Onygenales	sp
OTU0482	1145	Fungi	Ascomycota	Eurotiomycetes	Chaetothyriales	Herpotrichiellaceae	Herpotrichiellaceae	sp
OTU0483	395	Fungi	Ascomycota	Sordariomycetes	Annulatascales	Annulatascaceae	Annulatascaceae	sp
OTU0484	1459	Fungi	Ascomycota	Sordariomycetes	Xylariales	Apiosporaceae	Apiospora	montagnei
OTU0485	1391	Fungi	Ascomycota	Dothideomycetes	Tubeufiales	Tubeufiaceae	Tubeufiaceae	sp
OTU0486	1340	Fungi	Ascomycota	Eurotiomycetes	Chaetothyriales	Herpotrichiellaceae	Herpotrichiellaceae	sp
OTU0487	796	Fungi	Basidiomycota	Tremellomycetes	Tremellales	Bulleribasidiaceae	Vishniacozyma	globispora
OTU0488	1450	Fungi	Basidiomycota	Agaricomycetes	Agaricales	Tricholomataceae	Mycena	zephirus
OTU0489	506	Fungi	Ascomycota	Dothideomycetes	Botryosphaeriales	Botryosphaeriaceae	Macrophoma	sp
OTU0490	301	Fungi	Basidiomycota	Agaricomycetes	Cantharellales	sedis	Minimedusa	sp
OTU0491	1318	Fungi	Ascomycota	Dothideomycetes	Pleosporales	unclassified	unclassified	unclassified
OTU0492	1470	Fungi	Basidiomycota	Agaricomycetes	Agaricales	Clavariaceae	Clavaria	unclassified
OTU0495	1031	Fungi	Ascomycota	Dothideomycetes	Pleosporales	Didymellaceae	Neoascochyta	unclassified
OTU0496	459	Fungi	Ascomycota	Dothideomycetes	Pleosporales	unclassified	unclassified	unclassified
OTU0497	828	Fungi	Ascomycota	Sordariomycetes	unclassified	unclassified	unclassified	unclassified
OTU0498	37	Fungi	Ascomycota	Sordariomycetes	Xylariales	Diatrypaceae	Monosporascus	sp
OTU0499	890	Fungi	Basidiomycota	Agaricomycetes	Cantharellales	Ceratobasidiaceae	unclassified	unclassified
OTU0500	1227	Fungi	Basidiomycota	Microbotryomycetes	Sporidiobolales	Sporidiobolaceae	Sporidiobolus	pararoseus
OTU0501	263	Fungi	Ascomycota	Dothideomycetes	Pleosporales	Sporormiaceae	unclassified	unclassified
OTU0502	1408	Fungi	Basidiomycota	Tremellomycetes	Tremellales	Rhynchogastremataceae	Papiliotrema	fusca
OTU0503	1231	Fungi	Ascomycota	Dothideomycetes	Pleosporales	Phaeosphaeriaceae	unclassified	unclassified
OTU0504	965	Fungi	Ascomycota	Eurotiomycetes	Chaetothyriales	Chaetothyriaceae	Chaetothyriaceae	sp
OTU0505	1332	Fungi	Ascomycota	Dothideomycetes	Pleosporales	unclassified	unclassified	unclassified
OTU0506	837	Fungi	Ascomycota	Dothideomycetes	Pleosporales	unclassified	unclassified	unclassified
OTU0507	30	Fungi	Basidiomycota	Agaricomycetes	Geastrales	Sphaerobolaceae	Sphaerobolus	sp
OTU0508	866	Fungi	Basidiomycota	Agaricomycetes	Agaricales	Tricholomataceae	Mycena	stylobates
OTU0509	1424	Fungi	Ascomycota	unclassified	unclassified	unclassified	unclassified	unclassified
OTU0510	1249	Fungi	Ascomycota	Sordariomycetes	Sordariales	sedis	Staphylotrichum	coccosporum
OTU0511	1412	Fungi	Ascomycota	Dothideomycetes	Pleosporales	unclassified	unclassified	unclassified
OTU0512	1043	Fungi	Basidiomycota	Agaricomycetes	Agaricales	Hygrophoraceae	Cuphophyllus	virgineus
OTU0513	1368	Fungi	Ascomycota	Dothideomycetes	Dothideales	Aureobasidiaceae	Kabatiella	zeae
OTU0514	1343	Fungi	Basidiomycota	Cystobasidiomycetes	unclassified	unclassified	unclassified	unclassified
OTU0515	1314	Fungi	Basidiomycota	Agaricomycetes	Cantharellales	Ceratobasidiaceae	Ceratobasidiaceae	sp
OTU0517	713	Fungi	Ascomycota	Leotiomycetes	Helotiales	sedis	unclassified	unclassified
OTU0518	1391	Fungi	Ascomycota	Sordariomycetes	Glomerellales	Glomerellaceae	Colletotrichum	unclassified
OTU0519	1254	Fungi	Ascomycota	Leotiomycetes	Helotiales	sedis	Leohumicola	lenta
OTU0520	1075	Fungi	Basidiomycota	Agaricomycetes	Cantharellales	Ceratobasidiaceae	unclassified	unclassified
OTU0521	789	Fungi	Ascomycota	Dothideomycetes	Pleosporales	unclassified	unclassified	unclassified
OTU0522	1340	Fungi	Ascomycota	Eurotiomycetes	Onygenales	Onygenales	Onygenales	sp
OTU0523	768	Fungi	Ascomycota	Sordariomycetes	Branch06	Branch06	Branch06	sp
OTU0524	621	Fungi	Ascomycota	Eurotiomycetes	Chaetothyriales	Chaetothyriaceae	Chaetothyriaceae	sp
OTU0527	892	Fungi	Ascomycota	Eurotiomycetes	Chaetothyriales	Chaetothyriales	Chaetothyriales	sp
OTU0528	882	Fungi	Glomeromycota	Glomeromycetes	Glomerales	Glomeraceae	Glomeraceae	sp
OTU0529	945	Fungi	Glomeromycota	Glomeromycetes	Glomerales	Glomeraceae	unclassified	unclassified
OTU0530	961	Fungi	Ascomycota	Sordariomycetes	Hypocreales	Clavicipitaceae	Metarhizium	marquandii
OTU0531	988	Fungi	Glomeromycota	Glomeromycetes	Glomerales	Glomeraceae	Glomeraceae	sp
OTU0532	616	Fungi	Ascomycota	Sordariomycetes	Branch06	Branch06	Branch06	sp
OTU0533	961	Fungi	Ascomycota	Sordariomycetes	Sordariales	Lasiosphaeriaceae	Schizothecium	curvisporum
OTU0534	1306	Fungi	Basidiomycota	Agaricomycetes	Agaricales	unclassified	unclassified	unclassified
OTU0535	280	Fungi	Ascomycota	Sordariomycetes	unclassified	unclassified	unclassified	unclassified
OTU0536	188	Fungi	Ascomycota	Dothideomycetes	Pleosporales	Melanommataceae	Herpotrichia	australis
OTU0537	1154	Fungi	Ascomycota	Dothideomycetes	Tubeufiales	Tubeufiales	Tubeufiales	sp
OTU0538	1182	Fungi	Ascomycota	Dothideomycetes	Capnodiales	Mycosphaerellaceae	Teratoramularia	infinita
OTU0539	877	Fungi	Basidiomycota	Agaricomycetes	Trechisporales	Hydnodontaceae	Trechispora	sp
OTU0541	1251	Fungi	Basidiomycota	Agaricomycetes	Agaricales	Agaricaceae	Agaricus	bisporus
OTU0542	1288	Fungi	Ascomycota	unclassified	unclassified	unclassified	unclassified	unclassified
OTU0543	97	Fungi	Ascomycota	Sordariomycetes	Branch06	Branch06	Branch06	sp
OTU0544	1318	Fungi	Basidiomycota	Microbotryomycetes	unclassified	unclassified	unclassified	unclassified
OTU0545	101	Fungi	Ascomycota	Dothideomycetes	Pleosporales	Periconiaceae	Periconia	circinata
OTU0547	81	Fungi	Ascomycota	Sordariomycetes	Hypocreales	Nectriaceae	Fusarium	brachygibbosum
OTU0548	1038	Fungi	Ascomycota	Eurotiomycetes	Eurotiomycetes	Eurotiomycetes	Eurotiomycetes	sp
OTU0549	1079	Fungi	Ascomycota	Dothideomycetes	Tubeufiales	Tubeufiaceae	unclassified	unclassified
OTU0550	789	Fungi	Ascomycota	Sordariomycetes	Hypocreales	Hypocreales	Hypocreales	sp
OTU0551	588	Fungi	Chytridiomycota	Rhizophlyctidomycetes	Rhizophlyctidales	Rhizophlyctidaceae	Rhizophlyctis	sp
OTU0552	1257	Fungi	Ascomycota	Dothideomycetes	Pleosporales	Phaeosphaeriaceae	unclassified	unclassified
OTU0553	811	Fungi	Ascomycota	Sordariomycetes	Annulatascales	Annulatascaceae	Annulatascaceae	sp
OTU0554	1166	Fungi	Ascomycota	Sordariomycetes	Hypocreales	Stachybotryaceae	Albifimbria	terrestris
OTU0555	598	Fungi	Ascomycota	Sordariomycetes	Xylariales	Apiosporaceae	Arthrinium	jiangxiense
OTU0557	1267	Fungi	Basidiomycota	Agaricomycetes	Agaricales	unclassified	unclassified	unclassified
OTU0558	1203	Fungi	Ascomycota	Dothideomycetes	Capnodiales	Teratosphaeriaceae	Devriesia	americana
OTU0559	1027	Fungi	Glomeromycota	Glomeromycetes	Glomerales	unclassified	unclassified	unclassified
OTU0560	461	Fungi	Ascomycota	Sordariomycetes	Xylariales	Microdochiaceae	Microdochium	unclassified
OTU0561	276	Fungi	Ascomycota	Sordariomycetes	unclassified	unclassified	unclassified	unclassified
OTU0563	1255	Fungi	Basidiomycota	Pucciniomycetes	Pucciniales	Pucciniaceae	Puccinia	unclassified
OTU0564	821	Fungi	Ascomycota	Pezizomycetes	Pezizales	Pezizaceae	unclassified	unclassified
OTU0565	636	Fungi	Ascomycota	Sordariomycetes	Branch06	Branch06	Branch06	sp
OTU0567	382	Fungi	Basidiomycota	Agaricomycetes	Agaricales	Entolomataceae	Clitopilus	sp
OTU0568	1180	Fungi	Ascomycota	Dothideomycetes	unclassified	unclassified	unclassified	unclassified
OTU0569	529	Fungi	Ascomycota	Dothideomycetes	Pleosporales	unclassified	unclassified	unclassified
OTU0570	1225	Fungi	Ascomycota	Dothideomycetes	Capnodiales	Mycosphaerellaceae	Septoria	arundinacea
OTU0571	316	Fungi	Ascomycota	Eurotiomycetes	Eurotiomycetes	Eurotiomycetes	Eurotiomycetes	sp
OTU0572	587	Fungi	Basidiomycota	Agaricomycetes	Sebacinales	Sebacinaceae	Sebacinaceae	sp
OTU0573	1156	Fungi	Ascomycota	Dothideomycetes	unclassified	unclassified	unclassified	unclassified
OTU0574	1192	Fungi	Ascomycota	unclassified	unclassified	unclassified	unclassified	unclassified
OTU0575	17	Fungi	Ascomycota	Dothideomycetes	Pleosporales	Massariaceae	Massaria	sp
OTU0576	975	Fungi	Basidiomycota	Agaricomycetes	Trechisporales	Hydnodontaceae	Trechispora	sp
OTU0578	16	Fungi	Ascomycota	Dothideomycetes	Pleosporales	Sporormiaceae	Sporormiella	megalospora
OTU0579	756	Fungi	Ascomycota	Sordariomycetes	Sordariales	Lasiosphaeriaceae	Apodus	sp
OTU0580	379	Fungi	Ascomycota	unclassified	unclassified	unclassified	unclassified	unclassified
OTU0581	820	Fungi	Ascomycota	Lecanoromycetes	Ostropales	Stictidaceae	Stictis	sp
OTU0582	225	Fungi	Ascomycota	Eurotiomycetes	Chaetothyriales	unclassified	unclassified	unclassified
OTU0583	457	Fungi	Ascomycota	Dothideomycetes	Pleosporales	Phaeosphaeriaceae	unclassified	unclassified
OTU0584	961	Fungi	Ascomycota	Dothideomycetes	Pleosporales	unclassified	unclassified	unclassified
OTU0585	734	Fungi	Basidiomycota	Agaricomycetes	Auriculariales	unclassified	unclassified	unclassified
OTU0586	573	Fungi	Ascomycota	Sordariomycetes	Sordariales	Chaetomiaceae	Trichocladium	asperum
OTU0587	1137	Fungi	Ascomycota	Geoglossomycetes	Geoglossales	Geoglossaceae	Geoglossum	sp
OTU0588	1165	Fungi	Ascomycota	Dothideomycetes	Pleosporales	Leptosphaeriaceae	Sphaerellopsis	sp
OTU0589	1036	Fungi	Ascomycota	Sordariomycetes	Magnaporthales	Magnaporthaceae	Pyricularia	parasitica
OTU0590	419	Fungi	Ascomycota	Sordariomycetes	Sordariales	Lasiosphaeriaceae	unclassified	unclassified
OTU0592	1091	Fungi	Ascomycota	Dothideomycetes	Pleosporales	Phaeosphaeriaceae	unclassified	unclassified
OTU0593	383	Fungi	Ascomycota	Sordariomycetes	Savoryellales	Savoryellaceae	Savoryella	lignicola
OTU0594	395	Fungi	Mortierellomycota	Mortierellomycetes	Mortierellales	Mortierellaceae	Mortierella	alpina
OTU0595	166	Fungi	Ascomycota	Eurotiomycetes	Chaetothyriales	Herpotrichiellaceae	Herpotrichiellaceae	sp
OTU0596	875	Fungi	Ascomycota	Dothideomycetes	Pleosporales	Massarinaceae	unclassified	unclassified
OTU0597	46	Fungi	Basidiomycota	Agaricomycetes	Geastrales	Geastraceae	Geastrum	floriforme
OTU0598	835	Fungi	Ascomycota	Dothideomycetes	Pleosporales	Didymosphaeriaceae	Spegazzinia	radermacherae
OTU0599	1095	Fungi	Ascomycota	Dothideomycetes	Capnodiales	Mycosphaerellaceae	Zymoseptoria	unclassified
OTU0600	1121	Fungi	unclassified	unclassified	unclassified	unclassified	unclassified	unclassified
OTU0601	1139	Fungi	Ascomycota	Archaeorhizomycetes	Archaeorhizomycetes	Archaeorhizomycetes	Archaeorhizomycetes	sp
OTU0602	1078	Fungi	Ascomycota	Sordariomycetes	unclassified	unclassified	unclassified	unclassified
OTU0603	903	Fungi	Ascomycota	Dothideomycetes	Pleosporales	Phaeosphaeriaceae	Wojnowiciella	sp
OTU0604	328	Fungi	Ascomycota	Pezizomycetes	Pezizales	Pyronemataceae	unclassified	unclassified
OTU0605	1004	Fungi	Basidiomycota	Agaricomycetes	Agaricales	Tricholomataceae	Mycena	unclassified
OTU0606	1108	Fungi	Ascomycota	Eurotiomycetes	Chaetothyriales	Chaetothyriales	Chaetothyriales	sp
OTU0607	1080	Fungi	Ascomycota	Leotiomycetes	unclassified	unclassified	unclassified	unclassified
OTU0608	539	Fungi	Ascomycota	Eurotiomycetes	Eurotiales	Aspergillaceae	Penicillium	subrubescens
OTU0610	911	Fungi	Ascomycota	Leotiomycetes	Helotiales	unclassified	unclassified	unclassified
OTU0611	399	Fungi	Ascomycota	Dothideomycetes	Dothideales	Dothioraceae	Pringsheimia	sp
OTU0612	891	Fungi	Ascomycota	Leotiomycetes	Helotiales	Helotiaceae	Helicodendron	articulatum
OTU0614	18	Fungi	Basidiomycota	Agaricomycetes	Corticiales	Corticiaceae	Corticium	botryohypochnoideum
OTU0615	1058	Fungi	unclassified	unclassified	unclassified	unclassified	unclassified	unclassified
OTU0616	42	Fungi	Ascomycota	Sordariomycetes	unclassified	unclassified	unclassified	unclassified
OTU0617	100	Fungi	Ascomycota	Sordariomycetes	Sordariales	Chaetomiaceae	unclassified	unclassified
OTU0618	686	Fungi	Ascomycota	Sordariomycetes	Sordariales	Chaetomiaceae	Chaetomium	unclassified
OTU0619	449	Fungi	Ascomycota	Sordariomycetes	Sordariales	unclassified	unclassified	unclassified
OTU0620	827	Fungi	Ascomycota	Dothideomycetes	Tubeufiales	Tubeufiaceae	Tubeufiaceae	sp
OTU0621	198	Fungi	Basidiomycota	Agaricomycetes	Cantharellales	Ceratobasidiaceae	Ceratobasidium	sp
OTU0622	1106	Fungi	Ascomycota	Dothideomycetes	Venturiales	unclassified	unclassified	unclassified
OTU0623	22	Fungi	Basidiomycota	Agaricomycetes	Agaricales	Lycoperdaceae	Disciseda	bovista
OTU0624	1103	Fungi	Ascomycota	Dothideomycetes	Pleosporales	Cucurbitariaceae	Pyrenochaeta	sp
OTU0625	35	Fungi	Chytridiomycota	unclassified	unclassified	unclassified	unclassified	unclassified
OTU0626	408	Fungi	Basidiomycota	Agaricomycetes	Auriculariales	Auriculariales	Auriculariales	sp
OTU0627	1069	Fungi	Ascomycota	Eurotiomycetes	Chaetothyriales	Herpotrichiellaceae	Herpotrichiellaceae	sp
OTU0629	1079	Fungi	Ascomycota	Geoglossomycetes	Geoglossales	Geoglossaceae	Trichoglossum	unclassified
OTU0630	1016	Fungi	unclassified	unclassified	unclassified	unclassified	unclassified	unclassified
OTU0633	837	Fungi	Ascomycota	Saccharomycetes	Saccharomycetales	Phaffomycetaceae	Cyberlindnera	jadinii
OTU0634	817	Fungi	Ascomycota	Lecanoromycetes	Acarosporales	Acarosporaceae	Neoacrodontiella	eucalypti
OTU0635	377	Fungi	Ascomycota	Sordariomycetes	Hypocreales	Hypocreaceae	Trichoderma	crassum
OTU0636	957	Fungi	Ascomycota	Ascomycota	Ascomycota	Ascomycota	Ascomycota	sp
OTU0637	885	Fungi	Ascomycota	Eurotiomycetes	Chaetothyriales	Herpotrichiellaceae	Herpotrichiellaceae	sp
OTU0638	753	Fungi	Basidiomycota	Wallemiomycetes	Wallemiales	Wallemiaceae	Wallemia	muriae
OTU0639	1040	Fungi	Ascomycota	Eurotiomycetes	Eurotiomycetes	Eurotiomycetes	Eurotiomycetes	sp
OTU0640	744	Fungi	Ascomycota	Eurotiomycetes	Onygenales	Onygenales	Onygenales	sp
OTU0641	959	Fungi	Ascomycota	Sordariomycetes	Sordariales	Lasiosphaeriaceae	unclassified	unclassified
OTU0642	906	Fungi	Glomeromycota	Glomeromycetes	Glomerales	Claroideoglomeraceae	Claroideoglomus	lamellosum
OTU0643	107	Fungi	Ascomycota	unclassified	unclassified	unclassified	unclassified	unclassified
OTU0644	687	Fungi	Ascomycota	Dothideomycetes	Pleosporales	Phaeosphaeriaceae	Phaeosphaeria	sinensis
OTU0645	651	Fungi	Ascomycota	Orbiliomycetes	Orbiliomycetes	Orbiliomycetes	Orbiliomycetes	sp
OTU0646	272	Fungi	Ascomycota	Eurotiomycetes	Chaetothyriales	Chaetothyriales	Chaetothyriales	sp
OTU0647	1010	Fungi	Basidiomycota	Agaricomycetes	Agaricales	Hygrophoraceae	Hygrocybe	glutinipes
OTU0648	872	Fungi	Ascomycota	Arthoniomycetes	Lichenostigmatales	Phaeococcomycetaceae	Phaeococcomyces	eucalypti
OTU0649	369	Fungi	Ascomycota	Sordariomycetes	unclassified	unclassified	unclassified	unclassified
OTU0650	314	Fungi	Ascomycota	Dothideomycetes	Pleosporales	Pleosporaceae	Alternaria	chlamydosporigena
OTU0651	169	Fungi	unclassified	unclassified	unclassified	unclassified	unclassified	unclassified
OTU0652	482	Fungi	Basidiomycota	Agaricomycetes	Agaricales	Lycoperdaceae	Disciseda	sp
OTU0653	686	Fungi	Ascomycota	Dothideomycetes	Pleosporales	unclassified	unclassified	unclassified
OTU0654	645	Fungi	Ascomycota	Leotiomycetes	Helotiales	Vibrisseaceae	Phialocephala	bamuru
OTU0655	107	Fungi	Ascomycota	Dothideomycetes	Tubeufiales	Tubeufiales	Tubeufiales	sp
OTU0656	375	Fungi	Ascomycota	Dothideomycetes	Pleosporales	Phaeosphaeriaceae	Ophiosphaerella	herpotricha
OTU0657	829	Fungi	Basidiomycota	Agaricomycetes	Agaricales	Hygrophoraceae	Hygrocybe	spadicea
OTU0658	668	Fungi	Ascomycota	Sordariomycetes	Hypocreales	Nectriaceae	Mariannaea	unclassified
OTU0659	112	Fungi	Ascomycota	Dothideomycetes	Capnodiales	Mycosphaerellaceae	unclassified	unclassified
OTU0660	974	Fungi	Ascomycota	Dothideomycetes	Myriangiales	Elsinoaceae	Elsinoe	unclassified
OTU0662	957	Fungi	Ascomycota	Sordariomycetes	Sordariales	sedis	Ramophialophora	unclassified
OTU0663	83	Fungi	Ascomycota	Dothideomycetes	Pleosporales	Melanommataceae	Melanommataceae	sp
OTU0664	625	Fungi	Ascomycota	Sordariomycetes	Coniochaetales	Coniochaetaceae	Coniochaeta	canina
OTU0665	971	Fungi	Basidiomycota	unclassified	unclassified	unclassified	unclassified	unclassified
OTU0666	669	Fungi	Ascomycota	Dothideomycetes	Pleosporales	Sporormiaceae	Preussia	terricola
OTU0667	949	Fungi	Basidiomycota	Exobasidiomycetes	Entylomatales	Entylomataceae	Entyloma	unclassified
OTU0668	404	Fungi	Basidiomycota	Pucciniomycetes	Pucciniales	Pucciniaceae	Puccinia	recondita
OTU0669	688	Fungi	Glomeromycota	Glomeromycetes	Glomerales	Glomeraceae	Dominikia	aurea
OTU0670	886	Fungi	Ascomycota	Lecanoromycetes	Ostropales	Stictidaceae	unclassified	unclassified
OTU0671	749	Fungi	Basidiomycota	Agaricomycetes	Agaricales	Entolomataceae	Entoloma	unclassified
OTU0672	837	Fungi	Ascomycota	unclassified	unclassified	unclassified	unclassified	unclassified
OTU0673	383	Fungi	Ascomycota	Dothideomycetes	Pleosporales	Didymellaceae	Allophoma	zantedeschiae
OTU0674	336	Fungi	unclassified	unclassified	unclassified	unclassified	unclassified	unclassified
OTU0675	949	Fungi	Ascomycota	Dothideomycetes	Pleosporales	sedis	Pseudorobillarda	sp
OTU0676	376	Fungi	Ascomycota	Eurotiomycetes	Eurotiales	Aspergillaceae	Penicillium	unclassified
OTU0677	591	Fungi	Ascomycota	Dothideomycetes	Capnodiales	Teratosphaeriaceae	Lapidomyces	sp
OTU0678	924	Fungi	Ascomycota	Taphrinomycetes	Taphrinales	Taphrinaceae	Taphrina	tormentillae
OTU0680	787	Fungi	Ascomycota	Dothideomycetes	Pleosporales	Pleosporaceae	Edenia	sp
OTU0681	541	Fungi	Ascomycota	Sordariomycetes	Sordariales	Lasiosphaeriaceae	Cladorrhinum	bulbillosum
OTU0682	420	Fungi	Ascomycota	Sordariomycetes	Glomerellales	unclassified	unclassified	unclassified
OTU0683	929	Fungi	Ascomycota	Sordariomycetes	unclassified	unclassified	unclassified	unclassified
OTU0684	804	Fungi	unclassified	unclassified	unclassified	unclassified	unclassified	unclassified
OTU0685	305	Fungi	Ascomycota	Dothideomycetes	Pleosporales	Sporormiaceae	unclassified	unclassified
OTU0686	550	Fungi	Ascomycota	Sordariomycetes	Glomerellales	Plectosphaerellaceae	Lectera	unclassified
OTU0687	910	Fungi	Ascomycota	Orbiliomycetes	Orbiliomycetes	Orbiliomycetes	Orbiliomycetes	sp
OTU0688	691	Fungi	Ascomycota	Leotiomycetes	Helotiales	sedis	Microglossum	cyanobasis
OTU0689	191	Fungi	Basidiomycota	Agaricomycetes	Auriculariales	sedis	Oliveonia	sp
OTU0690	156	Fungi	Ascomycota	Dothideomycetes	Pleosporales	Morosphaeriaceae	Acrocalymma	vagum
OTU0691	865	Fungi	Ascomycota	Eurotiomycetes	Chaetothyriales	unclassified	unclassified	unclassified
OTU0692	757	Fungi	Ascomycota	Leotiomycetes	Rhytismatales	sedis	Karstenia	macer
OTU0693	723	Fungi	Ascomycota	Sordariomycetes	Magnaporthales	Magnaporthaceae	Pseudophialophora	sp
OTU0694	153	Fungi	Ascomycota	unclassified	unclassified	unclassified	unclassified	unclassified
OTU0695	843	Fungi	Basidiomycota	Tremellomycetes	Tremellales	Rhynchogastremataceae	unclassified	unclassified
OTU0696	479	Fungi	Ascomycota	Dothideomycetes	Pleosporales	Pleosporaceae	Neocamarosporium	unclassified
OTU0697	171	Fungi	Ascomycota	Sordariomycetes	Hypocreales	Hypocreales	Hypocreales	sp
OTU0698	692	Fungi	Chytridiomycota	Chytridiomycetes	Chytridiomycetes	Chytridiomycetes	Chytridiomycetes	sp
OTU0699	902	Fungi	Basidiomycota	Ustilaginomycetes	Ustilaginales	Ustilaginaceae	Macalpinomyces	unclassified
OTU0700	627	Fungi	Glomeromycota	Glomeromycetes	Glomerales	Glomeraceae	Dominikia	iranica
OTU0701	900	Fungi	Ascomycota	Dothideomycetes	Myriangiales	Elsinoaceae	Sphaceloma	unclassified
OTU0702	439	Fungi	Ascomycota	Orbiliomycetes	Orbiliomycetes	Orbiliomycetes	Orbiliomycetes	sp
OTU0703	776	Fungi	Basidiomycota	Agaricomycetes	Agaricales	unclassified	unclassified	unclassified
OTU0704	809	Fungi	Ascomycota	Dothideomycetes	Pleosporales	Lophiostomataceae	Sigarispora	unclassified
OTU0705	142	Fungi	Basidiomycota	Agaricomycetes	Corticiales	Corticiaceae	Marchandiomyces	buckii
OTU0706	884	Fungi	Basidiomycota	Agaricomycetes	Agaricales	Psathyrellaceae	Coprinellus	unclassified
OTU0707	587	Fungi	Ascomycota	Leotiomycetes	Helotiales	unclassified	unclassified	unclassified
OTU0708	373	Fungi	Basidiomycota	Agaricomycetes	Polyporales	Podoscyphaceae	Podoscypha	unclassified
OTU0709	867	Fungi	Ascomycota	Dothideomycetes	unclassified	unclassified	unclassified	unclassified
OTU0712	725	Fungi	Basidiomycota	Agaricomycetes	unclassified	unclassified	unclassified	unclassified
OTU0713	544	Fungi	Ascomycota	Eurotiomycetes	Eurotiomycetes	Eurotiomycetes	Eurotiomycetes	sp
OTU0714	564	Fungi	Ascomycota	Sordariomycetes	Hypocreales	Nectriaceae	Fusarium	asiaticum
OTU0715	217	Fungi	Ascomycota	Sordariomycetes	Hypocreales	Bionectriaceae	Ijuhya	unclassified
OTU0716	368	Fungi	Ascomycota	Sordariomycetes	Sordariales	Lasiosphaeriaceae	Arnium	sp
OTU0717	304	Fungi	Ascomycota	Eurotiomycetes	Chaetothyriales	Herpotrichiellaceae	unclassified	unclassified
OTU0718	596	Fungi	Ascomycota	Sordariomycetes	Hypocreales	Nectriaceae	Fusarium	unclassified
OTU0719	611	Fungi	Basidiomycota	Agaricomycetes	Phallales	Phallaceae	Phallus	hadriani
OTU0720	399	Fungi	Ascomycota	Sordariomycetes	Sordariales	Lasiosphaeriaceae	Podospora	intestinacea
OTU0721	865	Fungi	Ascomycota	unclassified	unclassified	unclassified	unclassified	unclassified
OTU0722	827	Fungi	Ascomycota	Dothideomycetes	Pleosporales	Phaeosphaeriaceae	Chaetosphaeronema	hispidulum
OTU0724	271	Fungi	Basidiomycota	Agaricomycetes	unclassified	unclassified	unclassified	unclassified
OTU0725	623	Fungi	Glomeromycota	Glomeromycetes	Glomerales	Glomeraceae	Glomeraceae	sp
OTU0726	236	Fungi	Ascomycota	Sordariomycetes	Coniochaetales	Coniochaetaceae	Coniochaeta	sp
OTU0728	161	Fungi	Basidiomycota	Agaricomycetes	Agaricales	Omphalotaceae	Marasmiellus	tricolor
OTU0729	441	Fungi	Kickxellomycota	Kickxellomycetes	Kickxellales	Kickxellaceae	Ramicandelaber	sp
OTU0730	660	Fungi	Ascomycota	Eurotiomycetes	Chaetothyriales	unclassified	unclassified	unclassified
OTU0731	838	Fungi	Ascomycota	unclassified	unclassified	unclassified	unclassified	unclassified
OTU0732	787	Fungi	Glomeromycota	Glomeromycetes	Glomerales	Claroideoglomeraceae	Claroideoglomus	unclassified
OTU0733	119	Fungi	unclassified	unclassified	unclassified	unclassified	unclassified	unclassified
OTU0734	834	Fungi	Ascomycota	Sordariomycetes	unclassified	unclassified	unclassified	unclassified
OTU0735	818	Fungi	Ascomycota	Dothideomycetes	Venturiales	unclassified	unclassified	unclassified
OTU0736	594	Fungi	Basidiomycota	Agaricomycetes	Auriculariales	sedis	Microsebacina	fugacissima
OTU0737	531	Fungi	Ascomycota	Sordariomycetes	Trichosphaeriales	Trichosphaeriaceae	Nigrospora	unclassified
OTU0738	824	Fungi	Ascomycota	Eurotiomycetes	Chaetothyriales	Herpotrichiellaceae	Herpotrichiellaceae	sp
OTU0739	317	Fungi	Ascomycota	Dothideomycetes	Capnodiales	Teratosphaeriaceae	Capnobotryella	sp
OTU0740	829	Fungi	Ascomycota	Dothideomycetes	Pleosporales	Teichosporaceae	Teichospora	unclassified
OTU0741	713	Fungi	unclassified	unclassified	unclassified	unclassified	unclassified	unclassified
OTU0742	814	Fungi	Ascomycota	Eurotiomycetes	Chaetothyriales	Herpotrichiellaceae	Herpotrichiellaceae	sp
OTU0743	583	Fungi	Ascomycota	Eurotiomycetes	Chaetothyriales	Herpotrichiellaceae	Herpotrichiellaceae	sp
OTU0744	787	Fungi	unclassified	unclassified	unclassified	unclassified	unclassified	unclassified
OTU0746	776	Fungi	Ascomycota	unclassified	unclassified	unclassified	unclassified	unclassified
OTU0747	38	Fungi	Ascomycota	Dothideomycetes	Pleosporales	Melanommataceae	Melanommataceae	sp
OTU0748	731	Fungi	Basidiomycota	Tremellomycetes	Tremellales	unclassified	unclassified	unclassified
OTU0749	807	Fungi	Ascomycota	Sordariomycetes	Sordariales	Chaetomiaceae	unclassified	unclassified
OTU0750	581	Fungi	Basidiomycota	Agaricomycetes	Agaricales	Lycoperdaceae	Lycoperdon	pratense
OTU0751	699	Fungi	Basidiomycota	Agaricomycetes	Agaricales	Entolomataceae	Clitopilus	sp
OTU0752	814	Fungi	Ascomycota	Eurotiomycetes	Chaetothyriales	Herpotrichiellaceae	Herpotrichiellaceae	sp
OTU0753	765	Fungi	Basidiomycota	Agaricomycetes	Agaricales	Hygrophoraceae	Cuphophyllus	sp
OTU0754	782	Fungi	Ascomycota	unclassified	unclassified	unclassified	unclassified	unclassified
OTU0755	806	Fungi	unclassified	unclassified	unclassified	unclassified	unclassified	unclassified
OTU0756	782	Fungi	Basidiomycota	Agaricomycetes	Geastrales	Sphaerobolaceae	Sphaerobolus	unclassified
OTU0757	802	Fungi	Ascomycota	Dothideomycetes	Pleosporales	Parabambusicolaceae	Paratrimmatostroma	kunmingensis
OTU0758	138	Fungi	Ascomycota	Sordariomycetes	Sordariales	Lasiosphaeriaceae	Podospora	intestinacea
OTU0760	779	Fungi	unclassified	unclassified	unclassified	unclassified	unclassified	unclassified
OTU0761	800	Fungi	Ascomycota	Eurotiomycetes	Chaetothyriales	Chaetothyriales	Chaetothyriales	sp
OTU0762	513	Fungi	Basidiomycota	Agaricomycetes	Agaricales	Marasmiaceae	Marasmius	unclassified
OTU0763	671	Fungi	Basidiomycota	Agaricomycetes	Agaricales	Tricholomataceae	Dermoloma	pseudocuneifolium
OTU0766	496	Fungi	Ascomycota	Sordariomycetes	Hypocreales	sedis	Fusariella	sp
OTU0767	324	Fungi	Ascomycota	Dothideomycetes	Capnodiales	Teratosphaeriaceae	Xenoteratosphaeria	jonkershoekensis
OTU0768	780	Fungi	Ascomycota	Lecanoromycetes	unclassified	unclassified	unclassified	unclassified
OTU0769	653	Fungi	Ascomycota	Dothideomycetes	Pleosporales	Periconiaceae	Periconia	unclassified
OTU0770	185	Fungi	unclassified	unclassified	unclassified	unclassified	unclassified	unclassified
OTU0771	438	Fungi	Ascomycota	Eurotiomycetes	Chaetothyriales	unclassified	unclassified	unclassified
OTU0772	408	Fungi	Glomeromycota	Glomeromycetes	Glomerales	Glomeraceae	Rhizophagus	unclassified
OTU0773	728	Fungi	Ascomycota	Dothideomycetes	Capnodiales	Teratosphaeriaceae	Xenopenidiella	sp
OTU0774	53	Fungi	Basidiomycota	Agaricomycetes	Cantharellales	Ceratobasidiaceae	Waitea	circinata
OTU0775	403	Fungi	Ascomycota	Dothideomycetes	Pleosporales	Melanommataceae	Pleotrichocladium	opacum
OTU0776	452	Fungi	Ascomycota	Eurotiomycetes	Chaetothyriales	Herpotrichiellaceae	Herpotrichiellaceae	sp
OTU0777	510	Fungi	Ascomycota	Dothideomycetes	Pleosporales	Sporormiaceae	Preussia	lignicola
OTU0778	660	Fungi	Ascomycota	Sordariomycetes	Hypocreales	Clavicipitaceae	Metarhizium	robertsii
OTU0779	581	Fungi	Basidiomycota	Agaricomycetes	Agaricales	Psathyrellaceae	Coprinopsis	pseudofriesii
OTU0780	28	Fungi	Basidiomycota	Agaricomycetes	Agaricales	Entolomataceae	Clitopilus	hobsonii
OTU0781	769	Fungi	Basidiomycota	Agaricomycetes	Agaricales	Lycoperdaceae	Disciseda	sp
OTU0782	319	Fungi	Ascomycota	Eurotiomycetes	Onygenales	sedis	Chrysosporium	pseudomerdarium
OTU0783	409	Fungi	unclassified	unclassified	unclassified	unclassified	unclassified	unclassified
OTU0784	706	Fungi	Basidiomycota	Agaricomycetes	Agaricales	unclassified	unclassified	unclassified
OTU0785	764	Fungi	Basidiomycota	Agaricomycetes	unclassified	unclassified	unclassified	unclassified
OTU0786	299	Fungi	Ascomycota	Dothideomycetes	Pleosporales	Lentitheciaceae	Poaceascoma	sp
OTU0787	665	Fungi	Ascomycota	Eurotiomycetes	Chaetothyriales	Chaetothyriales	Chaetothyriales	sp
OTU0788	733	Fungi	Ascomycota	unclassified	unclassified	unclassified	unclassified	unclassified
OTU0789	554	Fungi	Glomeromycota	Glomeromycetes	Glomerales	Glomeraceae	unclassified	unclassified
OTU0790	711	Fungi	Ascomycota	Eurotiomycetes	Chaetothyriales	Herpotrichiellaceae	Herpotrichiellaceae	sp
OTU0791	100	Fungi	Ascomycota	Sordariomycetes	Hypocreales	Hypocreaceae	Trichoderma	brevicompactum
OTU0792	702	Fungi	Basidiomycota	Agaricomycetes	Agaricales	unclassified	unclassified	unclassified
OTU0793	724	Fungi	Ascomycota	Dothideomycetes	Pleosporales	Lentitheciaceae	Keissleriella	unclassified
OTU0794	664	Fungi	Ascomycota	Dothideomycetes	Pleosporales	Pleosporaceae	Curvularia	protuberata
OTU0795	700	Fungi	Ascomycota	unclassified	unclassified	unclassified	unclassified	unclassified
OTU0796	407	Fungi	Ascomycota	Sordariomycetes	Sordariales	unclassified	unclassified	unclassified
OTU0797	728	Fungi	Ascomycota	Dothideomycetes	Pleosporales	Periconiaceae	Periconia	unclassified
OTU0798	720	Fungi	Ascomycota	Dothideomycetes	Pleosporales	Pleosporaceae	unclassified	unclassified
OTU0799	689	Fungi	unclassified	unclassified	unclassified	unclassified	unclassified	unclassified
OTU0800	318	Fungi	Ascomycota	Sordariomycetes	Sordariales	sedis	Conlarium	sp
OTU0801	578	Fungi	Ascomycota	Sordariomycetes	Branch06	Branch06	Branch06	sp
OTU0802	376	Fungi	Ascomycota	Dothideomycetes	Pleosporales	Lentitheciaceae	unclassified	unclassified
OTU0803	722	Fungi	Ascomycota	Dothideomycetes	Capnodiales	Schizothyriaceae	unclassified	unclassified
OTU0805	540	Fungi	Ascomycota	Sordariomycetes	Sordariales	Chaetomiaceae	unclassified	unclassified
OTU0806	729	Fungi	Ascomycota	Dothideomycetes	unclassified	unclassified	unclassified	unclassified
OTU0807	66	Fungi	Basidiomycota	Agaricomycetes	Agaricales	Tricholomataceae	Mycena	alba
OTU0808	612	Fungi	Basidiomycota	Agaricomycetes	Agaricales	Entolomataceae	unclassified	unclassified
OTU0809	729	Fungi	Ascomycota	unclassified	unclassified	unclassified	unclassified	unclassified
OTU0810	439	Fungi	Chytridiomycota	Chytridiomycota	Chytridiomycota	Chytridiomycota	Chytridiomycota	sp
OTU0811	725	Fungi	Ascomycota	Dothideomycetes	Tubeufiales	Tubeufiaceae	unclassified	unclassified
OTU0813	642	Fungi	Ascomycota	Dothideomycetes	Capnodiales	Mycosphaerellaceae	Scleroramularia	henanensis
OTU0814	696	Fungi	Glomeromycota	Glomeromycetes	Glomerales	Glomeraceae	Dominikia	sp
OTU0815	719	Fungi	Basidiomycota	Agaricomycetes	Corticiales	Corticiaceae	Laetisaria	fuciformis
OTU0816	568	Fungi	Ascomycota	unclassified	unclassified	unclassified	unclassified	unclassified
OTU0817	108	Fungi	Ascomycota	Pezizomycetes	Pezizales	Pyronemataceae	Trichophaeopsis	sp
OTU0818	643	Fungi	Basidiomycota	Agaricomycetes	Agaricales	Hygrophoraceae	Hygrocybe	acutoconica
OTU0819	648	Fungi	Basidiomycota	Agaricomycetes	Agaricales	Lycoperdaceae	unclassified	unclassified
OTU0821	535	Fungi	Ascomycota	Dothideomycetes	Capnodiales	Teratosphaeriaceae	Penidiella	aggregata
OTU0822	689	Fungi	Ascomycota	Dothideomycetes	Capnodiales	Neodevriesiaceae	Neodevriesia	unclassified
OTU0823	65	Fungi	Ascomycota	Sordariomycetes	Hypocreales	Hypocreaceae	Trichoderma	rossicum
OTU0824	649	Fungi	Basidiomycota	Tremellomycetes	unclassified	unclassified	unclassified	unclassified
OTU0825	552	Fungi	Basidiomycota	Agaricomycetes	Russulales	Russulales	Russulales	sp
OTU0826	553	Fungi	unclassified	unclassified	unclassified	unclassified	unclassified	unclassified
OTU0827	574	Fungi	Ascomycota	sedis	sedis	sedis	Candelabrum	brocchiatum
OTU0828	199	Fungi	Basidiomycota	Agaricomycetes	Cantharellales	unclassified	unclassified	unclassified
OTU0830	386	Fungi	unclassified	unclassified	unclassified	unclassified	unclassified	unclassified
OTU0831	111	Fungi	Glomeromycota	Glomeromycetes	Glomerales	Glomeraceae	Funneliformis	sp
OTU0832	57	Fungi	Ascomycota	Sordariomycetes	Xylariales	unclassified	unclassified	unclassified
OTU0834	675	Fungi	Basidiomycota	Spiculogloeomycetes	Spiculogloeales	Spiculogloeaceae	Phyllozyma	subbrunnea
OTU0835	595	Fungi	Ascomycota	Leotiomycetes	Helotiales	unclassified	unclassified	unclassified
OTU0836	41	Fungi	Ascomycota	Dothideomycetes	Pleosporales	unclassified	unclassified	unclassified
OTU0837	360	Fungi	Ascomycota	Dothideomycetes	Pleosporales	Phaeosphaeriaceae	Phaeodothis	sp
OTU0838	591	Fungi	Ascomycota	Dothideomycetes	Pleosporales	Massarinaceae	Stagonospora	sp
OTU0839	114	Fungi	Chytridiomycota	unclassified	unclassified	unclassified	unclassified	unclassified
OTU0840	493	Fungi	Ascomycota	Sordariomycetes	Hypocreales	Stachybotryaceae	unclassified	unclassified
OTU0841	84	Fungi	Ascomycota	Sordariomycetes	Annulatascales	Annulatascaceae	Dictyosporella	sp
OTU0842	615	Fungi	Basidiomycota	Agaricomycetes	Trechisporales	Hydnodontaceae	Trechispora	sp
OTU0843	164	Fungi	Ascomycota	Pezizomycetes	Pezizales	Pyronemataceae	Aleuria	sp
OTU0844	602	Fungi	Ascomycota	Dothideomycetes	unclassified	unclassified	unclassified	unclassified
OTU0845	669	Fungi	Ascomycota	Sordariomycetes	Xylariales	unclassified	unclassified	unclassified
OTU0846	110	Fungi	Ascomycota	Sordariomycetes	Magnaporthales	Magnaporthaceae	Magnaporthe	sp
OTU0847	444	Fungi	Ascomycota	Sordariomycetes	Sordariales	unclassified	unclassified	unclassified
OTU0848	621	Fungi	Ascomycota	Sordariomycetes	Annulatascales	Annulatascaceae	Annulatascaceae	sp
OTU0849	648	Fungi	Ascomycota	Eurotiomycetes	Onygenales	Onygenales	Onygenales	sp
OTU0850	440	Fungi	Ascomycota	Eurotiomycetes	Onygenales	Onygenales	Onygenales	sp
OTU0851	507	Fungi	Ascomycota	Eurotiomycetes	Chaetothyriales	Herpotrichiellaceae	Cladophialophora	sp
OTU0852	641	Fungi	Ascomycota	Sordariomycetes	Sordariales	Chaetomiaceae	Humicola	parvispora
OTU0853	494	Fungi	unclassified	unclassified	unclassified	unclassified	unclassified	unclassified
OTU0854	640	Fungi	Ascomycota	Xylonomycetes	GS34	GS34	GS34	sp
OTU0855	545	Fungi	Basidiomycota	Agaricomycetes	Sebacinales	Serendipitaceae	Serendipita	indica
OTU0856	597	Fungi	unclassified	unclassified	unclassified	unclassified	unclassified	unclassified
OTU0857	364	Fungi	Ascomycota	Sordariomycetes	Hypocreales	sedis	Sarocladium	strictum
OTU0858	664	Fungi	Ascomycota	Dothideomycetes	Pleosporales	unclassified	unclassified	unclassified
OTU0860	232	Fungi	unclassified	unclassified	unclassified	unclassified	unclassified	unclassified
OTU0861	335	Fungi	Ascomycota	Sordariomycetes	Sordariales	Chaetomiaceae	unclassified	unclassified
OTU0862	603	Fungi	Ascomycota	Dothideomycetes	Acrospermales	Acrospermaceae	Acrospermum	sp
OTU0863	474	Fungi	Basidiomycota	Agaricomycetes	Cantharellales	Ceratobasidiaceae	Ceratobasidium	sp
OTU0865	319	Fungi	Basidiomycota	Agaricomycetes	Agaricales	Pluteaceae	Pluteus	multiformis
OTU0866	430	Fungi	Ascomycota	Sordariomycetes	Boliniales	sedis	sedis	sp
OTU0867	653	Fungi	Blastocladiomycota	Blastocladiomycetes	Blastocladiales	Blastocladiales	Blastocladiales	sp
OTU0869	618	Fungi	Ascomycota	Dothideomycetes	Pleosporales	unclassified	unclassified	unclassified
OTU0870	608	Fungi	Ascomycota	Sordariomycetes	Magnaporthales	Magnaporthaceae	Magnaporthaceae	sp
OTU0871	499	Fungi	Basidiomycota	Ustilaginomycetes	Ustilaginales	Ustilaginaceae	Sporisorium	sp
OTU0872	21	Fungi	unclassified	unclassified	unclassified	unclassified	unclassified	unclassified
OTU0873	587	Fungi	Basidiomycota	Exobasidiomycetes	unclassified	unclassified	unclassified	unclassified
OTU0874	611	Fungi	Ascomycota	Dothideomycetes	Capnodiales	Mycosphaerellaceae	Septoria	unclassified
OTU0875	408	Fungi	Ascomycota	Eurotiomycetes	unclassified	unclassified	unclassified	unclassified
OTU0876	217	Fungi	Ascomycota	Sordariomycetes	unclassified	unclassified	unclassified	unclassified
OTU0877	294	Fungi	Ascomycota	Sordariomycetes	unclassified	unclassified	unclassified	unclassified
OTU0878	320	Fungi	Basidiomycota	Malasseziomycetes	Malasseziales	Malasseziaceae	Malassezia	globosa
OTU0879	511	Fungi	unclassified	unclassified	unclassified	unclassified	unclassified	unclassified
OTU0880	116	Fungi	Basidiomycota	Agaricomycetes	Agaricales	Bolbitiaceae	Conocybe	unclassified
OTU0881	317	Fungi	Ascomycota	sedis	sedis	sedis	Pulvinella	nolinae
OTU0882	370	Fungi	Ascomycota	Dothideomycetes	Pleosporales	Phaeosphaeriaceae	unclassified	unclassified
OTU0883	615	Fungi	Ascomycota	Dothideomycetes	Venturiales	unclassified	unclassified	unclassified
OTU0884	401	Fungi	Ascomycota	Leotiomycetes	Rhytismatales	sedis	Karstenia	macer
OTU0885	311	Fungi	Ascomycota	Sordariomycetes	Branch06	Branch06	Branch06	sp
OTU0886	297	Fungi	Glomeromycota	Glomeromycetes	Glomerales	Glomeraceae	Glomeraceae	sp
OTU0887	590	Fungi	Basidiomycota	Agaricomycetes	Agaricales	Clavariaceae	Clavaria	sp
OTU0888	132	Fungi	Ascomycota	Dothideomycetes	Pleosporales	unclassified	unclassified	unclassified
OTU0889	587	Fungi	Basidiomycota	unclassified	unclassified	unclassified	unclassified	unclassified
OTU0890	257	Fungi	Ascomycota	Sordariomycetes	Sordariales	Lasiosphaeriaceae	Podospora	communis
OTU0891	562	Fungi	Ascomycota	Eurotiomycetes	Chaetothyriales	Herpotrichiellaceae	Herpotrichiellaceae	sp
OTU0893	524	Fungi	Glomeromycota	Glomeromycetes	Glomerales	Glomeraceae	Dominikia	sp
OTU0894	578	Fungi	Ascomycota	Dothideomycetes	Capnodiales	Mycosphaerellaceae	unclassified	unclassified
OTU0895	482	Fungi	Ascomycota	Dothideomycetes	Pleosporales	sedis	Berkleasmium	sp
OTU0896	408	Fungi	Ascomycota	Dothideomycetes	unclassified	unclassified	unclassified	unclassified
OTU0897	309	Fungi	Ascomycota	Sordariomycetes	Glomerellales	Plectosphaerellaceae	Gibellulopsis	nigrescens
OTU0898	564	Fungi	Ascomycota	Dothideomycetes	Pleosporales	Phaeosphaeriaceae	Didymocyrtis	cladoniicola
OTU0900	271	Fungi	Ascomycota	unclassified	unclassified	unclassified	unclassified	unclassified
OTU0901	588	Fungi	Ascomycota	unclassified	unclassified	unclassified	unclassified	unclassified
OTU0902	596	Fungi	Ascomycota	Leotiomycetes	Helotiales	sedis	Leohumicola	verrucosa
OTU0903	395	Fungi	Glomeromycota	Glomeromycetes	Glomerales	Glomeraceae	Septoglomus	viscosum
OTU0904	421	Fungi	Ascomycota	Sordariomycetes	Xylariales	Xylariaceae	Xylaria	unclassified
OTU0905	544	Fungi	Ascomycota	Eurotiomycetes	Onygenales	Onygenales	Onygenales	sp
OTU0906	283	Fungi	Basidiomycota	Agaricostilbomycetes	Agaricostilbales	Chionosphaeraceae	Kurtzmanomyces	sp
OTU0907	402	Fungi	Ascomycota	Dothideomycetes	Pleosporales	Pleosporaceae	Exserohilum	rostratum
OTU0908	494	Fungi	Ascomycota	Dothideomycetes	Pleosporales	Parabambusicolaceae	Paratrimmatostroma	kunmingensis
OTU0910	481	Fungi	Ascomycota	Sordariomycetes	Xylariales	Diatrypaceae	Monosporascus	ibericus
OTU0911	588	Fungi	Ascomycota	unclassified	unclassified	unclassified	unclassified	unclassified
OTU0912	543	Fungi	Basidiomycota	Agaricomycetes	Agaricales	unclassified	unclassified	unclassified
OTU0913	127	Fungi	Ascomycota	Dothideomycetes	Pleosporales	sedis	Pseudorobillarda	sp
OTU0914	279	Fungi	Ascomycota	Eurotiomycetes	Chaetothyriales	Herpotrichiellaceae	Herpotrichiellaceae	sp
OTU0915	244	Fungi	Basidiomycota	Agaricomycetes	Auriculariales	Auriculariaceae	unclassified	unclassified
OTU0916	589	Fungi	Basidiomycota	unclassified	unclassified	unclassified	unclassified	unclassified
OTU0917	583	Fungi	Ascomycota	unclassified	unclassified	unclassified	unclassified	unclassified
OTU0918	423	Fungi	Basidiomycota	Agaricomycetes	Agaricales	Tricholomataceae	Flagelloscypha	sp
OTU0919	543	Fungi	Ascomycota	Taphrinomycetes	Taphrinales	Taphrinaceae	Taphrina	inositophila
OTU0920	469	Fungi	Ascomycota	Sordariomycetes	Sordariales	Lasiosphaeriaceae	unclassified	unclassified
OTU0921	464	Fungi	Ascomycota	Dothideomycetes	Pleosporales	Melanommataceae	unclassified	unclassified
OTU0922	269	Fungi	Ascomycota	Dothideomycetes	unclassified	unclassified	unclassified	unclassified
OTU0923	496	Fungi	Ascomycota	Orbiliomycetes	Orbiliomycetes	Orbiliomycetes	Orbiliomycetes	sp
OTU0924	539	Fungi	Ascomycota	Dothideomycetes	Pleosporales	Phaeosphaeriaceae	unclassified	unclassified
OTU0925	214	Fungi	Ascomycota	Dothideomycetes	Pleosporales	Trematosphaeriaceae	Trematosphaeria	terricola
OTU0926	569	Fungi	unclassified	unclassified	unclassified	unclassified	unclassified	unclassified
OTU0927	175	Fungi	Ascomycota	Eurotiomycetes	Chaetothyriales	Herpotrichiellaceae	unclassified	unclassified
OTU0928	62	Fungi	Chytridiomycota	Spizellomycetes	Spizellomycetales	Spizellomycetaceae	Gallinipes	sp
OTU0930	370	Fungi	Ascomycota	Pezizomycetes	Pezizales	Ascodesmidaceae	Cephaliophora	unclassified
OTU0931	550	Fungi	Ascomycota	Leotiomycetes	Helotiales	sedis	Leohumicola	verrucosa
OTU0932	513	Fungi	Ascomycota	Sordariomycetes	Trichosphaeriales	Trichosphaeriaceae	Nigrospora	lacticolonia
OTU0933	362	Fungi	Glomeromycota	Glomeromycetes	Glomerales	Glomeraceae	Rhizoglomus	sp
OTU0935	506	Fungi	Ascomycota	Dothideomycetes	Pleosporales	Didymosphaeriaceae	Tremateia	sp
OTU0936	551	Fungi	Ascomycota	Sordariomycetes	Microascales	Halosphaeriaceae	Cirrenalia	sp
OTU0937	565	Fungi	Basidiomycota	Agaricomycetes	Geastrales	Geastraceae	Geastrum	unclassified
OTU0938	528	Fungi	Ascomycota	Dothideomycetes	unclassified	unclassified	unclassified	unclassified
OTU0939	558	Fungi	Basidiomycota	unclassified	unclassified	unclassified	unclassified	unclassified
OTU0941	45	Fungi	Mortierellomycota	Mortierellomycetes	Mortierellales	Mortierellaceae	Mortierella	gamsii
OTU0942	234	Fungi	Basidiomycota	Agaricomycetes	Agaricales	Entolomataceae	Rhodocybe	tugrulii
OTU0943	560	Fungi	Basidiomycota	Agaricomycetes	Agaricales	Marasmiaceae	Marasmius	oreades
OTU0944	432	Fungi	Ascomycota	sedis	sedis	sedis	Tricellula	unclassified
OTU0945	513	Fungi	Basidiomycota	Agaricomycetes	Trechisporales	Hydnodontaceae	Subulicystidium	brachysporum
OTU0946	367	Fungi	Basidiomycota	Tremellomycetes	Tremellales	Bulleraceae	Genolevuria	armeniaca
OTU0947	385	Fungi	unclassified	unclassified	unclassified	unclassified	unclassified	unclassified
OTU0948	553	Fungi	unclassified	unclassified	unclassified	unclassified	unclassified	unclassified
OTU0949	119	Fungi	Ascomycota	Sordariomycetes	Sordariales	unclassified	unclassified	unclassified
OTU0950	530	Fungi	Basidiomycota	Exobasidiomycetes	Tilletiales	Tilletiaceae	Tilletia	festiva
OTU0951	285	Fungi	unclassified	unclassified	unclassified	unclassified	unclassified	unclassified
OTU0952	245	Fungi	Ascomycota	Eurotiomycetes	Chaetothyriales	Herpotrichiellaceae	Herpotrichiellaceae	sp
OTU0954	509	Fungi	Ascomycota	Eurotiomycetes	Onygenales	Onygenales	Onygenales	sp
OTU0955	95	Fungi	Ascomycota	Sordariomycetes	Magnaporthales	Magnaporthales	Magnaporthales	sp
OTU0956	88	Fungi	Ascomycota	Dothideomycetes	Tubeufiales	Tubeufiaceae	Tubeufia	helicomyces
OTU0957	375	Fungi	Basidiomycota	Agaricomycetes	Cantharellales	Ceratobasidiaceae	Rhizoctonia	unclassified
OTU0958	255	Fungi	Glomeromycota	Glomeromycetes	Glomerales	Glomeraceae	Glomeraceae	sp
OTU0959	382	Fungi	Ascomycota	Eurotiomycetes	Chaetothyriales	Herpotrichiellaceae	Herpotrichiellaceae	sp
OTU0961	520	Fungi	Ascomycota	Dothideomycetes	Pleosporales	Didymosphaeriaceae	unclassified	unclassified
OTU0963	308	Fungi	Ascomycota	unclassified	unclassified	unclassified	unclassified	unclassified
OTU0964	274	Fungi	Ascomycota	Dothideomycetes	Minutisphaerales	Minutisphaeraceae	Minutisphaera	unclassified
OTU0965	544	Fungi	unclassified	unclassified	unclassified	unclassified	unclassified	unclassified
OTU0966	54	Fungi	Ascomycota	Sordariomycetes	Sordariales	Chaetomiaceae	Zopfiella	sp
OTU0967	529	Fungi	Basidiomycota	Ustilaginomycetes	Ustilaginales	Ustilaginaceae	Ustilago	unclassified
OTU0968	533	Fungi	Ascomycota	Eurotiomycetes	Chaetothyriales	Herpotrichiellaceae	Herpotrichiellaceae	sp
OTU0969	543	Fungi	Basidiomycota	Pucciniomycetes	Pucciniales	Pucciniaceae	Puccinia	bartholomaei
OTU0970	506	Fungi	unclassified	unclassified	unclassified	unclassified	unclassified	unclassified
OTU0971	194	Fungi	Ascomycota	Eurotiomycetes	Eurotiales	Aspergillaceae	Penicillium	unclassified
OTU0972	165	Fungi	Ascomycota	Dothideomycetes	Pleosporales	Sporormiaceae	unclassified	unclassified
OTU0973	492	Fungi	Glomeromycota	Glomeromycetes	Glomerales	Glomeraceae	Microdominikia	sp
OTU0974	35	Fungi	Basidiomycota	Agaricomycetes	Corticiales	Corticiaceae	Marchandiomyces	buckii
OTU0975	486	Fungi	Ascomycota	Eurotiomycetes	Chaetothyriales	Herpotrichiellaceae	Cladophialophora	unclassified
OTU0976	434	Fungi	Ascomycota	Sordariomycetes	Glomerellales	Plectosphaerellaceae	Lectera	unclassified
OTU0977	390	Fungi	Ascomycota	Leotiomycetes	Helotiales	sedis	Spirosphaera	cupreorufescens
OTU0978	385	Fungi	Ascomycota	Eurotiomycetes	Chaetothyriales	unclassified	unclassified	unclassified
OTU0979	250	Fungi	Ascomycota	Sordariomycetes	Sordariomycetes	Sordariomycetes	Sordariomycetes	sp
OTU0980	104	Fungi	Ascomycota	Sordariomycetes	Sordariales	unclassified	unclassified	unclassified
OTU0981	48	Fungi	Mortierellomycota	Mortierellomycetes	Mortierellales	Mortierellaceae	Mortierella	alpina
OTU0982	488	Fungi	Ascomycota	Eurotiomycetes	Chaetothyriales	Herpotrichiellaceae	Herpotrichiellaceae	sp
OTU0983	268	Fungi	unclassified	unclassified	unclassified	unclassified	unclassified	unclassified
OTU0984	455	Fungi	Ascomycota	Dothideomycetes	Capnodiales	Mycosphaerellaceae	unclassified	unclassified
OTU0985	521	Fungi	Ascomycota	Dothideomycetes	Pleosporales	unclassified	unclassified	unclassified
OTU0986	524	Fungi	Ascomycota	Dothideomycetes	Venturiales	Sympoventuriaceae	unclassified	unclassified
OTU0987	331	Fungi	Glomeromycota	Glomeromycetes	Glomerales	Glomeraceae	Glomeraceae	sp
OTU0988	510	Fungi	Ascomycota	Pezizomycetes	Pezizales	Pyronemataceae	unclassified	unclassified
OTU0989	362	Fungi	Ascomycota	Arthoniomycetes	Lichenostigmatales	Phaeococcomycetaceae	Phaeococcomyces	eucalypti
OTU0990	516	Fungi	Basidiomycota	Agaricomycetes	Agaricales	Agaricaceae	Tulostoma	grandisporum
OTU0991	480	Fungi	Ascomycota	Eurotiomycetes	Chaetothyriales	unclassified	unclassified	unclassified
OTU0992	514	Fungi	Basidiomycota	Agaricomycetes	Agaricales	Pterulaceae	Coronicium	gemmiferum
OTU0993	445	Fungi	Ascomycota	Dothideomycetes	Capnodiales	Schizothyriaceae	Schizothyrium	unclassified
OTU0994	110	Fungi	Basidiomycota	Agaricomycetes	Agaricales	Bolbitiaceae	Conocybe	unclassified
OTU0995	165	Fungi	Ascomycota	Sordariomycetes	Xylariales	Xylariaceae	Halorosellinia	sp
OTU0996	492	Fungi	Ascomycota	Dothideomycetes	Pleosporales	unclassified	unclassified	unclassified
OTU0997	322	Fungi	Ascomycota	Eurotiomycetes	Chaetothyriales	Herpotrichiellaceae	unclassified	unclassified
OTU0998	155	Fungi	Ascomycota	Sordariomycetes	Magnaporthales	Magnaporthaceae	Magnaporthe	griffinii
OTU0999	485	Fungi	Ascomycota	Dothideomycetes	Pleosporales	Leptosphaeriaceae	Alternariaster	sp
OTU1001	482	Fungi	unclassified	unclassified	unclassified	unclassified	unclassified	unclassified
OTU1002	481	Fungi	Ascomycota	Dothideomycetes	Capnodiales	Mycosphaerellaceae	Teratoramularia	infinita
OTU1003	481	Fungi	Ascomycota	Eurotiomycetes	Eurotiomycetes	Eurotiomycetes	Eurotiomycetes	sp
OTU1004	257	Fungi	Ascomycota	Sordariomycetes	Hypocreales	Clavicipitaceae	Metacordyceps	chlamydosporia
OTU1005	477	Fungi	Ascomycota	Dothideomycetes	Pleosporales	sedis	Pteridiospora	sp
OTU1006	31	Fungi	Basidiomycota	Agaricomycetes	Agaricales	Tricholomataceae	Hemimycena	angustispora
OTU1007	302	Fungi	Ascomycota	Dothideomycetes	Tubeufiales	Tubeufiaceae	Titaea	maxilliformis
OTU1008	412	Fungi	Basidiomycota	Tremellomycetes	Tremellales	unclassified	unclassified	unclassified
OTU1009	362	Fungi	Ascomycota	Dothideomycetes	Pleosporales	Pleosporaceae	Stemphylium	unclassified
OTU1010	429	Fungi	Ascomycota	Dothideomycetes	Pleosporales	Phaeosphaeriaceae	Wojnowiciella	sp
OTU1011	79	Fungi	Glomeromycota	Glomeromycetes	Glomerales	Glomeraceae	Rhizophagus	irregularis
OTU1012	288	Fungi	Glomeromycota	Glomeromycetes	Glomerales	Glomeraceae	Dominikia	aurea
OTU1014	419	Fungi	Ascomycota	Eurotiomycetes	Chaetothyriales	Herpotrichiellaceae	Herpotrichiellaceae	sp
OTU1015	477	Fungi	Ascomycota	unclassified	unclassified	unclassified	unclassified	unclassified
OTU1016	485	Fungi	unclassified	unclassified	unclassified	unclassified	unclassified	unclassified
OTU1017	56	Fungi	Ascomycota	Dothideomycetes	Capnodiales	unclassified	unclassified	unclassified
OTU1018	484	Fungi	Olpidiomycota	Olpidiomycota	Olpidiomycota	Olpidiomycota	Olpidiomycota	sp
OTU1019	376	Fungi	Ascomycota	Sordariomycetes	Branch06	Branch06	Branch06	sp
OTU1020	314	Fungi	Ascomycota	Sordariomycetes	Hypocreales	sedis	Sesquicillium	microsporum
OTU1021	411	Fungi	Basidiomycota	Agaricomycetes	Sebacinales	Sebacinales	Sebacinales	sp
OTU1022	40	Fungi	Ascomycota	Sordariomycetes	Sordariales	Chaetomiaceae	Chaetomium	globosum
OTU1023	483	Fungi	Glomeromycota	Glomeromycetes	Diversisporales	sedis	Entrophospora	sp
OTU1024	465	Fungi	Ascomycota	Dothideomycetes	Pleosporales	unclassified	unclassified	unclassified
OTU1025	446	Fungi	Glomeromycota	Glomeromycetes	Glomerales	Glomeraceae	Septoglomus	viscosum
OTU1026	480	Fungi	Ascomycota	Sordariomycetes	Phomatosporales	Phomatosporaceae	unclassified	unclassified
OTU1027	349	Fungi	Ascomycota	Orbiliomycetes	Orbiliales	Orbiliaceae	Dactylaria	mitrata
OTU1028	252	Fungi	Basidiomycota	Agaricomycetes	Auriculariales	Auriculariales	Auriculariales	sp
OTU1029	428	Fungi	Ascomycota	Sordariomycetes	Sordariales	Chaetomiaceae	unclassified	unclassified
OTU1030	42	Fungi	Mucoromycota	Mucoromycetes	Mucorales	Rhizopodaceae	Rhizopus	arrhizus
OTU1031	345	Fungi	Ascomycota	Sordariomycetes	Boliniales	Boliniales	Boliniales	sp
OTU1032	45	Fungi	Ascomycota	Sordariomycetes	Magnaporthales	Magnaporthaceae	Gaeumannomyces	unclassified
OTU1033	262	Fungi	Basidiomycota	Tremellomycetes	Tremellales	Rhynchogastremataceae	Papiliotrema	flavescens
OTU1034	366	Fungi	Glomeromycota	Glomeromycetes	Glomerales	Glomeraceae	Septoglomus	viscosum
OTU1035	44	Fungi	Basidiomycota	Agaricomycetes	Cantharellales	sedis	unclassified	unclassified
OTU1036	326	Fungi	Ascomycota	unclassified	unclassified	unclassified	unclassified	unclassified
OTU1037	456	Fungi	Basidiomycota	Pucciniomycetes	Pucciniales	Pucciniaceae	Puccinia	andropogonis
OTU1038	464	Fungi	Ascomycota	Dothideomycetes	Acrospermales	Acrospermaceae	Oomyces	carneoalbus
OTU1039	232	Fungi	unclassified	unclassified	unclassified	unclassified	unclassified	unclassified
OTU1040	472	Fungi	Ascomycota	unclassified	unclassified	unclassified	unclassified	unclassified
OTU1041	37	Fungi	Ascomycota	unclassified	unclassified	unclassified	unclassified	unclassified
OTU1042	428	Fungi	Ascomycota	Sordariomycetes	Xylariales	sedis	Fusidium	unclassified
OTU1043	433	Fungi	Ascomycota	unclassified	unclassified	unclassified	unclassified	unclassified
OTU1044	434	Fungi	Basidiomycota	Agaricomycetes	Russulales	Lachnocladiaceae	Scytinostroma	mediterraneense
OTU1045	448	Fungi	Basidiomycota	Agaricomycetes	Geastrales	Geastraceae	Geastrum	minimum
OTU1046	418	Fungi	Ascomycota	Sordariomycetes	Sordariales	Lasiosphaeriaceae	Schizothecium	glutinans
OTU1047	379	Fungi	Ascomycota	Sordariomycetes	Hypocreales	Nectriaceae	Neocosmospora	perseae
OTU1048	253	Fungi	Ascomycota	unclassified	unclassified	unclassified	unclassified	unclassified
OTU1049	450	Fungi	Ascomycota	Eurotiomycetes	Onygenales	Onygenales	Onygenales	sp
OTU1050	293	Fungi	Ascomycota	Dothideomycetes	unclassified	unclassified	unclassified	unclassified
OTU1051	462	Fungi	Ascomycota	Eurotiomycetes	Chaetothyriales	Herpotrichiellaceae	Herpotrichiellaceae	sp
OTU1052	261	Fungi	Ascomycota	Leotiomycetes	Thelebolales	Pseudeurotiaceae	Pseudeurotium	hygrophilum
OTU1054	367	Fungi	Basidiomycota	Tremellomycetes	Tremellales	Bulleraceae	Genolevuria	sp
OTU1055	454	Fungi	Basidiomycota	Agaricomycetes	Agaricales	Clavariaceae	Camarophyllopsis	deceptiva
OTU1056	451	Fungi	Basidiomycota	Agaricomycetes	Agaricales	Clavariaceae	Clavaria	fragilis
OTU1057	463	Fungi	Basidiomycota	Agaricomycetes	Agaricales	Entolomataceae	Clitopilus	unclassified
OTU1058	462	Fungi	Ascomycota	Leotiomycetes	Helotiales	sedis	Malotium	paludosum
OTU1059	120	Fungi	Ascomycota	Sordariomycetes	Hypocreales	Bionectriaceae	Nectriella	pironii
OTU1060	445	Fungi	Basidiomycota	Exobasidiomycetes	Georgefischeriales	unclassified	unclassified	unclassified
OTU1061	288	Fungi	Ascomycota	Dothideomycetes	Pleosporales	unclassified	unclassified	unclassified
OTU1062	264	Fungi	unclassified	unclassified	unclassified	unclassified	unclassified	unclassified
OTU1063	388	Fungi	Basidiomycota	Agaricomycetes	Agaricales	Pleurotaceae	Hohenbuehelia	unclassified
OTU1064	416	Fungi	Basidiomycota	Agaricomycetes	Agaricales	Clavariaceae	Clavaria	flavostellifera
OTU1065	213	Fungi	Ascomycota	Sordariomycetes	Branch06	Branch06	Branch06	sp
OTU1066	376	Fungi	Chytridiomycota	unclassified	unclassified	unclassified	unclassified	unclassified
OTU1067	452	Fungi	unclassified	unclassified	unclassified	unclassified	unclassified	unclassified
OTU1068	208	Fungi	Ascomycota	Sordariomycetes	unclassified	unclassified	unclassified	unclassified
OTU1069	437	Fungi	Basidiomycota	Tremellomycetes	Tremellales	Tremellaceae	Tremella	unclassified
OTU1070	352	Fungi	Ascomycota	Dothideomycetes	Venturiales	unclassified	unclassified	unclassified
OTU1071	337	Fungi	Glomeromycota	Glomeromycetes	Glomerales	Glomeraceae	Dominikia	sp
OTU1073	266	Fungi	Ascomycota	Eurotiomycetes	Chaetothyriales	Herpotrichiellaceae	Cladophialophora	sp
OTU1074	249	Fungi	Glomeromycota	Glomeromycetes	Glomerales	Glomeraceae	Septoglomus	sp
OTU1075	446	Fungi	Ascomycota	Leotiomycetes	Helotiales	unclassified	unclassified	unclassified
OTU1076	211	Fungi	Ascomycota	Dothideomycetes	Pleosporales	Phaeosphaeriaceae	Chaetosphaeronema	sp
OTU1077	96	Fungi	Ascomycota	Leotiomycetes	Thelebolales	Pseudeurotiaceae	unclassified	unclassified
OTU1080	439	Fungi	Ascomycota	unclassified	unclassified	unclassified	unclassified	unclassified
OTU1081	277	Fungi	Glomeromycota	Glomeromycetes	Glomerales	Glomeraceae	Glomus	sp
OTU1082	436	Fungi	Basidiomycota	unclassified	unclassified	unclassified	unclassified	unclassified
OTU1084	427	Fungi	Ascomycota	Geoglossomycetes	Geoglossales	Geoglossaceae	Geoglossum	fallax
OTU1085	226	Fungi	Ascomycota	Sordariomycetes	Sordariales	Lasiosphaeriaceae	Cladorrhinum	unclassified
OTU1086	253	Fungi	Ascomycota	Dothideomycetes	Dothideomycetes	Dothideomycetes	Dothideomycetes	sp
OTU1087	421	Fungi	Ascomycota	Dothideomycetes	Pleosporales	Periconiaceae	Periconia	byssoides
OTU1089	167	Fungi	Glomeromycota	Glomeromycetes	Glomerales	Glomeraceae	unclassified	unclassified
OTU1090	432	Fungi	Ascomycota	Sordariomycetes	Sordariales	unclassified	unclassified	unclassified
OTU1091	169	Fungi	Ascomycota	Eurotiomycetes	Onygenales	Onygenales	Onygenales	sp
OTU1092	212	Fungi	unclassified	unclassified	unclassified	unclassified	unclassified	unclassified
OTU1093	424	Fungi	Basidiomycota	Agaricomycetes	Agaricales	Clavariaceae	Clavulinopsis	unclassified
OTU1098	414	Fungi	Ascomycota	Eurotiomycetes	Chaetothyriales	Herpotrichiellaceae	Herpotrichiellaceae	sp
OTU1099	152	Fungi	Basidiomycota	Agaricomycetes	Agaricales	Clavariaceae	Clavulinopsis	laeticolor
OTU1101	421	Fungi	Basidiomycota	Agaricomycetes	Cantharellales	Ceratobasidiaceae	unclassified	unclassified
OTU1102	270	Fungi	Ascomycota	Sordariomycetes	Sordariales	Chaetomiaceae	Dichotomopilus	funicola
OTU1103	299	Fungi	Ascomycota	Orbiliomycetes	unclassified	unclassified	unclassified	unclassified
OTU1104	394	Fungi	Ascomycota	Dothideomycetes	Capnodiales	Dissoconiaceae	Ramichloridium	punctatum
OTU1106	209	Fungi	Ascomycota	Sordariomycetes	Sordariales	Chaetomiaceae	Acrophialophora	sp
OTU1107	118	Fungi	Basidiomycota	Tremellomycetes	Filobasidiales	Filobasidiaceae	Filobasidium	chernovii
OTU1108	403	Fungi	Ascomycota	Dothideomycetes	Pleosporales	Phaeosphaeriaceae	unclassified	unclassified
OTU1109	337	Fungi	Mortierellomycota	Mortierellomycetes	Mortierellales	Mortierellales	Mortierellales	sp
OTU1110	350	Fungi	Ascomycota	Sordariomycetes	unclassified	unclassified	unclassified	unclassified
OTU1111	205	Fungi	Ascomycota	Sordariomycetes	unclassified	unclassified	unclassified	unclassified
OTU1112	354	Fungi	Basidiomycota	Agaricomycetes	Cantharellales	sedis	Sistotrema	unclassified
OTU1114	414	Fungi	Ascomycota	unclassified	unclassified	unclassified	unclassified	unclassified
OTU1115	393	Fungi	unclassified	unclassified	unclassified	unclassified	unclassified	unclassified
OTU1116	403	Fungi	Ascomycota	Leotiomycetes	Helotiales	Loramycetaceae	Loramyces	sp
OTU1117	293	Fungi	Ascomycota	Sordariomycetes	Hypocreales	Hypocreales	Hypocreales	sp
OTU1118	42	Fungi	Basidiomycota	Agaricomycetes	Russulales	Russulales	Russulales	sp
OTU1119	277	Fungi	Glomeromycota	Glomeromycetes	Glomerales	Glomeraceae	unclassified	unclassified
OTU1120	251	Fungi	Basidiomycota	Tremellomycetes	Tremellales	Bulleraceae	Fonsecazyma	mujuensis
OTU1121	368	Fungi	Ascomycota	Arthoniomycetes	Lichenostigmatales	Phaeococcomycetaceae	Phaeococcomyces	sp
OTU1122	119	Fungi	Glomeromycota	Glomeromycetes	Glomerales	Glomeraceae	unclassified	unclassified
OTU1123	329	Fungi	Ascomycota	Lecanoromycetes	Ostropales	Gomphillaceae	Corticifraga	peltigerae
OTU1124	81	Fungi	Basidiomycota	Ustilaginomycetes	Ustilaginales	Ustilaginaceae	Anthracocystis	unclassified
OTU1125	361	Fungi	Glomeromycota	Glomeromycetes	Glomerales	Glomeraceae	Septoglomus	sp
OTU1128	403	Fungi	Ascomycota	Eurotiomycetes	Chaetothyriales	Herpotrichiellaceae	Herpotrichiellaceae	sp
OTU1129	70	Fungi	unclassified	unclassified	unclassified	unclassified	unclassified	unclassified
OTU1130	371	Fungi	Ascomycota	Dothideomycetes	Pleosporales	unclassified	unclassified	unclassified
OTU1131	354	Fungi	Ascomycota	unclassified	unclassified	unclassified	unclassified	unclassified
OTU1132	83	Fungi	Ascomycota	Pezizomycetes	Pezizales	Pezizaceae	Oedocephalum	adhaerens
OTU1133	168	Fungi	Basidiomycota	Agaricomycetes	Hymenochaetales	Schizoporaceae	Hyphodontia	unclassified
OTU1134	398	Fungi	Ascomycota	Pezizomycetes	Pezizales	Ascobolaceae	Ascobolus	carbonarius
OTU1135	311	Fungi	Ascomycota	Dothideomycetes	Pleosporales	Lentitheciaceae	Keissleriella	unclassified
OTU1136	366	Fungi	Ascomycota	Orbiliomycetes	Orbiliales	Orbiliaceae	unclassified	unclassified
OTU1137	364	Fungi	Mortierellomycota	Mortierellomycota	Mortierellomycota	Mortierellomycota	Mortierellomycota	Mortierellomycotina
OTU1138	379	Fungi	Ascomycota	Dothideomycetes	Capnodiales	unclassified	unclassified	unclassified
OTU1140	390	Fungi	Ascomycota	Pezizomycetes	Pezizales	Pyronemataceae	Pulvinula	sp
OTU1141	395	Fungi	Ascomycota	Pezizomycetes	Pezizales	Pezizaceae	unclassified	unclassified
OTU1142	332	Fungi	Ascomycota	Eurotiomycetes	Chaetothyriales	Herpotrichiellaceae	Cladophialophora	chaetospira
OTU1143	394	Fungi	Glomeromycota	Glomeromycetes	Glomerales	Glomeraceae	Septoglomus	viscosum
OTU1144	262	Fungi	Ascomycota	sedis	sedis	sedis	Tricellula	aquatica
OTU1145	365	Fungi	Basidiomycota	Agaricomycetes	Agaricales	Entolomataceae	Clitopilus	sp
OTU1147	174	Fungi	Ascomycota	unclassified	unclassified	unclassified	unclassified	unclassified
OTU1148	389	Fungi	Ascomycota	Eurotiomycetes	Chaetothyriales	Herpotrichiellaceae	Herpotrichiellaceae	sp
OTU1149	350	Fungi	Ascomycota	Sordariomycetes	sedis	Papulosaceae	Papulosa	sp
OTU1150	377	Fungi	Ascomycota	Dothideomycetes	Capnodiales	Teratosphaeriaceae	Devriesia	americana
OTU1151	122	Fungi	Ascomycota	Leotiomycetes	Helotiales	sedis	Leohumicola	sp
OTU1152	344	Fungi	Basidiomycota	Agaricomycetes	Sebacinales	unclassified	unclassified	unclassified
OTU1153	314	Fungi	Ascomycota	Dothideomycetes	Pleosporales	Lentitheciaceae	Keissleriella	culmifida
OTU1154	388	Fungi	Ascomycota	Sordariomycetes	Hypocreales	Clavicipitaceae	Myriogenospora	atramentosa
OTU1155	385	Fungi	Ascomycota	Geoglossomycetes	Geoglossales	Geoglossales	Geoglossales	sp
OTU1157	208	Fungi	Ascomycota	Sordariomycetes	Hypocreales	Hypocreales	Hypocreales	sp
OTU1158	378	Fungi	Ascomycota	unclassified	unclassified	unclassified	unclassified	unclassified
OTU1159	386	Fungi	Basidiomycota	Agaricomycetes	Cantharellales	Ceratobasidiaceae	Thanatephorus	sp
OTU1160	383	Fungi	Ascomycota	Dothideomycetes	Venturiales	Sympoventuriaceae	Neocoleroa	metrosideri
OTU1161	355	Fungi	Ascomycota	Dothideomycetes	Pleosporales	Phaeosphaeriaceae	Phaeosphaeria	unclassified
OTU1163	358	Fungi	Ascomycota	Pezizomycetes	Pezizales	Pezizaceae	unclassified	unclassified
OTU1164	335	Fungi	Ascomycota	Eurotiomycetes	Onygenales	Onygenales	Onygenales	sp
OTU1165	383	Fungi	Chytridiomycota	unclassified	unclassified	unclassified	unclassified	unclassified
OTU1166	379	Fungi	Basidiomycota	Agaricomycetes	Agaricales	Clavariaceae	Camarophyllopsis	atrovelutina
OTU1167	359	Fungi	Ascomycota	Dothideomycetes	unclassified	unclassified	unclassified	unclassified
OTU1168	378	Fungi	Basidiomycota	Agaricomycetes	Agaricales	Hygrophoraceae	unclassified	unclassified
OTU1169	137	Fungi	Glomeromycota	Glomeromycetes	Glomerales	Glomeraceae	Rhizophagus	unclassified
OTU1170	259	Fungi	Basidiomycota	Agaricomycetes	Agaricales	Bolbitiaceae	Conocybe	unclassified
OTU1173	73	Fungi	unclassified	unclassified	unclassified	unclassified	unclassified	unclassified
OTU1174	352	Fungi	Ascomycota	Eurotiomycetes	Onygenales	Onygenales	Onygenales	sp
OTU1175	344	Fungi	Chytridiomycota	Spizellomycetes	Spizellomycetales	Powellomycetaceae	Fimicolochytrium	alabamae
OTU1176	370	Fungi	Ascomycota	Dothideomycetes	Pleosporales	Didymosphaeriaceae	Neptunomyces	aureus
OTU1177	371	Fungi	Ascomycota	Dothideomycetes	Venturiales	unclassified	unclassified	unclassified
OTU1178	20	Fungi	Ascomycota	Dothideomycetes	Pleosporales	unclassified	unclassified	unclassified
OTU1179	107	Fungi	Basidiomycota	Agaricomycetes	Cantharellales	Ceratobasidiaceae	unclassified	unclassified
OTU1180	282	Fungi	Ascomycota	Leotiomycetes	Helotiales	Helotiaceae	Tetracladium	furcatum
OTU1181	334	Fungi	Ascomycota	Sordariomycetes	Branch06	Branch06	Branch06	sp
OTU1182	373	Fungi	Ascomycota	unclassified	unclassified	unclassified	unclassified	unclassified
OTU1183	369	Fungi	Ascomycota	Sordariomycetes	Xylariales	sedis	Neoidriella	desertorum
OTU1184	321	Fungi	unclassified	unclassified	unclassified	unclassified	unclassified	unclassified
OTU1185	369	Fungi	Glomeromycota	Glomeromycota	Glomeromycota	Glomeromycota	Glomeromycota	Glomeromycotina
OTU1186	348	Fungi	Ascomycota	Sordariomycetes	Magnaporthales	Magnaporthaceae	Mycoleptodiscus	terrestris
OTU1188	250	Fungi	Ascomycota	Sordariomycetes	Hypocreales	Nectriaceae	Fusarium	unclassified
OTU1189	370	Fungi	unclassified	unclassified	unclassified	unclassified	unclassified	unclassified
OTU1190	248	Fungi	Ascomycota	unclassified	unclassified	unclassified	unclassified	unclassified
OTU1191	148	Fungi	unclassified	unclassified	unclassified	unclassified	unclassified	unclassified
OTU1192	319	Fungi	unclassified	unclassified	unclassified	unclassified	unclassified	unclassified
OTU1193	344	Fungi	Ascomycota	Sordariomycetes	unclassified	unclassified	unclassified	unclassified
OTU1194	300	Fungi	Ascomycota	Dothideomycetes	Capnodiales	Teratosphaeriaceae	Devriesia	pseudoamericana
OTU1195	359	Fungi	Ascomycota	Pezizomycetes	Pezizales	Pyronemataceae	Scutellinia	unclassified
OTU1196	329	Fungi	Chytridiomycota	unclassified	unclassified	unclassified	unclassified	unclassified
OTU1197	43	Fungi	Basidiomycota	Agaricomycetes	Auriculariales	sedis	Oliveonia	sp
OTU1198	352	Fungi	Ascomycota	Dothideomycetes	Pleosporales	Dictyosporiaceae	Pseudocoleophoma	unclassified
OTU1199	124	Fungi	Entorrhizomycota	Entorrhizomycetes	Talbotiomycetales	Talbotiomycetaceae	Talbotiomyces	calosporus
OTU1200	195	Fungi	Glomeromycota	Glomeromycetes	Glomerales	Glomeraceae	Dominikia	sp
OTU1201	349	Fungi	Ascomycota	Dothideomycetes	Capnodiales	sedis	Microcyclospora	tardicrescens
OTU1203	362	Fungi	Ascomycota	Archaeorhizomycetes	unclassified	unclassified	unclassified	unclassified
OTU1204	354	Fungi	Ascomycota	Eurotiomycetes	Chaetothyriales	unclassified	unclassified	unclassified
OTU1205	260	Fungi	Ascomycota	Sordariomycetes	Annulatascales	Annulatascaceae	Dictyosporella	sp
OTU1206	71	Fungi	sedis	sedis	sedis	sedis	Desmococcus	sp
OTU1207	218	Fungi	Ascomycota	Sordariomycetes	unclassified	unclassified	unclassified	unclassified
OTU1208	247	Fungi	Ascomycota	Leotiomycetes	Helotiales	unclassified	unclassified	unclassified
OTU1209	144	Fungi	Ascomycota	Eurotiomycetes	Eurotiales	Aspergillaceae	Penicillium	unclassified
OTU1210	196	Fungi	Basidiomycota	Agaricomycetes	Agaricales	Psathyrellaceae	Coprinopsis	kubickae
OTU1211	348	Fungi	Ascomycota	Leotiomycetes	Helotiales	unclassified	unclassified	unclassified
OTU1214	355	Fungi	Basidiomycota	Agaricomycetes	Agaricales	Crepidotaceae	Crepidotus	sp
OTU1215	316	Fungi	Basidiomycota	Spiculogloeomycetes	Spiculogloeomycetes	Spiculogloeomycetes	Spiculogloeomycetes	sp
OTU1216	188	Fungi	Basidiomycota	Agaricomycetes	Geastrales	Geastraceae	Geastrum	unclassified
OTU1217	353	Fungi	Ascomycota	Dothideomycetes	Pleosporales	Didymosphaeriaceae	Bimuria	novae-zelandiae
OTU1218	266	Fungi	Ascomycota	Sordariomycetes	Hypocreales	Stachybotryaceae	Alfaria	terrestris
OTU1219	349	Fungi	Ascomycota	unclassified	unclassified	unclassified	unclassified	unclassified
OTU1220	276	Fungi	unclassified	unclassified	unclassified	unclassified	unclassified	unclassified
OTU1221	227	Fungi	unclassified	unclassified	unclassified	unclassified	unclassified	unclassified
OTU1222	253	Fungi	Basidiomycota	Tremellomycetes	Tremellales	Tremellales	Tremellales	sp
OTU1223	354	Fungi	Chytridiomycota	unclassified	unclassified	unclassified	unclassified	unclassified
OTU1224	285	Fungi	Basidiomycota	Agaricomycetes	Agaricales	Clavariaceae	Clavariaceae	sp
OTU1225	330	Fungi	Basidiomycota	Pucciniomycetes	Pucciniales	Melampsoraceae	Melampsora	occidentalis
OTU1226	150	Fungi	Basidiomycota	Agaricomycetes	Hymenochaetales	Schizoporaceae	Xylodon	unclassified
OTU1227	144	Fungi	Ascomycota	Sordariomycetes	Hypocreales	Hypocreaceae	Trichoderma	unclassified
OTU1228	352	Fungi	Basidiomycota	Agaricomycetes	Agaricales	Clavariaceae	Clavariaceae	sp
OTU1230	55	Fungi	Basidiomycota	Agaricomycetes	Cantharellales	Ceratobasidiaceae	Ceratobasidium	sp
OTU1231	160	Fungi	Ascomycota	unclassified	unclassified	unclassified	unclassified	unclassified
OTU1232	55	Fungi	Ascomycota	Dothideomycetes	Minutisphaerales	Minutisphaeraceae	Minutisphaera	sp
OTU1233	351	Fungi	Ascomycota	Dothideomycetes	Pleosporales	Phaeosphaeriaceae	unclassified	unclassified
OTU1234	336	Fungi	Glomeromycota	Glomeromycetes	Glomerales	Glomeraceae	Dominikia	sp
OTU1237	268	Fungi	Ascomycota	Dothideomycetes	Venturiales	unclassified	unclassified	unclassified
OTU1238	179	Fungi	Ascomycota	Dothideomycetes	unclassified	unclassified	unclassified	unclassified
OTU1241	331	Fungi	Ascomycota	Eurotiomycetes	Chaetothyriales	unclassified	unclassified	unclassified
OTU1242	15	Fungi	Ascomycota	Dothideomycetes	Pleosporales	Didymellaceae	Neoascochyta	europaea
OTU1243	346	Fungi	unclassified	unclassified	unclassified	unclassified	unclassified	unclassified
OTU1244	163	Fungi	Ascomycota	unclassified	unclassified	unclassified	unclassified	unclassified
OTU1245	330	Fungi	Ascomycota	Dothideomycetes	Pleosporales	unclassified	unclassified	unclassified
OTU1246	268	Fungi	Glomeromycota	Glomeromycetes	Glomerales	Glomeraceae	Glomus	compressum
OTU1247	85	Fungi	Ascomycota	unclassified	unclassified	unclassified	unclassified	unclassified
OTU1248	334	Fungi	Basidiomycota	Exobasidiomycetes	Entylomatales	Entylomataceae	Entyloma	unclassified
OTU1249	263	Fungi	Ascomycota	Archaeorhizomycetes	unclassified	unclassified	unclassified	unclassified
OTU1250	152	Fungi	Basidiomycota	Agaricomycetes	Cantharellales	Ceratobasidiaceae	Ceratobasidiaceae	sp
OTU1251	339	Fungi	Ascomycota	Dothideomycetes	Capnodiales	Mycosphaerellaceae	Paramycosphaerella	unclassified
OTU1252	261	Fungi	unclassified	unclassified	unclassified	unclassified	unclassified	unclassified
OTU1253	241	Fungi	Glomeromycota	Glomeromycetes	Glomerales	Glomeraceae	Kamienskia	bistrata
OTU1254	314	Fungi	Ascomycota	Orbiliomycetes	Orbiliales	Orbiliaceae	Orbiliaceae	sp
OTU1256	66	Fungi	Ascomycota	Sordariomycetes	Xylariales	Diatrypaceae	Monosporascus	ibericus
OTU1257	339	Fungi	Basidiomycota	Agaricomycetes	Cantharellales	Ceratobasidiaceae	unclassified	unclassified
OTU1258	328	Fungi	Ascomycota	Geoglossomycetes	Geoglossales	Geoglossaceae	Geoglossaceae	sp
OTU1259	263	Fungi	unclassified	unclassified	unclassified	unclassified	unclassified	unclassified
OTU1260	111	Fungi	Ascomycota	Pezizomycetes	Pezizales	Pezizaceae	Pezizaceae	sp
OTU1261	43	Fungi	Ascomycota	Leotiomycetes	Helotiales	Helotiaceae	Scytalidium	circinatum
OTU1262	215	Fungi	Ascomycota	Eurotiomycetes	Chaetothyriales	Herpotrichiellaceae	Herpotrichiellaceae	sp
OTU1264	249	Fungi	sedis	sedis	sedis	sedis	Desmococcus	sp
OTU1265	212	Fungi	Basidiomycota	Agaricomycetes	Cantharellales	Ceratobasidiaceae	Thanatephorus	cucumeris
OTU1266	332	Fungi	Glomeromycota	Glomeromycota	Glomeromycota	Glomeromycota	Glomeromycota	Glomeromycotina
OTU1268	330	Fungi	Ascomycota	unclassified	unclassified	unclassified	unclassified	unclassified
OTU1269	291	Fungi	Basidiomycota	Agaricomycetes	Agaricales	Tricholomataceae	Arrhenia	unclassified
OTU1270	45	Fungi	Ascomycota	Sordariomycetes	unclassified	unclassified	unclassified	unclassified
OTU1271	332	Fungi	unclassified	unclassified	unclassified	unclassified	unclassified	unclassified
OTU1272	248	Fungi	Ascomycota	Sordariomycetes	Sordariales	Lasiosphaeriaceae	Schizothecium	curvuloides
OTU1273	189	Fungi	Ascomycota	Eurotiomycetes	Chaetothyriales	Herpotrichiellaceae	Cladophialophora	chaetospira
OTU1274	326	Fungi	Ascomycota	Dothideomycetes	Pleosporales	unclassified	unclassified	unclassified
OTU1275	297	Fungi	Ascomycota	Dothideomycetes	Pleosporales	Phaeosphaeriaceae	unclassified	unclassified
OTU1276	63	Fungi	unclassified	unclassified	unclassified	unclassified	unclassified	unclassified
OTU1277	225	Fungi	Glomeromycota	Glomeromycetes	Glomerales	Glomeraceae	Rhizophagus	irregularis
OTU1278	119	Fungi	Ascomycota	Sordariomycetes	Xylariales	Diatrypaceae	Monosporascus	sp
OTU1279	331	Fungi	Ascomycota	unclassified	unclassified	unclassified	unclassified	unclassified
OTU1280	55	Fungi	Basidiomycota	Tremellomycetes	Filobasidiales	Filobasidiaceae	Naganishia	bhutanensis
OTU1281	245	Fungi	Glomeromycota	Glomeromycetes	Glomerales	Glomerales	Glomerales	sp
OTU1282	236	Fungi	Ascomycota	Dothideomycetes	Capnodiales	Mycosphaerellaceae	unclassified	unclassified
OTU1283	331	Fungi	Basidiomycota	Agaricomycetes	Agaricales	Bolbitiaceae	Panaeolus	sp
OTU1284	327	Fungi	Ascomycota	Sordariomycetes	Sordariales	Lasiosphaeriaceae	Echria	sp
OTU1285	116	Fungi	Ascomycota	Dothideomycetes	Capnodiales	Cladosporiaceae	Davidiellomyces	juncicola
OTU1286	154	Fungi	unclassified	unclassified	unclassified	unclassified	unclassified	unclassified
OTU1287	306	Fungi	Ascomycota	unclassified	unclassified	unclassified	unclassified	unclassified
OTU1288	329	Fungi	Ascomycota	Dothideomycetes	Pleosporales	Phaeosphaeriaceae	unclassified	unclassified
OTU1289	252	Fungi	Ascomycota	Dothideomycetes	unclassified	unclassified	unclassified	unclassified
OTU1290	313	Fungi	Ascomycota	Dothideomycetes	Pleosporales	unclassified	unclassified	unclassified
OTU1292	214	Fungi	Ascomycota	Lecanoromycetes	Ostropales	Stictidaceae	Eriospora	sp
OTU1293	281	Fungi	Ascomycota	Eurotiomycetes	Chaetothyriales	Herpotrichiellaceae	Herpotrichiellaceae	sp
OTU1294	291	Fungi	Ascomycota	Eurotiomycetes	unclassified	unclassified	unclassified	unclassified
OTU1295	216	Fungi	Ascomycota	Sordariomycetes	Sordariales	Chaetomiaceae	unclassified	unclassified
OTU1296	214	Fungi	Ascomycota	Sordariomycetes	Hypocreales	Nectriaceae	Fusarium	unclassified
OTU1297	316	Fungi	Basidiomycota	Agaricostilbomycetes	Agaricostilbomycetes	Agaricostilbomycetes	Agaricostilbomycetes	sp
OTU1298	289	Fungi	Glomeromycota	Glomeromycetes	Glomerales	Glomeraceae	Dominikia	sp
OTU1299	39	Fungi	unclassified	unclassified	unclassified	unclassified	unclassified	unclassified
OTU1300	317	Fungi	Glomeromycota	Glomeromycetes	Diversisporales	Diversisporaceae	Diversispora	sp
OTU1301	44	Fungi	Glomeromycota	Glomeromycetes	Glomerales	Glomeraceae	Rhizophagus	unclassified
OTU1303	115	Fungi	Ascomycota	Dothideomycetes	Pleosporales	Phaeosphaeriaceae	Leptospora	rubella
OTU1304	317	Fungi	Glomeromycota	Glomeromycetes	Glomerales	Glomeraceae	Dominikia	bernensis
OTU1305	324	Fungi	Ascomycota	Dothideomycetes	Pleosporales	Parabambusicolaceae	Paratrimmatostroma	kunmingensis
OTU1308	21	Fungi	Mortierellomycota	Mortierellomycota	Mortierellomycota	Mortierellomycota	Mortierellomycota	Mortierellomycotina
OTU1309	317	Fungi	Basidiomycota	unclassified	unclassified	unclassified	unclassified	unclassified
OTU1310	255	Fungi	Ascomycota	Sordariomycetes	Sordariales	Lasiosphaeriaceae	Triangularia	verruculosa
OTU1311	153	Fungi	Glomeromycota	Glomeromycetes	Glomerales	Glomeraceae	Rhizophagus	irregularis
OTU1312	295	Fungi	Glomeromycota	Glomeromycetes	Glomerales	Glomeraceae	Septoglomus	nigrum
OTU1314	304	Fungi	Basidiomycota	Tremellomycetes	Tremellales	Rhynchogastremataceae	Papiliotrema	nemorosus
OTU1315	125	Fungi	Ascomycota	Sordariomycetes	Savoryellales	Savoryellaceae	Savoryella	unclassified
OTU1317	73	Fungi	Ascomycota	Leotiomycetes	Helotiales	Dermateaceae	Trichosporiella	cerebriformis
OTU1318	313	Fungi	unclassified	unclassified	unclassified	unclassified	unclassified	unclassified
OTU1319	186	Fungi	Ascomycota	Dothideomycetes	Pleosporales	unclassified	unclassified	unclassified
OTU1320	254	Fungi	Glomeromycota	Glomeromycetes	Glomerales	Glomeraceae	Rhizophagus	fasciculatus
OTU1321	200	Fungi	Glomeromycota	Glomeromycetes	Glomerales	Claroideoglomeraceae	Claroideoglomus	claroideum
OTU1322	318	Fungi	Chytridiomycota	unclassified	unclassified	unclassified	unclassified	unclassified
OTU1323	159	Fungi	Ascomycota	Sordariomycetes	Sordariales	Lasiosphaeriaceae	unclassified	unclassified
OTU1324	113	Fungi	Ascomycota	Sordariomycetes	Savoryellales	Savoryellaceae	Savoryella	unclassified
OTU1326	296	Fungi	Ascomycota	unclassified	unclassified	unclassified	unclassified	unclassified
OTU1327	95	Fungi	Basidiomycota	Cystobasidiomycetes	sedis	Symmetrosporaceae	Symmetrospora	sp
OTU1328	95	Fungi	Ascomycota	Dothideomycetes	Pleosporales	Phaeosphaeriaceae	unclassified	unclassified
OTU1329	242	Fungi	Ascomycota	Dothideomycetes	Pleosporales	Lentitheciaceae	unclassified	unclassified
OTU1330	184	Fungi	Ascomycota	unclassified	unclassified	unclassified	unclassified	unclassified
OTU1331	310	Fungi	Ascomycota	Dothideomycetes	Pleosporales	Sporormiaceae	Westerdykella	reniformis
OTU1332	312	Fungi	Ascomycota	Lecanoromycetes	unclassified	unclassified	unclassified	unclassified
OTU1333	180	Fungi	Ascomycota	Sordariomycetes	Hypocreales	Bionectriaceae	Hydropisphaera	sp
OTU1334	312	Fungi	Basidiomycota	Agaricomycetes	Agaricales	Hygrophoraceae	Hygrocybe	citrinovirens
OTU1336	215	Fungi	Chytridiomycota	Chytridiomycetes	Chytridiales	unclassified	unclassified	unclassified
OTU1337	254	Fungi	unclassified	unclassified	unclassified	unclassified	unclassified	unclassified
OTU1339	299	Fungi	Basidiomycota	Agaricomycetes	Agaricales	Clavariaceae	Clavaria	sp
OTU1340	283	Fungi	Ascomycota	Dothideomycetes	Pleosporales	Coniothyriaceae	Coniothyrium	crepinianum
OTU1341	213	Fungi	Ascomycota	Dothideomycetes	Pleosporales	Phaeosphaeriaceae	Septoriella	unclassified
OTU1342	310	Fungi	Ascomycota	unclassified	unclassified	unclassified	unclassified	unclassified
OTU1343	310	Fungi	unclassified	unclassified	unclassified	unclassified	unclassified	unclassified
OTU1344	279	Fungi	Glomeromycota	Glomeromycetes	Glomerales	Glomeraceae	Kamienskia	unclassified
OTU1345	186	Fungi	Ascomycota	Dothideomycetes	Pleosporales	unclassified	unclassified	unclassified
OTU1347	306	Fungi	unclassified	unclassified	unclassified	unclassified	unclassified	unclassified
OTU1348	234	Fungi	Ascomycota	Eurotiomycetes	Eurotiales	Trichocomaceae	Talaromyces	radicus
OTU1349	299	Fungi	Ascomycota	Eurotiomycetes	unclassified	unclassified	unclassified	unclassified
OTU1350	289	Fungi	Ascomycota	unclassified	unclassified	unclassified	unclassified	unclassified
OTU1351	99	Fungi	Ascomycota	Dothideomycetes	Pleosporales	unclassified	unclassified	unclassified
OTU1352	272	Fungi	Basidiomycota	Pucciniomycetes	Pucciniales	Pucciniaceae	Puccinia	unclassified
OTU1353	240	Fungi	Ascomycota	Dothideomycetes	unclassified	unclassified	unclassified	unclassified
OTU1354	273	Fungi	Basidiomycota	Tremellomycetes	Filobasidiales	Filobasidiales	Filobasidiales	sp
OTU1355	289	Fungi	Basidiomycota	Agaricomycetes	Auriculariales	unclassified	unclassified	unclassified
OTU1356	293	Fungi	Ascomycota	Eurotiomycetes	Chaetothyriales	Herpotrichiellaceae	Herpotrichiellaceae	sp
OTU1357	270	Fungi	Ascomycota	Sordariomycetes	Hypocreales	Stachybotryaceae	Myxospora	sp
OTU1358	305	Fungi	Ascomycota	Leotiomycetes	unclassified	unclassified	unclassified	unclassified
OTU1359	290	Fungi	Ascomycota	unclassified	unclassified	unclassified	unclassified	unclassified
OTU1360	220	Fungi	Glomeromycota	Glomeromycetes	Glomerales	Glomeraceae	Rhizophagus	irregularis
OTU1361	298	Fungi	Ascomycota	Eurotiomycetes	Eurotiomycetes	Eurotiomycetes	Eurotiomycetes	sp
OTU1362	238	Fungi	Ascomycota	Pezizomycetes	Pezizales	Ascobolaceae	Ascobolus	unclassified
OTU1363	294	Fungi	Ascomycota	Eurotiomycetes	Eurotiales	Trichocomaceae	Sagenomella	oligospora
OTU1364	301	Fungi	Basidiomycota	Agaricomycetes	Agaricales	Pterulaceae	Coronicium	gemmiferum
OTU1365	210	Fungi	Glomeromycota	Glomeromycetes	Glomerales	Glomeraceae	Glomus	compressum
OTU1366	86	Fungi	Basidiomycota	Agaricomycetes	Agaricales	Tricholomataceae	Mycena	belliarum
OTU1367	299	Fungi	Ascomycota	Dothideomycetes	Pleosporales	Didymosphaeriaceae	Bimuria	novae-zelandiae
OTU1369	295	Fungi	Ascomycota	Sordariomycetes	Magnaporthales	Magnaporthaceae	Pyricularia	parasitica
OTU1370	300	Fungi	Chytridiomycota	Rhizophydiomycetes	Rhizophydiales	Rhizophydiales	Rhizophydiales	sp
OTU1372	100	Fungi	Ascomycota	Dothideomycetes	Pleosporales	unclassified	unclassified	unclassified
OTU1373	299	Fungi	Ascomycota	Pezizomycetes	Pezizales	Pyronemataceae	Pyronemataceae	sp
OTU1374	299	Fungi	unclassified	unclassified	unclassified	unclassified	unclassified	unclassified
OTU1375	165	Fungi	Ascomycota	Leotiomycetes	Helotiales	Hyaloscyphaceae	Lachnum	unclassified
OTU1376	263	Fungi	Ascomycota	Dothideomycetes	Pleosporales	Phaeosphaeriaceae	unclassified	unclassified
OTU1377	274	Fungi	Ascomycota	Sordariomycetes	Boliniales	Boliniales	Boliniales	sp
OTU1379	177	Fungi	Ascomycota	Pezizomycetes	Pezizales	Pezizaceae	unclassified	unclassified
OTU1380	42	Fungi	Mortierellomycota	Mortierellomycetes	Mortierellales	Mortierellaceae	Mortierella	unclassified
OTU1381	297	Fungi	unclassified	unclassified	unclassified	unclassified	unclassified	unclassified
OTU1382	122	Fungi	Ascomycota	Sordariomycetes	Microascales	Microascaceae	Microascus	desmosporus
OTU1383	291	Fungi	Glomeromycota	Glomeromycetes	Glomerales	Glomeraceae	Glomeraceae	sp
OTU1385	290	Fungi	Ascomycota	Sordariomycetes	Annulatascales	Annulatascaceae	Dictyosporella	sp
OTU1386	284	Fungi	Ascomycota	Eurotiomycetes	Chaetothyriales	Herpotrichiellaceae	Herpotrichiellaceae	sp
OTU1387	131	Fungi	Ascomycota	Sordariomycetes	Coniochaetales	unclassified	unclassified	unclassified
OTU1388	147	Fungi	Basidiomycota	Agaricomycetes	Agaricales	Stephanosporaceae	unclassified	unclassified
OTU1389	294	Fungi	Ascomycota	Dothideomycetes	Pleosporales	Melanommataceae	unclassified	unclassified
OTU1390	254	Fungi	Basidiomycota	Agaricomycetes	Polyporales	Polyporales	Polyporales	sp
OTU1391	248	Fungi	Ascomycota	Sordariomycetes	unclassified	unclassified	unclassified	unclassified
OTU1392	120	Fungi	Ascomycota	unclassified	unclassified	unclassified	unclassified	unclassified
OTU1394	214	Fungi	Ascomycota	Eurotiomycetes	Chaetothyriales	unclassified	unclassified	unclassified
OTU1395	244	Fungi	Ascomycota	Sordariomycetes	Sordariales	Lasiosphaeriaceae	Arnium	sp
OTU1397	241	Fungi	Ascomycota	Dothideomycetes	Pleosporales	unclassified	unclassified	unclassified
OTU1399	139	Fungi	Ascomycota	Dothideomycetes	Pleosporales	Didymellaceae	Epicoccum	unclassified
OTU1400	275	Fungi	Ascomycota	Dothideomycetes	Tubeufiales	Tubeufiaceae	Tubeufiaceae	sp
OTU1401	172	Fungi	Basidiomycota	Malasseziomycetes	Malasseziales	Malasseziaceae	Malassezia	arunalokei
OTU1402	226	Fungi	Glomeromycota	Glomeromycetes	Glomerales	Glomeraceae	Glomeraceae	sp
OTU1403	287	Fungi	Ascomycota	Leotiomycetes	unclassified	unclassified	unclassified	unclassified
OTU1404	277	Fungi	Ascomycota	Dothideomycetes	Pleosporales	Lentitheciaceae	Keissleriella	unclassified
OTU1405	289	Fungi	Ascomycota	Orbiliomycetes	Orbiliomycetes	Orbiliomycetes	Orbiliomycetes	sp
OTU1406	289	Fungi	Ascomycota	Dothideomycetes	Pleosporales	unclassified	unclassified	unclassified
OTU1407	273	Fungi	Basidiomycota	Agaricomycetes	Russulales	Russulales	Russulales	sp
OTU1408	67	Fungi	Ascomycota	Dothideomycetes	Pleosporales	Phaeosphaeriaceae	unclassified	unclassified
OTU1409	205	Fungi	Glomeromycota	Glomeromycetes	Glomerales	Glomeraceae	unclassified	unclassified
OTU1410	263	Fungi	Basidiomycota	Tremellomycetes	Cystofilobasidiales	Mrakiaceae	Udeniomyces	pyricola
OTU1411	260	Fungi	Basidiomycota	Tremellomycetes	Tremellales	Rhynchogastremataceae	Papiliotrema	fonsecae
OTU1412	67	Fungi	Basidiomycota	Agaricomycetes	Agaricales	Entolomataceae	Entoloma	duplocoloratum
OTU1413	273	Fungi	unclassified	unclassified	unclassified	unclassified	unclassified	unclassified
OTU1414	287	Fungi	Ascomycota	Lecanoromycetes	unclassified	unclassified	unclassified	unclassified
OTU1416	204	Fungi	Ascomycota	Dothideomycetes	Pleosporales	Pleosporales	Pleosporales	sp
OTU1417	278	Fungi	Mucoromycota	Mucoromycetes	Mucorales	Mucoraceae	Mucor	unclassified
OTU1418	54	Fungi	Chytridiomycota	unclassified	unclassified	unclassified	unclassified	unclassified
OTU1419	281	Fungi	Ascomycota	Sordariomycetes	Sordariales	Lasiosphaeriaceae	Schizothecium	vesticola
OTU1420	247	Fungi	Ascomycota	Saccharomycetes	Saccharomycetales	Phaffomycetaceae	Cyberlindnera	saturnus
OTU1421	285	Fungi	Ascomycota	Dothideomycetes	Pleosporales	unclassified	unclassified	unclassified
OTU1422	284	Fungi	Ascomycota	Eurotiomycetes	Onygenales	Onygenales	Onygenales	sp
OTU1423	241	Fungi	unclassified	unclassified	unclassified	unclassified	unclassified	unclassified
OTU1424	275	Fungi	Ascomycota	Dothideomycetes	unclassified	unclassified	unclassified	unclassified
OTU1425	120	Fungi	Basidiomycota	Agaricomycetes	Sebacinales	Serendipitaceae	Serendipitaceae	sp
OTU1426	212	Fungi	unclassified	unclassified	unclassified	unclassified	unclassified	unclassified
OTU1427	255	Fungi	Basidiomycota	unclassified	unclassified	unclassified	unclassified	unclassified
OTU1428	213	Fungi	Glomeromycota	Glomeromycetes	Glomerales	Glomeraceae	Rhizophagus	sp
OTU1430	213	Fungi	Ascomycota	Dothideomycetes	Pleosporales	sedis	Dokmaia	sp
OTU1431	271	Fungi	Ascomycota	Eurotiomycetes	Chaetothyriales	Herpotrichiellaceae	Herpotrichiellaceae	sp
OTU1432	233	Fungi	Ascomycota	Sordariomycetes	Xylariales	Xylariaceae	Neoanthostomella	sp
OTU1433	199	Fungi	Ascomycota	Dothideomycetes	Pleosporales	Dictyosporiaceae	Dictyosporium	heptasporum
OTU1434	263	Fungi	Ascomycota	Sordariomycetes	Hypocreales	sedis	Acremonium	fusidioides
OTU1435	238	Fungi	Ascomycota	Sordariomycetes	Sordariales	Lasiosphaeriaceae	Lasiosphaeris	sp
OTU1436	184	Fungi	Ascomycota	Eurotiomycetes	Chaetothyriales	sedis	Strelitziana	sp
OTU1437	233	Fungi	unclassified	unclassified	unclassified	unclassified	unclassified	unclassified
OTU1438	51	Fungi	Basidiomycota	Agaricomycetes	Auriculariales	sedis	unclassified	unclassified
OTU1439	278	Fungi	Basidiomycota	Agaricomycetes	Cantharellales	Ceratobasidiaceae	Ceratobasidium	unclassified
OTU1440	270	Fungi	Ascomycota	Dothideomycetes	Capnodiales	Teratosphaeriaceae	Penidiella	aggregata
OTU1441	278	Fungi	Ascomycota	Dothideomycetes	Pleosporales	unclassified	unclassified	unclassified
OTU1442	278	Fungi	Basidiomycota	Agaricomycetes	Trechisporales	Hydnodontaceae	Subulicystidium	sp
OTU1443	276	Fungi	Ascomycota	Dothideomycetes	Capnodiales	Mycosphaerellaceae	unclassified	unclassified
OTU1444	277	Fungi	Ascomycota	Sordariomycetes	Myrmecridiales	Myrmecridiaceae	Myrmecridium	schulzeri
OTU1445	183	Fungi	unclassified	unclassified	unclassified	unclassified	unclassified	unclassified
OTU1446	177	Fungi	Glomeromycota	Glomeromycetes	Glomerales	Glomeraceae	unclassified	unclassified
OTU1447	276	Fungi	Ascomycota	Leotiomycetes	Helotiales	Hyaloscyphaceae	Cistella	sp
OTU1448	182	Fungi	Ascomycota	Dothideomycetes	Pleosporales	sedis	Shiraia	sp
OTU1449	234	Fungi	Basidiomycota	Tremellomycetes	Tremellales	Cuniculitremaceae	Kockovaella	unclassified
OTU1450	75	Fungi	Basidiomycota	Agaricomycetes	Agaricales	Tricholomataceae	Flagelloscypha	unclassified
OTU1451	252	Fungi	Ascomycota	Sordariomycetes	Xylariales	Microdochiaceae	Microdochium	unclassified
OTU1452	229	Fungi	Ascomycota	Sordariomycetes	Savoryellales	Savoryellaceae	Savoryella	lignicola
OTU1453	274	Fungi	Ascomycota	Leotiomycetes	Helotiales	unclassified	unclassified	unclassified
OTU1454	206	Fungi	Basidiomycota	Ustilaginomycetes	Ustilaginales	Ustilaginaceae	Ustilago	maydis
OTU1455	115	Fungi	Ascomycota	Eurotiomycetes	Onygenales	Onygenales	Onygenales	sp
OTU1456	159	Fungi	Basidiomycota	Agaricomycetes	Agaricales	Strophariaceae	Stropharia	sp
OTU1457	36	Fungi	Ascomycota	Leotiomycetes	Helotiales	sedis	Chalara	heteroderae
OTU1458	274	Fungi	Basidiomycota	unclassified	unclassified	unclassified	unclassified	unclassified
OTU1459	261	Fungi	Ascomycota	Sordariomycetes	Xylariales	Microdochiaceae	Microdochium	unclassified
OTU1460	29	Fungi	Ascomycota	Dothideomycetes	Pleosporales	Teichosporaceae	Teichospora	unclassified
OTU1461	70	Fungi	Glomeromycota	Glomeromycetes	Glomerales	Glomeraceae	Rhizophagus	irregularis
OTU1463	186	Fungi	Ascomycota	Leotiomycetes	Helotiales	Tricladiaceae	Halenospora	varia
OTU1464	124	Fungi	unclassified	unclassified	unclassified	unclassified	unclassified	unclassified
OTU1465	190	Fungi	unclassified	unclassified	unclassified	unclassified	unclassified	unclassified
OTU1466	24	Fungi	Ascomycota	Sordariomycetes	Coniochaetales	Coniochaetaceae	Coniochaeta	verticillata
OTU1467	242	Fungi	Ascomycota	Dothideomycetes	Pleosporales	Pleosporaceae	unclassified	unclassified
OTU1468	244	Fungi	Glomeromycota	Glomeromycetes	Glomerales	Glomeraceae	Kamienskia	sp
OTU1469	214	Fungi	Glomeromycota	Glomeromycetes	Glomerales	Glomeraceae	Dominikia	iranica
OTU1470	30	Fungi	Ascomycota	unclassified	unclassified	unclassified	unclassified	unclassified
OTU1471	246	Fungi	Ascomycota	unclassified	unclassified	unclassified	unclassified	unclassified
OTU1472	235	Fungi	Basidiomycota	Agaricomycetes	Agaricales	Tricholomataceae	Mycena	noctilucens
OTU1473	127	Fungi	Ascomycota	Sordariomycetes	Savoryellales	Savoryellaceae	Savoryella	lignicola
OTU1474	218	Fungi	Ascomycota	Dothideomycetes	Pleosporales	Phaeosphaeriaceae	Paraphoma	radicina
OTU1475	268	Fungi	unclassified	unclassified	unclassified	unclassified	unclassified	unclassified
OTU1476	14	Fungi	Ascomycota	unclassified	unclassified	unclassified	unclassified	unclassified
OTU1477	251	Fungi	Ascomycota	Sordariomycetes	Hypocreales	Stachybotryaceae	Myrothecium	unclassified
OTU1478	267	Fungi	Ascomycota	unclassified	unclassified	unclassified	unclassified	unclassified
OTU1479	264	Fungi	Glomeromycota	Glomeromycetes	Glomerales	Glomeraceae	unclassified	unclassified
OTU1480	239	Fungi	Ascomycota	Leotiomycetes	Helotiales	sedis	Leohumicola	sp
OTU1481	180	Fungi	Mortierellomycota	Mortierellomycetes	Mortierellales	Mortierellaceae	Mortierella	exigua
OTU1482	108	Fungi	Basidiomycota	Agaricomycetes	Agaricales	Psathyrellaceae	Psathyrella	unclassified
OTU1484	172	Fungi	Glomeromycota	Glomeromycetes	Glomerales	Glomeraceae	unclassified	unclassified
OTU1485	243	Fungi	Glomeromycota	Glomeromycetes	Glomerales	Claroideoglomeraceae	Claroideoglomus	hanlinii
OTU1486	244	Fungi	Ascomycota	Sordariomycetes	Chaetosphaeriales	Chaetosphaeriaceae	unclassified	unclassified
OTU1487	259	Fungi	Ascomycota	Lecanoromycetes	Ostropales	Gomphillaceae	unclassified	unclassified
OTU1488	249	Fungi	Ascomycota	Dothideomycetes	Capnodiales	Teratosphaeriaceae	Hyweljonesia	unclassified
OTU1490	230	Fungi	Basidiomycota	Agaricomycetes	unclassified	unclassified	unclassified	unclassified
OTU1492	251	Fungi	Basidiomycota	Tremellomycetes	Filobasidiales	Filobasidiales	Filobasidiales	sp
OTU1493	174	Fungi	unclassified	unclassified	unclassified	unclassified	unclassified	unclassified
OTU1494	12	Fungi	Ascomycota	Eurotiomycetes	Mycocaliciales	Mycocaliciaceae	Mycocalicium	victoriae
OTU1495	261	Fungi	Ascomycota	unclassified	unclassified	unclassified	unclassified	unclassified
OTU1496	217	Fungi	Glomeromycota	Glomeromycetes	Glomerales	Glomeraceae	Septoglomus	constrictum
OTU1498	145	Fungi	Glomeromycota	Archaeosporomycetes	Archaeosporales	Archaeosporales	Archaeosporales	sp
OTU1499	183	Fungi	Ascomycota	unclassified	unclassified	unclassified	unclassified	unclassified
OTU1500	259	Fungi	Ascomycota	unclassified	unclassified	unclassified	unclassified	unclassified
OTU1501	177	Fungi	Ascomycota	Dothideomycetes	Pleosporales	sedis	Pseudorobillarda	unclassified
OTU1502	258	Fungi	Ascomycota	Dothideomycetes	Pleosporales	Sporormiaceae	Sporormiaceae	sp
OTU1503	246	Fungi	Ascomycota	Dothideomycetes	Pleosporales	unclassified	unclassified	unclassified
OTU1504	125	Fungi	Basidiomycota	Agaricomycetes	Agaricales	Entolomataceae	Entoloma	unclassified
OTU1505	257	Fungi	Ascomycota	Sordariomycetes	Xylariales	Microdochiaceae	Gyrothrix	inops
OTU1506	25	Fungi	Ascomycota	Sordariomycetes	Phomatosporales	Phomatosporaceae	Phomatospora	sp
OTU1508	154	Fungi	Ascomycota	Leotiomycetes	Helotiales	Hyaloscyphaceae	Hyaloscypha	bicolor
OTU1509	120	Fungi	Glomeromycota	Glomeromycetes	Glomerales	Glomeraceae	Glomus	aggregatum
OTU1510	208	Fungi	unclassified	unclassified	unclassified	unclassified	unclassified	unclassified
OTU1511	18	Fungi	Ascomycota	Eurotiomycetes	Eurotiomycetes	Eurotiomycetes	Eurotiomycetes	sp
OTU1512	215	Fungi	Ascomycota	Sordariomycetes	Coniochaetales	Coniochaetaceae	unclassified	unclassified
OTU1513	28	Fungi	Basidiomycota	Agaricomycetes	sedis	sedis	Dendrothele	griseocana
OTU1514	171	Fungi	Ascomycota	Eurotiomycetes	Eurotiales	Aspergillaceae	Aspergillus	udagawae
OTU1515	209	Fungi	Basidiomycota	Agaricomycetes	Agaricales	Tricholomataceae	unclassified	unclassified
OTU1516	235	Fungi	Ascomycota	Dothideomycetes	Botryosphaeriales	Botryosphaeriaceae	unclassified	unclassified
OTU1517	102	Fungi	Ascomycota	Sordariomycetes	Sordariales	Lasiosphaeriaceae	unclassified	unclassified
OTU1518	254	Fungi	unclassified	unclassified	unclassified	unclassified	unclassified	unclassified
OTU1519	163	Fungi	unclassified	unclassified	unclassified	unclassified	unclassified	unclassified
OTU1521	124	Fungi	Basidiomycota	Ustilaginomycetes	Ustilaginales	Ustilaginaceae	Ustilago	unclassified
OTU1522	106	Fungi	Ascomycota	Dothideomycetes	Pleosporales	Phaeosphaeriaceae	Ophiosphaerella	sp
OTU1523	67	Fungi	Ascomycota	Dothideomycetes	Pleosporales	Phaeosphaeriaceae	unclassified	unclassified
OTU1525	125	Fungi	unclassified	unclassified	unclassified	unclassified	unclassified	unclassified
OTU1526	193	Fungi	Ascomycota	Dothideomycetes	Pleosporales	Phaeosphaeriaceae	unclassified	unclassified
OTU1527	94	Fungi	unclassified	unclassified	unclassified	unclassified	unclassified	unclassified
OTU1528	240	Fungi	Ascomycota	unclassified	unclassified	unclassified	unclassified	unclassified
OTU1529	251	Fungi	Ascomycota	Eurotiomycetes	Chaetothyriales	Herpotrichiellaceae	Cladophialophora	unclassified
OTU1530	181	Fungi	Ascomycota	unclassified	unclassified	unclassified	unclassified	unclassified
OTU1532	241	Fungi	Ascomycota	Leotiomycetes	Helotiales	Helotiaceae	Helotiaceae	sp
OTU1533	207	Fungi	Ascomycota	Dothideomycetes	Pleosporales	Pleosporaceae	unclassified	unclassified
OTU1534	132	Fungi	Ascomycota	Sordariomycetes	Sordariales	Chaetomiaceae	Zopfiella	tabulata
OTU1536	114	Fungi	Basidiomycota	Agaricomycetes	Agaricales	Bolbitiaceae	Conocybe	deliquescens
OTU1537	249	Fungi	Ascomycota	Eurotiomycetes	Onygenales	Onygenales	Onygenales	sp
OTU1538	230	Fungi	Basidiomycota	Ustilaginomycetes	Ustilaginales	Ustilaginaceae	Langdonia	jejuensis
OTU1540	88	Fungi	Chytridiomycota	Cladochytriomycetes	Cladochytriales	sedis	Catenochytridium	sp
OTU1541	222	Fungi	Ascomycota	Dothideomycetes	Pleosporales	Pleosporaceae	Curvularia	unclassified
OTU1542	235	Fungi	Basidiomycota	unclassified	unclassified	unclassified	unclassified	unclassified
OTU1544	239	Fungi	Ascomycota	Eurotiomycetes	Eurotiomycetes	Eurotiomycetes	Eurotiomycetes	sp
OTU1545	245	Fungi	Basidiomycota	Microbotryomycetes	Sporidiobolales	Sporidiobolaceae	Rhodosporidiobolus	azoricus
OTU1546	196	Fungi	Ascomycota	Dothideomycetes	Pleosporales	Pleosporaceae	Curvularia	asiatica
OTU1547	110	Fungi	Ascomycota	unclassified	unclassified	unclassified	unclassified	unclassified
OTU1548	200	Fungi	Ascomycota	Dothideomycetes	Capnodiales	Extremaceae	unclassified	unclassified
OTU1549	230	Fungi	Ascomycota	Dothideomycetes	Botryosphaeriales	Botryosphaeriaceae	Tiarosporella	karoo
OTU1550	241	Fungi	unclassified	unclassified	unclassified	unclassified	unclassified	unclassified
OTU1551	197	Fungi	Glomeromycota	Glomeromycetes	Glomerales	Glomeraceae	unclassified	unclassified
OTU1552	133	Fungi	unclassified	unclassified	unclassified	unclassified	unclassified	unclassified
OTU1553	237	Fungi	Ascomycota	Dothideomycetes	Capnodiales	Dissoconiaceae	Ramichloridium	unclassified
OTU1554	108	Fungi	Ascomycota	Sordariomycetes	Sordariales	Lasiosphaeriaceae	unclassified	unclassified
OTU1555	91	Fungi	Ascomycota	Leotiomycetes	Helotiales	unclassified	unclassified	unclassified
OTU1556	175	Fungi	Basidiomycota	Pucciniomycetes	Pucciniales	Pucciniaceae	Puccinia	graminis
OTU1557	168	Fungi	Glomeromycota	Glomeromycota	Glomeromycota	Glomeromycota	Glomeromycota	Glomeromycotina
OTU1558	243	Fungi	Basidiomycota	Agaricomycetes	Agaricales	unclassified	unclassified	unclassified
OTU1559	224	Fungi	Glomeromycota	Glomeromycetes	Glomerales	Glomeraceae	Dominikia	sp
OTU1560	228	Fungi	Rozellomycota	sedis	GS11	GS11	GS11	sp
OTU1562	134	Fungi	Ascomycota	Eurotiomycetes	Chaetothyriales	Herpotrichiellaceae	Veronaea	japonica
OTU1565	42	Fungi	Basidiomycota	Agaricomycetes	Agaricales	Agaricaceae	Cystoagaricus	sp
OTU1566	235	Fungi	Chytridiomycota	Rhizophlyctidomycetes	Rhizophlyctidales	Rhizophlyctidaceae	unclassified	unclassified
OTU1567	21	Fungi	Ascomycota	Pezizomycetes	Pezizales	Pezizaceae	Iodophanus	sp
OTU1568	236	Fungi	Ascomycota	Eurotiomycetes	Eurotiales	Trichocomaceae	Thermomyces	lanuginosus
OTU1569	240	Fungi	Ascomycota	unclassified	unclassified	unclassified	unclassified	unclassified
OTU1570	182	Fungi	Ascomycota	Dothideomycetes	Pleosporales	Periconiaceae	Periconia	unclassified
OTU1571	74	Fungi	Basidiomycota	Agaricomycetes	Cantharellales	Ceratobasidiaceae	unclassified	unclassified
OTU1572	239	Fungi	Ascomycota	unclassified	unclassified	unclassified	unclassified	unclassified
OTU1573	231	Fungi	Ascomycota	Leotiomycetes	Helotiales	Helotiaceae	Scytalidium	fulvum
OTU1574	139	Fungi	Glomeromycota	Glomeromycetes	Glomerales	Glomeraceae	Septoglomus	jasnowskae
OTU1575	238	Fungi	Basidiomycota	Agaricomycetes	Agaricales	Agaricales	Agaricales	sp
OTU1576	238	Fungi	Ascomycota	Lecanoromycetes	Ostropales	Gomphillaceae	Corticifraga	peltigerae
OTU1577	217	Fungi	Basidiomycota	Agaricomycetes	Agaricales	Clavariaceae	Clavaria	pullei
OTU1578	219	Fungi	Basidiomycota	Agaricomycetes	Agaricales	unclassified	unclassified	unclassified
OTU1579	208	Fungi	Ascomycota	Sordariomycetes	Magnaporthales	Magnaporthaceae	Slopeiomyces	cylindrosporus
OTU1581	70	Fungi	Glomeromycota	Glomeromycetes	Glomerales	Glomerales	Glomerales	sp
OTU1582	173	Fungi	Ascomycota	Sordariomycetes	Branch06	Branch06	Branch06	sp
OTU1583	204	Fungi	Glomeromycota	Glomeromycota	Glomeromycota	Glomeromycota	Glomeromycota	unclassified
OTU1584	236	Fungi	Basidiomycota	Microbotryomycetes	unclassified	unclassified	unclassified	unclassified
OTU1585	227	Fungi	Ascomycota	unclassified	unclassified	unclassified	unclassified	unclassified
OTU1586	235	Fungi	Ascomycota	Dothideomycetes	Tubeufiales	Tubeufiaceae	Tubeufiaceae	sp
OTU1587	131	Fungi	Mortierellomycota	Mortierellomycetes	Mortierellales	Mortierellaceae	Mortierella	hyalina
OTU1588	48	Fungi	unclassified	unclassified	unclassified	unclassified	unclassified	unclassified
OTU1590	216	Fungi	Ascomycota	Sordariomycetes	Sordariales	Chaetomiaceae	Humicola	brunnea
OTU1591	232	Fungi	unclassified	unclassified	unclassified	unclassified	unclassified	unclassified
OTU1592	225	Fungi	Ascomycota	sedis	sedis	sedis	Candelabrum	brocchiatum
OTU1593	81	Fungi	Ascomycota	Leotiomycetes	unclassified	unclassified	unclassified	unclassified
OTU1596	229	Fungi	Ascomycota	Sordariomycetes	Hypocreales	Hypocreaceae	Hypomyces	unclassified
OTU1597	226	Fungi	Ascomycota	Eurotiomycetes	Chaetothyriales	Herpotrichiellaceae	Herpotrichiellaceae	sp
OTU1598	230	Fungi	Basidiomycota	Agaricomycetes	Agaricales	Strophariaceae	Deconica	xeroderma
OTU1599	230	Fungi	Basidiomycota	Agaricomycetes	Sebacinales	Sebacinales	Sebacinales	sp
OTU1600	217	Fungi	Ascomycota	Sordariomycetes	Sordariales	sedis	Conlarium	sp
OTU1602	109	Fungi	Glomeromycota	Glomeromycetes	Glomerales	Glomeraceae	Dominikia	sp
OTU1603	102	Fungi	Glomeromycota	Glomeromycetes	Glomerales	Glomeraceae	Rhizoglomus	sp
OTU1604	30	Fungi	Ascomycota	Eurotiomycetes	Chaetothyriales	Cyphellophoraceae	Cyphellophora	fusarioides
OTU1605	57	Fungi	Glomeromycota	Glomeromycetes	Glomerales	Glomeraceae	Kamienskia	bistrata
OTU1606	228	Fungi	Ascomycota	unclassified	unclassified	unclassified	unclassified	unclassified
OTU1607	195	Fungi	Ascomycota	Eurotiomycetes	Chaetothyriales	Herpotrichiellaceae	unclassified	unclassified
OTU1608	85	Fungi	Ascomycota	Dothideomycetes	Pleosporales	Phaeosphaeriaceae	Ophiosphaerella	korrae
OTU1609	151	Fungi	Basidiomycota	Agaricomycetes	Agaricales	Clavariaceae	unclassified	unclassified
OTU1610	127	Fungi	unclassified	unclassified	unclassified	unclassified	unclassified	unclassified
OTU1612	47	Fungi	Basidiomycota	Agaricomycetes	Cantharellales	Ceratobasidiaceae	Thanatephorus	cucumeris
OTU1613	214	Fungi	Ascomycota	Geoglossomycetes	Geoglossales	Geoglossaceae	Hemileucoglossum	sp
OTU1614	109	Fungi	Basidiomycota	Agaricomycetes	unclassified	unclassified	unclassified	unclassified
OTU1615	117	Fungi	unclassified	unclassified	unclassified	unclassified	unclassified	unclassified
OTU1616	178	Fungi	Chytridiomycota	Spizellomycetes	Spizellomycetales	Spizellomycetales	Spizellomycetales	sp
OTU1617	34	Fungi	Ascomycota	Eurotiomycetes	Onygenales	sedis	Chrysosporium	sp
OTU1619	162	Fungi	Basidiomycota	Agaricomycetes	Agaricales	Stephanosporaceae	Stephanosporaceae	sp
OTU1620	223	Fungi	Glomeromycota	Glomeromycetes	Glomerales	Glomeraceae	unclassified	unclassified
OTU1621	112	Fungi	Glomeromycota	unclassified	unclassified	unclassified	unclassified	unclassified
OTU1622	93	Fungi	Chytridiomycota	unclassified	unclassified	unclassified	unclassified	unclassified
OTU1623	208	Fungi	Basidiomycota	Agaricomycetes	Agaricales	Clavariaceae	Clavaria	sp
OTU1624	129	Fungi	Basidiomycota	Ustilaginomycetes	Urocystidales	Glomosporiaceae	Glomosporium	amaranthi
OTU1625	107	Fungi	Mortierellomycota	Mortierellomycetes	Mortierellales	Mortierellaceae	Mortierella	wolfii
OTU1626	181	Fungi	Ascomycota	Sordariomycetes	Sordariales	Lasiosphaeriaceae	unclassified	unclassified
OTU1628	112	Fungi	Basidiomycota	Agaricomycetes	Agaricomycetes	Agaricomycetes	Agaricomycetes	sp
OTU1629	220	Fungi	Basidiomycota	Agaricomycetes	unclassified	unclassified	unclassified	unclassified
OTU1630	192	Fungi	Ascomycota	Sordariomycetes	Hypocreales	Clavicipitaceae	Metarhizium	unclassified
OTU1631	220	Fungi	unclassified	unclassified	unclassified	unclassified	unclassified	unclassified
OTU1632	155	Fungi	Ascomycota	Archaeorhizomycetes	Archaeorhizomycetes	Archaeorhizomycetes	Archaeorhizomycetes	sp
OTU1633	68	Fungi	Basidiomycota	Agaricomycetes	unclassified	unclassified	unclassified	unclassified
OTU1634	194	Fungi	Basidiomycota	Ustilaginomycetes	Ustilaginales	Ustilaginaceae	Ustilago	sporoboli-indici
OTU1635	64	Fungi	Ascomycota	Lecanoromycetes	Ostropales	Stictidaceae	unclassified	unclassified
OTU1636	137	Fungi	Ascomycota	Sordariomycetes	Hypocreales	Nectriaceae	Fusarium	armeniacum
OTU1637	214	Fungi	unclassified	unclassified	unclassified	unclassified	unclassified	unclassified
OTU1638	219	Fungi	Ascomycota	unclassified	unclassified	unclassified	unclassified	unclassified
OTU1639	204	Fungi	Ascomycota	unclassified	unclassified	unclassified	unclassified	unclassified
OTU1640	218	Fungi	Ascomycota	Dothideomycetes	Pleosporales	Phaeosphaeriaceae	unclassified	unclassified
OTU1641	217	Fungi	Ascomycota	Pezizomycetes	Pezizales	unclassified	unclassified	unclassified
OTU1642	180	Fungi	Ascomycota	Sordariomycetes	unclassified	unclassified	unclassified	unclassified
OTU1643	186	Fungi	Ascomycota	Sordariomycetes	Microascales	Halosphaeriaceae	Tirispora	unicaudata
OTU1644	199	Fungi	Basidiomycota	Spiculogloeomycetes	Spiculogloeales	Spiculogloeaceae	Phyllozyma	producta
OTU1645	214	Fungi	Ascomycota	unclassified	unclassified	unclassified	unclassified	unclassified
OTU1646	27	Fungi	Ascomycota	Dothideomycetes	Capnodiales	Neodevriesiaceae	Neodevriesia	lagerstroemiae
OTU1647	216	Fungi	Ascomycota	Sordariomycetes	unclassified	unclassified	unclassified	unclassified
OTU1648	195	Fungi	Basidiomycota	Agaricomycetes	Sebacinales	Serendipitaceae	unclassified	unclassified
OTU1650	215	Fungi	Ascomycota	Orbiliomycetes	Orbiliomycetes	Orbiliomycetes	Orbiliomycetes	sp
OTU1652	214	Fungi	Glomeromycota	Glomeromycetes	Glomerales	Glomeraceae	Dominikia	sp
OTU1653	197	Fungi	unclassified	unclassified	unclassified	unclassified	unclassified	unclassified
OTU1654	133	Fungi	Glomeromycota	Glomeromycetes	Glomerales	unclassified	unclassified	unclassified
OTU1655	212	Fungi	Ascomycota	Dothideomycetes	Pleosporales	unclassified	unclassified	unclassified
OTU1656	159	Fungi	Ascomycota	Dothideomycetes	Pleosporales	unclassified	unclassified	unclassified
OTU1657	20	Fungi	Ascomycota	Pezizomycetes	Pezizales	Pezizaceae	Pezizaceae	sp
OTU1658	213	Fungi	Chytridiomycota	Rhizophydiomycetes	Rhizophydiales	unclassified	unclassified	unclassified
OTU1659	158	Fungi	Ascomycota	Sordariomycetes	Sordariales	Chaetomiaceae	unclassified	unclassified
OTU1660	57	Fungi	unclassified	unclassified	unclassified	unclassified	unclassified	unclassified
OTU1661	169	Fungi	Mucoromycota	Mucoromycetes	Mucorales	Mucoraceae	Mucor	moelleri
OTU1662	205	Fungi	Ascomycota	Sordariomycetes	unclassified	unclassified	unclassified	unclassified
OTU1663	209	Fungi	Ascomycota	unclassified	unclassified	unclassified	unclassified	unclassified
OTU1664	196	Fungi	Ascomycota	Dothideomycetes	Tubeufiales	Tubeufiaceae	Tubeufia	sp
OTU1665	203	Fungi	Glomeromycota	Glomeromycota	Glomeromycota	Glomeromycota	Glomeromycota	Glomeromycotina
OTU1666	208	Fungi	Ascomycota	Sordariomycetes	Xylariales	sedis	Robillarda	sessilis
OTU1667	185	Fungi	Ascomycota	Leotiomycetes	Helotiales	unclassified	unclassified	unclassified
OTU1668	60	Fungi	Ascomycota	Dothideomycetes	Pleosporales	Sporormiaceae	Preussia	terricola
OTU1669	96	Fungi	Ascomycota	Sordariomycetes	Hypocreales	Nectriaceae	Fusarium	poae
OTU1670	127	Fungi	Ascomycota	Sordariomycetes	unclassified	unclassified	unclassified	unclassified
OTU1671	194	Fungi	Ascomycota	unclassified	unclassified	unclassified	unclassified	unclassified
OTU1672	185	Fungi	unclassified	unclassified	unclassified	unclassified	unclassified	unclassified
OTU1673	165	Fungi	Basidiomycota	Agaricomycetes	Phallales	Phallaceae	unclassified	unclassified
OTU1674	150	Fungi	Ascomycota	unclassified	unclassified	unclassified	unclassified	unclassified
OTU1675	201	Fungi	unclassified	unclassified	unclassified	unclassified	unclassified	unclassified
OTU1676	207	Fungi	Basidiomycota	Agaricomycetes	Agaricales	Crepidotaceae	Simocybe	sp
OTU1677	194	Fungi	Ascomycota	Sordariomycetes	Sordariales	Lasiosphaeriaceae	Echria	sp
OTU1678	70	Fungi	unclassified	unclassified	unclassified	unclassified	unclassified	unclassified
OTU1679	40	Fungi	Ascomycota	Dothideomycetes	Pleosporales	Lentitheciaceae	Keissleriella	cladophila
OTU1680	139	Fungi	Ascomycota	Dothideomycetes	Pleosporales	Pleosporaceae	Pyrenophora	tritici-repentis
OTU1681	135	Fungi	Basidiomycota	Agaricomycetes	Agaricales	Entolomataceae	Clitopilus	sp
OTU1682	111	Fungi	Ascomycota	Sordariomycetes	Hypocreales	unclassified	unclassified	unclassified
OTU1684	61	Fungi	Olpidiomycota	Olpidiomycetes	Olpidiales	Olpidiaceae	Olpidium	virulentus
OTU1685	47	Fungi	Ascomycota	Dothideomycetes	Pleosporales	Lentitheciaceae	Darksidea	unclassified
OTU1687	144	Fungi	Glomeromycota	Glomeromycetes	Glomerales	Glomeraceae	Glomeraceae	sp
OTU1688	195	Fungi	Ascomycota	Sordariomycetes	Annulatascales	Annulatascaceae	Dictyosporella	sp
OTU1689	199	Fungi	Basidiomycota	Tremellomycetes	Tremellales	unclassified	unclassified	unclassified
OTU1690	133	Fungi	Glomeromycota	Glomeromycetes	Glomerales	Glomeraceae	Rhizophagus	fasciculatus
OTU1691	168	Fungi	Ascomycota	Sordariomycetes	Hypocreales	unclassified	unclassified	unclassified
OTU1692	120	Fungi	Ascomycota	Lecanoromycetes	Ostropales	Stictidaceae	Cryptodiscus	sp
OTU1694	139	Fungi	Basidiomycota	Agaricomycetes	unclassified	unclassified	unclassified	unclassified
OTU1695	95	Fungi	Glomeromycota	Glomeromycetes	Glomerales	Glomeraceae	Rhizophagus	irregularis
OTU1696	131	Fungi	Ascomycota	Dothideomycetes	Pleosporales	Lentitheciaceae	Poaceascoma	sp
OTU1697	84	Fungi	Ascomycota	Eurotiomycetes	Chaetothyriales	unclassified	unclassified	unclassified
OTU1699	176	Fungi	Ascomycota	unclassified	unclassified	unclassified	unclassified	unclassified
OTU1700	130	Fungi	Ascomycota	Dothideomycetes	Pleosporales	Phaeosphaeriaceae	Phaeosphaeria	sp
OTU1701	111	Fungi	Ascomycota	Sordariomycetes	Hypocreales	Bionectriaceae	Gliomastix	murorum
OTU1702	63	Fungi	unclassified	unclassified	unclassified	unclassified	unclassified	unclassified
OTU1703	177	Fungi	Ascomycota	Sordariomycetes	Hypocreales	Stachybotryaceae	Dimorphiseta	obtusa
OTU1704	41	Fungi	Ascomycota	Orbiliomycetes	GS32	GS32	GS32	sp
OTU1705	199	Fungi	Ascomycota	Sordariomycetes	Sordariales	unclassified	unclassified	unclassified
OTU1706	75	Fungi	Ascomycota	Dothideomycetes	Pleosporales	Lindgomycetaceae	Hongkongmyces	unclassified
OTU1707	189	Fungi	Glomeromycota	Glomeromycetes	Diversisporales	Diversisporaceae	unclassified	unclassified
OTU1708	143	Fungi	unclassified	unclassified	unclassified	unclassified	unclassified	unclassified
OTU1709	202	Fungi	Ascomycota	Dothideomycetes	Pleosporales	Phaeosphaeriaceae	unclassified	unclassified
OTU1710	163	Fungi	unclassified	unclassified	unclassified	unclassified	unclassified	unclassified
OTU1711	201	Fungi	Ascomycota	Dothideomycetes	unclassified	unclassified	unclassified	unclassified
OTU1712	171	Fungi	Ascomycota	Sordariomycetes	Hypocreales	Stachybotryaceae	Alfaria	unclassified
OTU1713	178	Fungi	Basidiomycota	Agaricomycetes	Russulales	Lachnocladiaceae	Vararia	gallica
OTU1714	83	Fungi	Basidiomycota	Agaricomycetes	Agaricales	Stephanosporaceae	unclassified	unclassified
OTU1715	199	Fungi	Ascomycota	Sordariomycetes	Sordariales	Lasiosphaeriaceae	unclassified	unclassified
OTU1716	19	Fungi	Ascomycota	Sordariomycetes	Hypocreales	Cordycipitaceae	Lecanicillium	psalliotae
OTU1717	98	Fungi	Ascomycota	Dothideomycetes	Pleosporales	Sporormiaceae	Preussia	terricola
OTU1719	39	Fungi	Basidiomycota	Agaricomycetes	Agaricales	unclassified	unclassified	unclassified
OTU1720	198	Fungi	Ascomycota	Lecanoromycetes	unclassified	unclassified	unclassified	unclassified
OTU1722	198	Fungi	unclassified	unclassified	unclassified	unclassified	unclassified	unclassified
OTU1723	198	Fungi	Basidiomycota	Agaricomycetes	Tremellodendropsidales	Tremellodendropsidaceae	Tremellodendropsis	tuberosa
OTU1726	197	Fungi	Ascomycota	Dothideomycetes	Tubeufiales	Wiesneriomycetaceae	Wiesneriomyces	laurinus
OTU1727	197	Fungi	Ascomycota	Pezizomycetes	Pezizales	Pezizaceae	Pezizaceae	sp
OTU1728	138	Fungi	Ascomycota	sedis	sedis	sedis	Candelabrum	brocchiatum
OTU1729	193	Fungi	unclassified	unclassified	unclassified	unclassified	unclassified	unclassified
OTU1730	196	Fungi	Ascomycota	unclassified	unclassified	unclassified	unclassified	unclassified
OTU1731	154	Fungi	Glomeromycota	Glomeromycetes	Glomerales	Glomeraceae	unclassified	unclassified
OTU1732	193	Fungi	Glomeromycota	Glomeromycetes	Glomerales	Glomeraceae	Funneliformis	mosseae
OTU1733	195	Fungi	Ascomycota	unclassified	unclassified	unclassified	unclassified	unclassified
OTU1734	195	Fungi	Ascomycota	Sordariomycetes	Sordariales	Lasiosphaeriaceae	Schizothecium	unclassified
OTU1736	30	Fungi	Basidiomycota	Agaricomycetes	Thelephorales	Bankeraceae	Sarcodon	unclassified
OTU1738	24	Fungi	Ascomycota	Dothideomycetes	Pleosporales	sedis	Megacapitula	sp
OTU1739	194	Fungi	Ascomycota	Eurotiomycetes	Chaetothyriales	Herpotrichiellaceae	Herpotrichiellaceae	sp
OTU1740	190	Fungi	Ascomycota	Dothideomycetes	Pleosporales	sedis	Polyschema	sclerotigenum
OTU1741	178	Fungi	Ascomycota	unclassified	unclassified	unclassified	unclassified	unclassified
OTU1742	184	Fungi	Ascomycota	Geoglossomycetes	Geoglossales	Geoglossaceae	Geoglossaceae	sp
OTU1743	191	Fungi	Ascomycota	Sordariomycetes	Boliniales	sedis	unclassified	unclassified
OTU1744	135	Fungi	Basidiomycota	Microbotryomycetes	Sporidiobolales	Sporidiobolaceae	Sporobolomyces	gracilis
OTU1746	44	Fungi	Ascomycota	Sordariomycetes	Glomerellales	Plectosphaerellaceae	Verticillium	epiphytum
OTU1747	43	Fungi	Ascomycota	Eurotiomycetes	Chaetothyriales	Herpotrichiellaceae	Cladophialophora	sp
OTU1748	74	Fungi	Ascomycota	Eurotiomycetes	Chaetothyriales	Herpotrichiellaceae	Herpotrichiellaceae	sp
OTU1749	188	Fungi	Ascomycota	Eurotiomycetes	Chaetothyriales	Herpotrichiellaceae	Herpotrichiellaceae	sp
OTU1750	192	Fungi	Ascomycota	Dothideomycetes	Tubeufiales	Tubeufiaceae	unclassified	unclassified
OTU1751	87	Fungi	Ascomycota	Sordariomycetes	Sordariales	Lasiosphaeriaceae	Cercophora	atropurpurea
OTU1752	174	Fungi	Basidiomycota	Agaricomycetes	unclassified	unclassified	unclassified	unclassified
OTU1753	153	Fungi	Glomeromycota	Glomeromycetes	Glomerales	Glomeraceae	Microdominikia	sp
OTU1755	137	Fungi	Glomeromycota	Glomeromycetes	Glomerales	Glomeraceae	Septoglomus	viscosum
OTU1757	101	Fungi	Ascomycota	Orbiliomycetes	Orbiliales	Orbiliaceae	unclassified	unclassified
OTU1758	105	Fungi	Ascomycota	Sordariomycetes	Hypocreales	Clavicipitaceae	Claviceps	purpurea
OTU1759	112	Fungi	Glomeromycota	Glomeromycetes	Glomerales	Glomeraceae	Glomeraceae	sp
OTU1760	176	Fungi	Ascomycota	Dothideomycetes	Pleosporales	Sporormiaceae	Sporormiella	minima
OTU1761	177	Fungi	Ascomycota	Sordariomycetes	Branch06	Branch06	Branch06	sp
OTU1762	139	Fungi	Ascomycota	Sordariomycetes	Xylariales	Diatrypaceae	Monosporascus	sp
OTU1763	184	Fungi	Glomeromycota	Glomeromycetes	Glomerales	Glomeraceae	Microdominikia	sp
OTU1764	167	Fungi	Ascomycota	Ascomycota	Ascomycota	Ascomycota	Ascomycota	sp
OTU1765	23	Fungi	Ascomycota	Eurotiomycetes	Eurotiomycetes	Eurotiomycetes	Eurotiomycetes	sp
OTU1766	81	Fungi	Mortierellomycota	Mortierellomycetes	Mortierellales	Mortierellaceae	Mortierella	exigua
OTU1767	189	Fungi	Ascomycota	Archaeorhizomycetes	Archaeorhizomycetes	Archaeorhizomycetes	Archaeorhizomycetes	sp
OTU1768	180	Fungi	Basidiomycota	Agaricomycetes	Agaricales	Agaricaceae	Coprinus	cordisporus
OTU1770	181	Fungi	Ascomycota	Eurotiomycetes	Chaetothyriales	Herpotrichiellaceae	Herpotrichiellaceae	sp
OTU1771	154	Fungi	Ascomycota	Orbiliomycetes	Orbiliales	Orbiliaceae	Arthrobotrys	unclassified
OTU1773	157	Fungi	unclassified	unclassified	unclassified	unclassified	unclassified	unclassified
OTU1774	187	Fungi	unclassified	unclassified	unclassified	unclassified	unclassified	unclassified
OTU1775	188	Fungi	Ascomycota	unclassified	unclassified	unclassified	unclassified	unclassified
OTU1776	126	Fungi	Glomeromycota	Glomeromycetes	Glomerales	Glomeraceae	unclassified	unclassified
OTU1778	125	Fungi	unclassified	unclassified	unclassified	unclassified	unclassified	unclassified
OTU1779	59	Fungi	Ascomycota	Dothideomycetes	Pleosporales	unclassified	unclassified	unclassified
OTU1780	187	Fungi	Ascomycota	Dothideomycetes	Pleosporales	Phaeosphaeriaceae	unclassified	unclassified
OTU1781	105	Fungi	unclassified	unclassified	unclassified	unclassified	unclassified	unclassified
OTU1782	186	Fungi	Ascomycota	Dothideomycetes	Pleosporales	Sporormiaceae	Sporormiella	intermedia
OTU1783	98	Fungi	Basidiomycota	Agaricomycetes	Tremellodendropsidales	Tremellodendropsidales	Tremellodendropsidales	sp
OTU1784	178	Fungi	Glomeromycota	Glomeromycetes	Diversisporales	Acaulosporaceae	Acaulospora	rugosa
OTU1785	170	Fungi	unclassified	unclassified	unclassified	unclassified	unclassified	unclassified
OTU1786	171	Fungi	Basidiomycota	Agaricomycetes	Agaricales	unclassified	unclassified	unclassified
OTU1788	24	Fungi	Glomeromycota	Glomeromycetes	Glomerales	Claroideoglomeraceae	Claroideoglomus	hanlinii
OTU1789	140	Fungi	Glomeromycota	Glomeromycetes	Glomerales	Glomeraceae	Dominikia	sp
OTU1790	69	Fungi	unclassified	unclassified	unclassified	unclassified	unclassified	unclassified
OTU1791	152	Fungi	Basidiomycota	Pucciniomycetes	Pucciniales	Pucciniaceae	Puccinia	andropogonis
OTU1792	116	Fungi	Ascomycota	Dothideomycetes	Pleosporales	Cucurbitariaceae	Pyrenochaetopsis	tabarestanensis
OTU1793	66	Fungi	Ascomycota	Orbiliomycetes	Orbiliales	Orbiliaceae	Dactylaria	ampulliformis
OTU1795	137	Fungi	Ascomycota	Eurotiomycetes	unclassified	unclassified	unclassified	unclassified
OTU1796	155	Fungi	Ascomycota	Dothideomycetes	Capnodiales	Neodevriesiaceae	Neodevriesia	capensis
OTU1797	91	Fungi	Ascomycota	Sordariomycetes	Hypocreales	Clavicipitaceae	Metarhizium	marquandii
OTU1798	11	Fungi	Ascomycota	Dothideomycetes	Pleosporales	unclassified	unclassified	unclassified
OTU1799	181	Fungi	Ascomycota	Sordariomycetes	unclassified	unclassified	unclassified	unclassified
OTU1800	183	Fungi	Ascomycota	unclassified	unclassified	unclassified	unclassified	unclassified
OTU1801	169	Fungi	Ascomycota	Sordariomycetes	unclassified	unclassified	unclassified	unclassified
OTU1802	134	Fungi	Basidiomycota	Agaricomycetes	Agaricales	Agaricales	Agaricales	sp
OTU1803	181	Fungi	Ascomycota	Eurotiomycetes	Chaetothyriales	unclassified	unclassified	unclassified
OTU1804	167	Fungi	Chytridiomycota	Chytridiomycota	Chytridiomycota	Chytridiomycota	Chytridiomycota	sp
OTU1805	182	Fungi	Basidiomycota	Agaricomycetes	Agaricales	Agaricaceae	Leucoagaricus	leucothites
OTU1806	106	Fungi	unclassified	unclassified	unclassified	unclassified	unclassified	unclassified
OTU1807	100	Fungi	Basidiomycota	Agaricomycetes	Polyporales	Hyphodermataceae	Hyphoderma	sp
OTU1808	181	Fungi	Basidiomycota	Pucciniomycetes	Pucciniales	Pucciniaceae	Puccinia	onobrychidis
OTU1810	178	Fungi	unclassified	unclassified	unclassified	unclassified	unclassified	unclassified
OTU1811	181	Fungi	Ascomycota	Leotiomycetes	Helotiales	unclassified	unclassified	unclassified
OTU1813	69	Fungi	Glomeromycota	Glomeromycetes	Glomerales	Glomeraceae	Dominikia	sp
OTU1815	145	Fungi	Ascomycota	Dothideomycetes	Pleosporales	Didymosphaeriaceae	Paraconiothyrium	sp
OTU1817	175	Fungi	unclassified	unclassified	unclassified	unclassified	unclassified	unclassified
OTU1819	170	Fungi	Mucoromycota	Endogonomycetes	Endogonales	Endogonaceae	Endogone	sp
OTU1820	120	Fungi	Ascomycota	Sordariomycetes	Hypocreales	Ophiocordycipitaceae	Ophiocordyceps	communis
OTU1821	50	Fungi	Basidiomycota	Agaricomycetes	Polyporales	Hyphodermataceae	Hyphoderma	sp
OTU1822	179	Fungi	Ascomycota	Sordariomycetes	Hypocreales	Clavicipitaceae	unclassified	unclassified
OTU1823	149	Fungi	Ascomycota	Lecanoromycetes	Acarosporales	Acarosporaceae	Neoacrodontiella	eucalypti
OTU1824	136	Fungi	unclassified	unclassified	unclassified	unclassified	unclassified	unclassified
OTU1825	158	Fungi	Ascomycota	Dothideomycetes	Capnodiales	Teratosphaeriaceae	unclassified	unclassified
OTU1826	115	Fungi	Ascomycota	Sordariomycetes	Coniochaetales	Coniochaetaceae	Coniochaeta	ligniaria
OTU1827	142	Fungi	Ascomycota	Sordariomycetes	Sordariales	unclassified	unclassified	unclassified
OTU1828	161	Fungi	unclassified	unclassified	unclassified	unclassified	unclassified	unclassified
OTU1830	74	Fungi	Ascomycota	unclassified	unclassified	unclassified	unclassified	unclassified
OTU1832	117	Fungi	Glomeromycota	Glomeromycetes	Glomerales	Glomeraceae	Rhizophagus	unclassified
OTU1833	177	Fungi	Ascomycota	Sordariomycetes	unclassified	unclassified	unclassified	unclassified
OTU1834	86	Fungi	Chytridiomycota	unclassified	unclassified	unclassified	unclassified	unclassified
OTU1835	153	Fungi	Basidiomycota	Agaricomycetes	Agaricales	Porotheleaceae	Porotheleaceae	sp
OTU1836	39	Fungi	Basidiomycota	Agaricomycetes	Agaricomycetes	Agaricomycetes	Agaricomycetes	sp
OTU1837	176	Fungi	Ascomycota	Sordariomycetes	Sordariomycetes	Sordariomycetes	Sordariomycetes	sp
OTU1838	176	Fungi	Basidiomycota	Agaricomycetes	unclassified	unclassified	unclassified	unclassified
OTU1839	157	Fungi	Ascomycota	unclassified	unclassified	unclassified	unclassified	unclassified
OTU1840	170	Fungi	Basidiomycota	Agaricomycetes	Corticiales	Corticiaceae	Marchandiomyces	unclassified
OTU1841	164	Fungi	Glomeromycota	Glomeromycota	Glomeromycota	Glomeromycota	Glomeromycota	Glomeromycotina
OTU1842	153	Fungi	Basidiomycota	Agaricomycetes	Agaricales	Clavariaceae	Hodophilus	smithii
OTU1843	175	Fungi	Basidiomycota	Agaricomycetes	Agaricales	Pterulaceae	Pterula	subulata
OTU1845	147	Fungi	Ascomycota	Eurotiomycetes	Chaetothyriales	Herpotrichiellaceae	Herpotrichiellaceae	sp
OTU1846	175	Fungi	unclassified	unclassified	unclassified	unclassified	unclassified	unclassified
OTU1847	175	Fungi	Ascomycota	Pezizomycetes	Pezizales	Pyronemataceae	Cheilymenia	theleboloides
OTU1848	138	Fungi	unclassified	unclassified	unclassified	unclassified	unclassified	unclassified
OTU1849	174	Fungi	unclassified	unclassified	unclassified	unclassified	unclassified	unclassified
OTU1850	174	Fungi	Ascomycota	Dothideomycetes	Capnodiales	Mycosphaerellaceae	Zymoseptoria	passerinii
OTU1851	174	Fungi	Ascomycota	unclassified	unclassified	unclassified	unclassified	unclassified
OTU1852	174	Fungi	Ascomycota	Leotiomycetes	Helotiales	sedis	Microglossum	parvisporum
OTU1853	174	Fungi	Basidiomycota	Agaricomycetes	Geastrales	Geastraceae	Geastrum	kotlabae
OTU1854	174	Fungi	Basidiomycota	Microbotryomycetes	Sporidiobolales	Sporidiobolales	Sporidiobolales	sp
OTU1855	166	Fungi	Ascomycota	Dothideomycetes	Acrospermales	Acrospermaceae	Oomyces	carneoalbus
OTU1856	170	Fungi	Ascomycota	Dothideomycetes	Tubeufiales	Tubeufiaceae	Helicomyces	roseus
OTU1857	160	Fungi	Glomeromycota	Glomeromycota	Glomeromycota	Glomeromycota	Glomeromycota	Glomeromycotina
OTU1858	62	Fungi	Ascomycota	Dothideomycetes	Pleosporales	Leptosphaeriaceae	Alloleptosphaeria	italica
OTU1859	12	Fungi	Entomophthoromycota	Entomophthoromycetes	Entomophthorales	Ancylistaceae	Conidiobolus	coronatus
OTU1860	34	Fungi	Ascomycota	Sordariomycetes	Hypocreales	Stachybotryaceae	Striaticonidium	brachysporum
OTU1862	164	Fungi	Ascomycota	Eurotiomycetes	unclassified	unclassified	unclassified	unclassified
OTU1864	148	Fungi	Basidiomycota	Agaricomycetes	Cantharellales	Ceratobasidiaceae	unclassified	unclassified
OTU1865	172	Fungi	Ascomycota	Sordariomycetes	Xylariales	Hyponectriaceae	Monographella	sp
OTU1866	15	Fungi	Ascomycota	Dothideomycetes	Pleosporales	Pleosporaceae	Bipolaris	yamadae
OTU1869	170	Fungi	Ascomycota	unclassified	unclassified	unclassified	unclassified	unclassified
OTU1870	171	Fungi	Basidiomycota	Agaricomycetes	Agaricales	Clavariaceae	Clavaria	flavostellifera
OTU1871	112	Fungi	Ascomycota	Geoglossomycetes	Geoglossales	Geoglossaceae	Geoglossum	unclassified
OTU1874	106	Fungi	unclassified	unclassified	unclassified	unclassified	unclassified	unclassified
OTU1875	77	Fungi	Basidiomycota	Tremellomycetes	Tremellales	Bulleribasidiaceae	Vishniacozyma	dimennae
OTU1876	31	Fungi	Ascomycota	Dothideomycetes	Pleosporales	Phaeosphaeriaceae	unclassified	unclassified
OTU1877	168	Fungi	Ascomycota	Sordariomycetes	Glomerellales	Glomerellaceae	Colletotrichum	navitas
OTU1878	72	Fungi	Kickxellomycota	Kickxellomycetes	Kickxellales	Kickxellaceae	Ramicandelaber	sp
OTU1879	101	Fungi	Basidiomycota	Agaricomycetes	Cantharellales	Ceratobasidiaceae	Ceratobasidiaceae	sp
OTU1880	161	Fungi	Ascomycota	Leotiomycetes	Helotiales	unclassified	unclassified	unclassified
OTU1881	169	Fungi	Glomeromycota	Glomeromycetes	Glomerales	Glomerales	Glomerales	sp
OTU1882	153	Fungi	unclassified	unclassified	unclassified	unclassified	unclassified	unclassified
OTU1883	166	Fungi	Chytridiomycota	unclassified	unclassified	unclassified	unclassified	unclassified
OTU1884	158	Fungi	Basidiomycota	Agaricomycetes	Sebacinales	Sebacinaceae	Efibulobasidium	sp
OTU1885	22	Fungi	Basidiomycota	Cystobasidiomycetes	Cystobasidiales	Cystobasidiaceae	Cystobasidium	sp
OTU1886	160	Fungi	Basidiomycota	Agaricostilbomycetes	Agaricostilbales	Kondoaceae	Kondoa	unclassified
OTU1887	161	Fungi	Basidiomycota	Agaricomycetes	Agaricales	Entolomataceae	Entoloma	flocculosum
OTU1888	118	Fungi	Ascomycota	Leotiomycetes	Helotiales	sedis	Microglossum	unclassified
OTU1890	133	Fungi	Ascomycota	Sordariomycetes	Xylariales	Microdochiaceae	Microdochiaceae	sp
OTU1891	72	Fungi	Chytridiomycota	Spizellomycetes	Spizellomycetales	Spizellomycetaceae	Spizellomyces	plurigibbosus
OTU1892	42	Fungi	Basidiomycota	Agaricomycetes	Agaricales	Clavariaceae	Clavariaceae	sp
OTU1893	167	Fungi	Ascomycota	Eurotiomycetes	Chaetothyriales	Herpotrichiellaceae	Herpotrichiellaceae	sp
OTU1895	121	Fungi	Ascomycota	Dothideomycetes	Tubeufiales	Tubeufiaceae	Helicomyces	roseus
OTU1898	128	Fungi	Ascomycota	Sordariomycetes	Xylariales	sedis	Fusidium	unclassified
OTU1899	167	Fungi	Basidiomycota	Agaricomycetes	Corticiales	Corticiaceae	Marchandiomyces	buckii
OTU1900	121	Fungi	unclassified	unclassified	unclassified	unclassified	unclassified	unclassified
OTU1901	122	Fungi	Basidiomycota	Agaricomycetes	Agaricales	Strophariaceae	Stropharia	ambigua
OTU1902	112	Fungi	Chytridiomycota	Spizellomycetes	Spizellomycetales	Spizellomycetales	Spizellomycetales	sp
OTU1903	163	Fungi	Ascomycota	Pezizomycetes	Pezizales	sedis	Coprotus	sexdecimsporus
OTU1905	161	Fungi	Glomeromycota	Glomeromycetes	Glomerales	Glomeraceae	Glomeraceae	sp
OTU1906	166	Fungi	Basidiomycota	Agaricomycetes	unclassified	unclassified	unclassified	unclassified
OTU1908	158	Fungi	unclassified	unclassified	unclassified	unclassified	unclassified	unclassified
OTU1909	118	Fungi	Ascomycota	Eurotiomycetes	Eurotiales	Aspergillaceae	Aspergillus	unclassified
OTU1910	166	Fungi	Basidiomycota	Agaricomycetes	Agaricales	Clavariaceae	Clavaria	pullei
OTU1911	166	Fungi	Chytridiomycota	unclassified	unclassified	unclassified	unclassified	unclassified
OTU1914	163	Fungi	Ascomycota	sedis	sedis	sedis	Polylobatispora	sp
OTU1915	98	Fungi	Basidiomycota	Agaricomycetes	unclassified	unclassified	unclassified	unclassified
OTU1916	81	Fungi	Mortierellomycota	Mortierellomycetes	Mortierellales	Mortierellaceae	Mortierella	globalpina
OTU1917	154	Fungi	Ascomycota	unclassified	unclassified	unclassified	unclassified	unclassified
OTU1918	140	Fungi	unclassified	unclassified	unclassified	unclassified	unclassified	unclassified
OTU1920	40	Fungi	Ascomycota	Sordariomycetes	Sordariales	unclassified	unclassified	unclassified
OTU1921	156	Fungi	Glomeromycota	Glomeromycetes	Glomerales	Glomeraceae	Dominikia	iranica
OTU1922	163	Fungi	Chytridiomycota	unclassified	unclassified	unclassified	unclassified	unclassified
OTU1923	160	Fungi	Ascomycota	Dothideomycetes	Pleosporales	Phaeosphaeriaceae	Phaeosphaeria	podocarpi
OTU1924	163	Fungi	Basidiomycota	Microbotryomycetes	Microbotryales	unclassified	unclassified	unclassified
OTU1925	108	Fungi	Ascomycota	Sordariomycetes	Xylariales	Xylariaceae	Xylaria	sp
OTU1926	163	Fungi	unclassified	unclassified	unclassified	unclassified	unclassified	unclassified
OTU1927	163	Fungi	Ascomycota	Eurotiomycetes	Eurotiales	Eurotiales	Eurotiales	sp
OTU1928	148	Fungi	Glomeromycota	Glomeromycota	Glomeromycota	Glomeromycota	Glomeromycota	Glomeromycotina
OTU1929	112	Fungi	unclassified	unclassified	unclassified	unclassified	unclassified	unclassified
OTU1930	158	Fungi	Ascomycota	unclassified	unclassified	unclassified	unclassified	unclassified
OTU1931	131	Fungi	Glomeromycota	Glomeromycota	Glomeromycota	Glomeromycota	Glomeromycota	Glomeromycotina
OTU1932	133	Fungi	unclassified	unclassified	unclassified	unclassified	unclassified	unclassified
OTU1933	159	Fungi	Ascomycota	Sordariomycetes	Trichosphaeriales	Trichosphaeriaceae	Nigrospora	guilinensis
OTU1934	162	Fungi	Ascomycota	Orbiliomycetes	Orbiliomycetes	Orbiliomycetes	Orbiliomycetes	sp
OTU1935	158	Fungi	unclassified	unclassified	unclassified	unclassified	unclassified	unclassified
OTU1937	134	Fungi	Ascomycota	Dothideomycetes	Capnodiales	Mycosphaerellaceae	unclassified	unclassified
OTU1938	113	Fungi	Ascomycota	unclassified	unclassified	unclassified	unclassified	unclassified
OTU1939	161	Fungi	Basidiomycota	Agaricomycetes	Agaricales	Pluteaceae	Pluteus	hispidilacteus
OTU1940	55	Fungi	Ascomycota	Dothideomycetes	Tubeufiales	Tubeufiaceae	Boerlagiomyces	websteri
OTU1942	29	Fungi	Ascomycota	unclassified	unclassified	unclassified	unclassified	unclassified
OTU1943	158	Fungi	Ascomycota	Sordariomycetes	Trichosphaeriales	Trichosphaeriales	Trichosphaeriales	sp
OTU1944	12	Fungi	Basidiomycota	Agaricomycetes	Sebacinales	Sebacinales	Sebacinales	sp
OTU1945	149	Fungi	Ascomycota	Dothideomycetes	Pleosporales	Pleosporaceae	Curvularia	intermedia
OTU1947	21	Fungi	Ascomycota	Dothideomycetes	Pleosporales	Didymellaceae	Phoma	sp
OTU1948	126	Fungi	Ascomycota	Sordariomycetes	Hypocreales	unclassified	unclassified	unclassified
OTU1949	156	Fungi	unclassified	unclassified	unclassified	unclassified	unclassified	unclassified
OTU1950	160	Fungi	Basidiomycota	Agaricomycetes	Sebacinales	Serendipitaceae	Serendipita	vermifera
OTU1951	160	Fungi	Ascomycota	Eurotiomycetes	Chaetothyriales	Herpotrichiellaceae	Herpotrichiellaceae	sp
OTU1952	135	Fungi	Basidiomycota	Agaricostilbomycetes	Agaricostilbales	Kondoaceae	Kondoa	unclassified
OTU1953	149	Fungi	Basidiomycota	Agaricomycetes	Agaricales	Stephanosporaceae	unclassified	unclassified
OTU1954	70	Fungi	Ascomycota	Orbiliomycetes	Orbiliales	Orbiliaceae	Orbilia	beltraniae
OTU1956	96	Fungi	Basidiomycota	Spiculogloeomycetes	Spiculogloeales	Spiculogloeales	Spiculogloeales	sp
OTU1957	159	Fungi	Basidiomycota	Agaricomycetes	Thelephorales	Thelephoraceae	unclassified	unclassified
OTU1958	159	Fungi	Basidiomycota	Agaricomycetes	Agaricales	Agaricaceae	Agaricus	argenteus
OTU1959	93	Fungi	Ascomycota	Pezizomycetes	Pezizales	Pyronemataceae	Pyronemataceae	sp
OTU1960	149	Fungi	Ascomycota	Dothideomycetes	Pleosporales	unclassified	unclassified	unclassified
OTU1962	146	Fungi	Ascomycota	Leotiomycetes	Helotiales	sedis	Acidomelania	sp
OTU1965	51	Fungi	unclassified	unclassified	unclassified	unclassified	unclassified	unclassified
OTU1966	89	Fungi	Ascomycota	Sordariomycetes	Sordariales	Chaetomiaceae	Myceliophthora	sp
OTU1967	158	Fungi	Ascomycota	Leotiomycetes	Helotiales	unclassified	unclassified	unclassified
OTU1968	92	Fungi	unclassified	unclassified	unclassified	unclassified	unclassified	unclassified
OTU1969	158	Fungi	Ascomycota	Sordariomycetes	unclassified	unclassified	unclassified	unclassified
OTU1970	135	Fungi	Ascomycota	Dothideomycetes	Pleosporales	Didymosphaeriaceae	Paraconiothyrium	estuarinum
OTU1971	151	Fungi	Basidiomycota	Agaricomycetes	Agaricales	unclassified	unclassified	unclassified
OTU1972	19	Fungi	Ascomycota	Sordariomycetes	Hypocreales	Hypocreaceae	Trichoderma	hamatum
OTU1974	146	Fungi	unclassified	unclassified	unclassified	unclassified	unclassified	unclassified
OTU1975	142	Fungi	Basidiomycota	Cystobasidiomycetes	Erythrobasidiales	sedis	Sakaguchia	sp
OTU1976	152	Fungi	Ascomycota	Eurotiomycetes	Onygenales	Onygenales	Onygenales	sp
OTU1978	155	Fungi	Mucoromycota	Endogonomycetes	Endogonales	Endogonaceae	Endogone	sp
OTU1980	142	Fungi	unclassified	unclassified	unclassified	unclassified	unclassified	unclassified
OTU1981	149	Fungi	Basidiomycota	Agaricomycetes	Agaricales	unclassified	unclassified	unclassified
OTU1982	133	Fungi	Ascomycota	Dothideomycetes	Pleosporales	Sporormiaceae	Preussia	terricola
OTU1983	156	Fungi	unclassified	unclassified	unclassified	unclassified	unclassified	unclassified
OTU1984	143	Fungi	Ascomycota	Leotiomycetes	Helotiales	Myxotrichaceae	Oidiodendron	maius
OTU1985	156	Fungi	Ascomycota	Eurotiomycetes	Eurotiomycetes	Eurotiomycetes	Eurotiomycetes	sp
OTU1986	102	Fungi	Glomeromycota	Glomeromycetes	Glomerales	Glomeraceae	Dominikia	aurea
OTU1987	156	Fungi	Basidiomycota	Agaricomycetes	Agaricales	Psathyrellaceae	Coprinellus	deminutus
OTU1988	146	Fungi	unclassified	unclassified	unclassified	unclassified	unclassified	unclassified
OTU1989	155	Fungi	Ascomycota	Sordariomycetes	Sordariales	Chaetomiaceae	Melanocarpus	albomyces
OTU1990	139	Fungi	Ascomycota	Dothideomycetes	unclassified	unclassified	unclassified	unclassified
OTU1991	145	Fungi	Ascomycota	Dothideomycetes	Pleosporales	Leptosphaeriaceae	Leptosphaeria	scitula
OTU1992	147	Fungi	unclassified	unclassified	unclassified	unclassified	unclassified	unclassified
OTU1993	128	Fungi	Basidiomycota	unclassified	unclassified	unclassified	unclassified	unclassified
OTU1994	155	Fungi	unclassified	unclassified	unclassified	unclassified	unclassified	unclassified
OTU1995	85	Fungi	Basidiomycota	Agaricomycetes	Polyporales	Ganodermataceae	unclassified	unclassified
OTU1996	95	Fungi	Ascomycota	Eurotiomycetes	Onygenales	Onygenaceae	Uncinocarpus	sp
OTU1997	146	Fungi	Glomeromycota	Glomeromycetes	Glomerales	Glomeraceae	Septoglomus	sp
OTU1999	149	Fungi	Glomeromycota	Glomeromycetes	Glomerales	Glomeraceae	Glomus	indicum
OTU2000	154	Fungi	Ascomycota	Saccharomycetes	Saccharomycetales	Debaryomycetaceae	Debaryomyces	unclassified
OTU2001	137	Fungi	Basidiomycota	Agaricomycetes	Cantharellales	Ceratobasidiaceae	Ceratobasidium	sp
OTU2002	153	Fungi	Basidiomycota	Agaricomycetes	Agaricales	Agaricaceae	Cystoagaricus	sp
OTU2003	22	Fungi	Ascomycota	Sordariomycetes	Sordariales	unclassified	unclassified	unclassified
OTU2004	79	Fungi	Basidiomycota	Agaricomycetes	Agaricales	Entolomataceae	Entoloma	unclassified
OTU2005	153	Fungi	Ascomycota	Sordariomycetes	Sordariales	Chaetomiaceae	unclassified	unclassified
OTU2006	153	Fungi	Ascomycota	sedis	sedis	sedis	Polylobatispora	sp
OTU2007	153	Fungi	Basidiomycota	Agaricomycetes	Agaricales	unclassified	unclassified	unclassified
OTU2008	150	Fungi	Basidiomycota	Agaricomycetes	Agaricales	Lycoperdaceae	unclassified	unclassified
OTU2009	40	Fungi	Mucoromycota	Mucoromycetes	Mucorales	Cunninghamellaceae	Gongronella	butleri
OTU2010	127	Fungi	Ascomycota	Dothideomycetes	Pleosporales	Pleosporaceae	Curvularia	unclassified
OTU2012	152	Fungi	Basidiomycota	Agaricomycetes	Agaricales	Clavariaceae	Hodophilus	heslerii
OTU2014	59	Fungi	Ascomycota	Dothideomycetes	Pleosporales	Parabambusicolaceae	Paratrimmatostroma	kunmingensis
OTU2015	19	Fungi	Ascomycota	Sordariomycetes	Hypocreales	Nectriaceae	Fusicolla	aquaeductuum
OTU2016	136	Fungi	Ascomycota	Dothideomycetes	Pleosporales	Didymosphaeriaceae	Tremateia	sp
OTU2017	144	Fungi	Glomeromycota	Glomeromycetes	Diversisporales	Diversisporaceae	Diversispora	sp
OTU2018	140	Fungi	Ascomycota	Dothideomycetes	Pleosporales	Phaeosphaeriaceae	unclassified	unclassified
OTU2019	23	Fungi	Ascomycota	Sordariomycetes	Sordariales	Chaetomiaceae	Achaetomium	unclassified
OTU2020	151	Fungi	Ascomycota	Dothideomycetes	Pleosporales	Didymosphaeriaceae	Didymosphaeriaceae	sp
OTU2021	124	Fungi	unclassified	unclassified	unclassified	unclassified	unclassified	unclassified
OTU2022	151	Fungi	Basidiomycota	Agaricomycetes	Agaricales	Clavariaceae	Clavaria	vermiculata
OTU2024	148	Fungi	Ascomycota	unclassified	unclassified	unclassified	unclassified	unclassified
OTU2025	54	Fungi	unclassified	unclassified	unclassified	unclassified	unclassified	unclassified
OTU2026	144	Fungi	Basidiomycota	Agaricomycetes	Cantharellales	Ceratobasidiaceae	Ceratobasidiaceae	sp
OTU2027	89	Fungi	unclassified	unclassified	unclassified	unclassified	unclassified	unclassified
OTU2028	38	Fungi	Ascomycota	Leotiomycetes	Helotiales	sedis	Xylogone	sp
OTU2029	150	Fungi	unclassified	unclassified	unclassified	unclassified	unclassified	unclassified
OTU2030	112	Fungi	Glomeromycota	Glomeromycetes	Glomerales	Glomeraceae	Dominikia	sp
OTU2031	138	Fungi	unclassified	unclassified	unclassified	unclassified	unclassified	unclassified
OTU2035	40	Fungi	Ascomycota	Eurotiomycetes	Eurotiales	Aspergillaceae	Penicillium	bilaiae
OTU2036	141	Fungi	Glomeromycota	Glomeromycetes	Glomerales	Glomeraceae	Microdominikia	sp
OTU2037	137	Fungi	Basidiomycota	Exobasidiomycetes	Microstromatales	Microstromataceae	Microstromataceae	sp
OTU2039	76	Fungi	Basidiomycota	Agaricomycetes	Auriculariales	Exidiaceae	Exidiopsis	sp
OTU2040	141	Fungi	unclassified	unclassified	unclassified	unclassified	unclassified	unclassified
OTU2041	123	Fungi	Ascomycota	Dothideomycetes	Pleosporales	Pleosporaceae	Comoclathris	sp
OTU2042	81	Fungi	Ascomycota	Leotiomycetes	Helotiales	Hyaloscyphaceae	unclassified	unclassified
OTU2043	99	Fungi	unclassified	unclassified	unclassified	unclassified	unclassified	unclassified
OTU2044	148	Fungi	Ascomycota	sedis	sedis	sedis	Triscelophorus	sp
OTU2045	63	Fungi	Ascomycota	Dothideomycetes	sedis	sedis	Marquesius	aquaticus
OTU2046	101	Fungi	Basidiomycota	Agaricomycetes	sedis	sedis	Akenomyces	costatus
OTU2047	143	Fungi	Glomeromycota	Archaeosporomycetes	Archaeosporales	Archaeosporales	Archaeosporales	sp
OTU2048	132	Fungi	Ascomycota	Sordariomycetes	Microascales	Halosphaeriaceae	Cirrenalia	unclassified
OTU2049	147	Fungi	Mortierellomycota	Mortierellomycetes	Mortierellales	Mortierellaceae	Mortierella	sp
OTU2050	125	Fungi	Ascomycota	Leotiomycetes	Helotiales	unclassified	unclassified	unclassified
OTU2051	147	Fungi	Glomeromycota	Glomeromycetes	Glomerales	Glomerales	Glomerales	sp
OTU2052	144	Fungi	Ascomycota	Leotiomycetes	Helotiales	Vibrisseaceae	Phialocephala	humicola
OTU2053	139	Fungi	Basidiomycota	Agaricomycetes	Agaricales	Entolomataceae	Entoloma	unclassified
OTU2054	143	Fungi	unclassified	unclassified	unclassified	unclassified	unclassified	unclassified
OTU2055	114	Fungi	Ascomycota	Dothideomycetes	Pleosporales	Pleosporaceae	Alternaria	obovoidea
OTU2056	146	Fungi	Chytridiomycota	Spizellomycetes	Spizellomycetales	Spizellomycetales	Spizellomycetales	sp
OTU2057	140	Fungi	Basidiomycota	Agaricomycetes	Corticiales	Corticiaceae	unclassified	unclassified
OTU2058	101	Fungi	Glomeromycota	Paraglomeromycetes	Paraglomerales	Paraglomeraceae	Paraglomus	sp
OTU2060	89	Fungi	unclassified	unclassified	unclassified	unclassified	unclassified	unclassified
OTU2061	145	Fungi	Basidiomycota	unclassified	unclassified	unclassified	unclassified	unclassified
OTU2062	145	Fungi	Ascomycota	Eurotiomycetes	unclassified	unclassified	unclassified	unclassified
OTU2063	145	Fungi	Ascomycota	Sordariomycetes	Xylariales	Xylariaceae	Xylariaceae	sp
OTU2064	136	Fungi	Basidiomycota	Cystobasidiomycetes	Erythrobasidiales	Erythrobasidiales	Erythrobasidiales	sp
OTU2065	133	Fungi	Basidiomycota	Agaricomycetes	Agaricales	Clavariaceae	Clavariaceae	sp
OTU2066	117	Fungi	unclassified	unclassified	unclassified	unclassified	unclassified	unclassified
OTU2067	112	Fungi	unclassified	unclassified	unclassified	unclassified	unclassified	unclassified
OTU2068	119	Fungi	unclassified	unclassified	unclassified	unclassified	unclassified	unclassified
OTU2069	122	Fungi	Ascomycota	Sordariomycetes	Hypocreales	Clavicipitaceae	Metarhizium	carneum
OTU2070	78	Fungi	unclassified	unclassified	unclassified	unclassified	unclassified	unclassified
OTU2072	108	Fungi	Basidiomycota	Agaricostilbomycetes	Agaricostilbales	Chionosphaeraceae	Mycogloea	nipponica
OTU2073	125	Fungi	Glomeromycota	Glomeromycetes	Glomerales	Glomeraceae	Glomeraceae	sp
OTU2074	97	Fungi	Glomeromycota	Glomeromycetes	Glomerales	Glomeraceae	Rhizophagus	irregularis
OTU2075	126	Fungi	Chytridiomycota	unclassified	unclassified	unclassified	unclassified	unclassified
OTU2076	141	Fungi	Ascomycota	sedis	sedis	sedis	Candelabrum	brocchiatum
OTU2077	143	Fungi	unclassified	unclassified	unclassified	unclassified	unclassified	unclassified
OTU2078	143	Fungi	Glomeromycota	Glomeromycetes	Glomerales	Glomeraceae	Glomeraceae	sp
OTU2079	143	Fungi	Glomeromycota	Glomeromycetes	Diversisporales	Diversisporaceae	unclassified	unclassified
OTU2080	120	Fungi	Ascomycota	Sordariomycetes	Microascales	Halosphaeriaceae	Cirrenalia	sp
OTU2081	137	Fungi	Ascomycota	Saccharomycetes	Saccharomycetales	Debaryomycetaceae	Schwanniomyces	occidentalis
OTU2082	76	Fungi	Ascomycota	Dothideomycetes	Jahnulales	Aliquandostipitaceae	Jahnula	sp
OTU2083	139	Fungi	Basidiomycota	Tremellomycetes	Filobasidiales	Filobasidiales	Filobasidiales	sp
OTU2084	142	Fungi	Basidiomycota	Agaricomycetes	Corticiales	Corticiaceae	Laetisaria	fuciformis
OTU2085	139	Fungi	Ascomycota	Sordariomycetes	Hypocreales	Hypocreaceae	Trichoderma	unclassified
OTU2086	23	Fungi	unclassified	unclassified	unclassified	unclassified	unclassified	unclassified
OTU2087	59	Fungi	unclassified	unclassified	unclassified	unclassified	unclassified	unclassified
OTU2088	142	Fungi	Basidiomycota	Agaricomycetes	Auriculariales	sedis	Oliveonia	sp
OTU2089	137	Fungi	Basidiomycota	Agaricostilbomycetes	Agaricostilbales	Kondoaceae	Kondoa	unclassified
OTU2090	141	Fungi	unclassified	unclassified	unclassified	unclassified	unclassified	unclassified
OTU2091	82	Fungi	Ascomycota	unclassified	unclassified	unclassified	unclassified	unclassified
OTU2092	105	Fungi	Basidiomycota	Agaricomycetes	unclassified	unclassified	unclassified	unclassified
OTU2093	141	Fungi	Ascomycota	Dothideomycetes	Pleosporales	Parabambusicolaceae	Parabambusicolaceae	sp
OTU2094	141	Fungi	Ascomycota	Sordariomycetes	unclassified	unclassified	unclassified	unclassified
OTU2096	141	Fungi	Ascomycota	Sordariomycetes	Pseudodactylariales	Pseudodactylariaceae	Pseudodactylaria	sp
OTU2097	139	Fungi	Glomeromycota	Glomeromycetes	Glomerales	Glomeraceae	Dominikia	sp
OTU2098	70	Fungi	Glomeromycota	Glomeromycetes	Glomerales	Glomeraceae	Rhizophagus	unclassified
OTU2099	117	Fungi	Ascomycota	Sordariomycetes	Sordariales	Chaetomiaceae	Subramaniula	sp
OTU2100	125	Fungi	unclassified	unclassified	unclassified	unclassified	unclassified	unclassified
OTU2102	106	Fungi	Chytridiomycota	unclassified	unclassified	unclassified	unclassified	unclassified
OTU2103	42	Fungi	Ascomycota	Sordariomycetes	Sordariales	unclassified	unclassified	unclassified
OTU2104	136	Fungi	Ascomycota	unclassified	unclassified	unclassified	unclassified	unclassified
OTU2105	140	Fungi	Glomeromycota	Glomeromycetes	Diversisporales	sedis	Entrophospora	sp
OTU2107	95	Fungi	Ascomycota	Sordariomycetes	Hypocreales	Nectriaceae	Fusarium	unclassified
OTU2108	139	Fungi	unclassified	unclassified	unclassified	unclassified	unclassified	unclassified
OTU2109	69	Fungi	Glomeromycota	Glomeromycetes	Glomerales	Glomeraceae	Dominikia	sp
OTU2110	92	Fungi	unclassified	unclassified	unclassified	unclassified	unclassified	unclassified
OTU2112	117	Fungi	Basidiomycota	Agaricomycetes	Corticiales	Corticiaceae	Limonomyces	sp
OTU2113	134	Fungi	Ascomycota	Eurotiomycetes	Chaetothyriales	Herpotrichiellaceae	Herpotrichiellaceae	sp
OTU2114	138	Fungi	Ascomycota	Dothideomycetes	Pleosporales	unclassified	unclassified	unclassified
OTU2115	24	Fungi	Ascomycota	Eurotiomycetes	Chaetothyriales	Herpotrichiellaceae	Coniosporium	sp
OTU2116	136	Fungi	Basidiomycota	unclassified	unclassified	unclassified	unclassified	unclassified
OTU2117	138	Fungi	Basidiomycota	Agaricomycetes	Agaricales	Agaricaceae	Lepiota	farinolens
OTU2118	44	Fungi	Ascomycota	Sordariomycetes	Branch06	Branch06	Branch06	sp
OTU2119	77	Fungi	Ascomycota	unclassified	unclassified	unclassified	unclassified	unclassified
OTU2120	127	Fungi	Ascomycota	Sordariomycetes	Sordariales	Lasiosphaeriaceae	Podospora	bullata
OTU2121	126	Fungi	Ascomycota	Eurotiomycetes	Verrucariales	Verrucariaceae	Endocarpon	unifoliatum
OTU2122	89	Fungi	Ascomycota	Dothideomycetes	unclassified	unclassified	unclassified	unclassified
OTU2123	120	Fungi	Ascomycota	Eurotiomycetes	Chaetothyriales	Herpotrichiellaceae	Herpotrichiellaceae	sp
OTU2124	120	Fungi	Ascomycota	Sordariomycetes	Diaporthales	Diaporthaceae	Diaporthe	unclassified
OTU2125	77	Fungi	Ascomycota	Dothideomycetes	Pleosporales	Pleosporaceae	Pithomyces	cynodontis
OTU2126	134	Fungi	Basidiomycota	Tremellomycetes	Tremellomycetes	Tremellomycetes	Tremellomycetes	sp
OTU2129	34	Fungi	unclassified	unclassified	unclassified	unclassified	unclassified	unclassified
OTU2130	137	Fungi	Basidiomycota	Pucciniomycetes	Pucciniales	Pucciniaceae	unclassified	unclassified
OTU2131	74	Fungi	unclassified	unclassified	unclassified	unclassified	unclassified	unclassified
OTU2132	137	Fungi	Ascomycota	Geoglossomycetes	Geoglossales	unclassified	unclassified	unclassified
OTU2133	137	Fungi	Ascomycota	Orbiliomycetes	unclassified	unclassified	unclassified	unclassified
OTU2134	132	Fungi	Ascomycota	Geoglossomycetes	Geoglossales	Geoglossaceae	Geoglossum	unclassified
OTU2135	136	Fungi	Ascomycota	Eurotiomycetes	Chaetothyriales	Herpotrichiellaceae	Cladophialophora	sp
OTU2137	136	Fungi	Ascomycota	Dothideomycetes	Capnodiales	Mycosphaerellaceae	Neoseptoria	caricis
OTU2138	80	Fungi	unclassified	unclassified	unclassified	unclassified	unclassified	unclassified
OTU2140	136	Fungi	Chytridiomycota	unclassified	unclassified	unclassified	unclassified	unclassified
OTU2141	133	Fungi	Glomeromycota	Glomeromycetes	Glomerales	Glomeraceae	Dominikia	sp
OTU2144	95	Fungi	Ascomycota	Eurotiomycetes	Chaetothyriales	Herpotrichiellaceae	Herpotrichiellaceae	sp
OTU2146	135	Fungi	Glomeromycota	Archaeosporomycetes	Archaeosporales	Ambisporaceae	Ambispora	sp
OTU2147	104	Fungi	unclassified	unclassified	unclassified	unclassified	unclassified	unclassified
OTU2148	135	Fungi	Chytridiomycota	Chytridiomycetes	Chytridiales	Chytriomycetaceae	unclassified	unclassified
OTU2149	135	Fungi	Ascomycota	Arthoniomycetes	Lichenostigmatales	Lichenostigmatales	Lichenostigmatales	sp
OTU2151	115	Fungi	Ascomycota	Sordariomycetes	unclassified	unclassified	unclassified	unclassified
OTU2152	118	Fungi	Basidiomycota	Tremellomycetes	Tremellales	Rhynchogastremataceae	Papiliotrema	perniciosus
OTU2153	134	Fungi	Ascomycota	Leotiomycetes	Helotiales	Rutstroemiaceae	Poculum	sp
OTU2154	95	Fungi	Ascomycota	Dothideomycetes	Capnodiales	Teratosphaeriaceae	Devriesia	unclassified
OTU2155	33	Fungi	Ascomycota	Dothideomycetes	Pleosporales	Phaeosphaeriaceae	Neosetophoma	unclassified
OTU2156	87	Fungi	unclassified	unclassified	unclassified	unclassified	unclassified	unclassified
OTU2157	88	Fungi	Glomeromycota	Glomeromycetes	Glomerales	Claroideoglomeraceae	Claroideoglomus	unclassified
OTU2158	134	Fungi	Ascomycota	Sordariomycetes	Sordariales	Chaetomiaceae	Zopfiella	unclassified
OTU2159	29	Fungi	unclassified	unclassified	unclassified	unclassified	unclassified	unclassified
OTU2160	95	Fungi	Ascomycota	Sordariomycetes	Hypocreales	Bionectriaceae	Ochronectria	thailandica
OTU2161	121	Fungi	Ascomycota	Dothideomycetes	Pleosporales	Phaeosphaeriaceae	unclassified	unclassified
OTU2162	117	Fungi	unclassified	unclassified	unclassified	unclassified	unclassified	unclassified
OTU2163	29	Fungi	Basidiomycota	Microbotryomycetes	Sporidiobolales	Sporidiobolaceae	Rhodotorula	babjevae
OTU2164	131	Fungi	Basidiomycota	Agaricomycetes	Russulales	Peniophoraceae	Peniophora	albobadia
OTU2165	68	Fungi	Ascomycota	unclassified	unclassified	unclassified	unclassified	unclassified
OTU2166	129	Fungi	Chytridiomycota	Rhizophydiomycetes	Rhizophydiales	Rhizophydiales	Rhizophydiales	sp
OTU2167	113	Fungi	Ascomycota	Sordariomycetes	Hypocreales	unclassified	unclassified	unclassified
OTU2171	133	Fungi	unclassified	unclassified	unclassified	unclassified	unclassified	unclassified
OTU2172	133	Fungi	Basidiomycota	unclassified	unclassified	unclassified	unclassified	unclassified
OTU2173	82	Fungi	Ascomycota	Dothideomycetes	Capnodiales	Capnodiaceae	Antennariella	placitae
OTU2174	61	Fungi	Ascomycota	Sordariomycetes	Branch06	Branch06	Branch06	sp
OTU2175	23	Fungi	Ascomycota	Leotiomycetes	Helotiales	Leotiaceae	Neobulgaria	sp
OTU2176	100	Fungi	Basidiomycota	Agaricomycetes	Sebacinales	Serendipitaceae	Serendipitaceae	sp
OTU2177	56	Fungi	Aphelidiomycota	Aphelidiomycetes	GS16	GS16	GS16	sp
OTU2178	44	Fungi	unclassified	unclassified	unclassified	unclassified	unclassified	unclassified
OTU2179	76	Fungi	Ascomycota	Sordariomycetes	Hypocreales	Nectriaceae	Thelonectria	olida
OTU2181	30	Fungi	unclassified	unclassified	unclassified	unclassified	unclassified	unclassified
OTU2182	132	Fungi	unclassified	unclassified	unclassified	unclassified	unclassified	unclassified
OTU2183	94	Fungi	Ascomycota	Pezizomycetes	Pezizales	Pyronemataceae	unclassified	unclassified
OTU2184	103	Fungi	Glomeromycota	Glomeromycetes	Glomerales	Glomeraceae	Rhizophagus	fasciculatus
OTU2185	35	Fungi	Ascomycota	Dothideomycetes	Pleosporales	Pleosporaceae	Drechslera	sp
OTU2186	64	Fungi	unclassified	unclassified	unclassified	unclassified	unclassified	unclassified
OTU2187	131	Fungi	Ascomycota	Sordariomycetes	unclassified	unclassified	unclassified	unclassified
OTU2189	78	Fungi	Ascomycota	Dothideomycetes	Pleosporales	Sporormiaceae	unclassified	unclassified
OTU2190	131	Fungi	Ascomycota	Orbiliomycetes	Orbiliales	Orbiliaceae	unclassified	unclassified
OTU2191	87	Fungi	Ascomycota	Dothideomycetes	Capnodiales	Cladosporiaceae	Toxicocladosporium	unclassified
OTU2192	86	Fungi	Glomeromycota	Glomeromycetes	Glomerales	Glomeraceae	Rhizophagus	irregularis
OTU2193	57	Fungi	Ascomycota	Leotiomycetes	Helotiales	Hyaloscyphaceae	Hyaloscypha	sp
OTU2194	99	Fungi	Glomeromycota	Glomeromycetes	Glomerales	Glomeraceae	Dominikia	sp
OTU2195	120	Fungi	Ascomycota	Lecanoromycetes	Ostropales	Gomphillaceae	Corticifraga	peltigerae
OTU2196	119	Fungi	Basidiomycota	Agaricomycetes	Agaricales	Entolomataceae	Clitopilus	sp
OTU2197	130	Fungi	Ascomycota	Dothideomycetes	Venturiales	Sympoventuriaceae	unclassified	unclassified
OTU2198	130	Fungi	Basidiomycota	Agaricomycetes	Agaricales	Hygrophoraceae	Hygrocybe	ingrata
OTU2199	99	Fungi	Ascomycota	Geoglossomycetes	Geoglossales	Geoglossaceae	Leucoglossum	sp
OTU2200	44	Fungi	Basidiomycota	Agaricomycetes	Geastrales	Geastraceae	Geastrum	sp
OTU2201	48	Fungi	Glomeromycota	Glomeromycetes	Glomerales	Glomeraceae	unclassified	unclassified
OTU2202	123	Fungi	Mortierellomycota	Mortierellomycetes	Mortierellales	Mortierellaceae	Mortierella	unclassified
OTU2203	88	Fungi	Ascomycota	Dothideomycetes	Pleosporales	Lentitheciaceae	Lentitheciaceae	sp
OTU2204	114	Fungi	Ascomycota	Sordariomycetes	Sordariales	Sordariales	Sordariales	sp
OTU2205	129	Fungi	Ascomycota	Sordariomycetes	Sordariales	Lasiosphaeriaceae	Podospora	bicolor
OTU2206	127	Fungi	Glomeromycota	Glomeromycetes	Glomerales	Glomeraceae	Microdominikia	sp
OTU2207	121	Fungi	Ascomycota	Sordariomycetes	Annulatascales	Annulatascaceae	Dictyosporella	unclassified
OTU2209	126	Fungi	Ascomycota	Dothideomycetes	Pleosporales	sedis	Amarenomyces	ammophilae
OTU2210	112	Fungi	Glomeromycota	Glomeromycetes	Glomerales	Glomeraceae	Glomus	sp
OTU2211	116	Fungi	Ascomycota	unclassified	unclassified	unclassified	unclassified	unclassified
OTU2212	128	Fungi	Ascomycota	Dothideomycetes	Capnodiales	unclassified	unclassified	unclassified
OTU2213	80	Fungi	unclassified	unclassified	unclassified	unclassified	unclassified	unclassified
OTU2214	128	Fungi	Basidiomycota	Agaricomycetes	unclassified	unclassified	unclassified	unclassified
OTU2215	128	Fungi	unclassified	unclassified	unclassified	unclassified	unclassified	unclassified
OTU2216	128	Fungi	Ascomycota	Eurotiomycetes	Onygenales	Onygenales	Onygenales	sp
OTU2218	60	Fungi	Basidiomycota	Agaricomycetes	Agaricales	unclassified	unclassified	unclassified
OTU2219	108	Fungi	Glomeromycota	Glomeromycetes	Glomerales	Glomeraceae	Dominikia	sp
OTU2220	128	Fungi	Chytridiomycota	unclassified	unclassified	unclassified	unclassified	unclassified
OTU2221	128	Fungi	Ascomycota	Dothideomycetes	Pleosporales	Pleosporaceae	Comoclathris	sp
OTU2222	51	Fungi	Basidiomycota	Agaricomycetes	Agaricales	Tricholomataceae	Mycena	unclassified
OTU2223	121	Fungi	Basidiomycota	Agaricomycetes	Agaricales	Clavariaceae	Ramariopsis	unclassified
OTU2224	113	Fungi	unclassified	unclassified	unclassified	unclassified	unclassified	unclassified
OTU2225	127	Fungi	unclassified	unclassified	unclassified	unclassified	unclassified	unclassified
OTU2227	78	Fungi	Basidiomycota	Tremellomycetes	Tremellales	Trimorphomycetaceae	Trimorphomyces	sp
[truncated: 2,393 more rows]
