# Supplementary material for: Precipitation, Not Land Use, Primarily Determines the Composition of Both Plant and Phyllosphere Fungal Communities
Source: Front Fungal Biol. 2022 Jul 7;3:805225. doi: 10.3389/ffunb.2022.805225 (PMC10512219; doi:10.3389/ffunb.2022.805225)
Supplement: Supplementary file 10 [file Table_8.xlsx]

## Sheet: in
Supplementary Table 8. Indicator plant species of the top fifty most abundant plant species in arid (455.74 – 634.91 mm yr-1) and mesic (760.86 – 1040.46 mm yr-1) habitats with species abbreviations, statistics, P-values, significance code, false discovery rate (FDR) adjusted P-values, FDR adjusted P-value significance code, and taxonomic assignments. Statistical significance codes denoted as 'ns…
Abbreviation	Stat	P-value	Significance	Habitat	P-value_FDR	Significance_FDR	Order	Family	Genus	Species	Designation	FunctionalGroup
PASSMI	0.564	0.002	**	Arid	0.0333333	*	Poales	Poaceae	Aascopyrum	Pascopyrum smithii	species	grass
CONCAN	0.606	0.005	**	Arid	0.05	ns	Asterales	Asteraceae	Aonyza	Conyza canadensis	species	forb
BOUGRA	0.49	0.007	**	Arid	0.0583333	ns	Poales	Poaceae	Aouteloua	Bouteloua gracilis	species	grass
BOUDAC	0.516	0.01	**	Arid	0.0625	ns	Poales	Poaceae	Aouteloua	Bouteloua dactyloides	species	grass
SPOCRY	0.551	0.009	**	Arid	0.0625	ns	Poales	Poaceae	Aporobolus	Sporobolus cryptandrus	species	grass
AMBPSI	0.554	0.029	*	Arid	0.131818	ns	Asterales	Asteraceae	Ambrosia	Ambrosia psilostachya	species	forb
HORPUS	0.33	0.029	*	Arid	0.131818	ns	Poales	Poaceae	Aordeum	Hordeum pusillum	species	grass
BROJAP	0.425	0.042	*	Arid	0.161538	ns	Poales	Poaceae	Aromus	Bromus japonicus	species	grass
KOCSCO	0.361	0.063	.	Arid	0.21	ns	Caryophyllales	Amaranthaceae	Aochia	Kochia scoparia	species	forb
TRADUB	0.307	0.206	ns	Arid	0.458696	ns	Asterales	Asteraceae	Aragopogon	Tragopogon dubius	species	forb
CONARV	0.233	0.466	ns	Arid	0.708571	ns	Solanales	Convolvulaceae	Aonvolvulus	Convolvulus arvensis	species	forb
ELYELY	0.352	0.482	ns	Arid	0.708571	ns	Poales	Poaceae	Alymus	Elymus elymoides	species	grass
GUTSAR	0.337	0.458	ns	Arid	0.708571	ns	Asterales	Asteraceae	Autierrezia	Gutierrezia sarothae	species	forb
TRIPER	0.265	0.448	ns	Arid	0.708571	ns	Asterales	Campanulaceae	Ariodanis	Triodanis perfoliata	species	forb
BOUCUR	0.248	0.568	ns	Arid	0.788889	ns	Poales	Poaceae	Aouteloua	Bouteloua curtipendula	species	grass
AMBART	0.182	1	ns	Arid	1	ns	Asterales	Asteraceae	Ambrosia	Ambrosia artemisiifolia	species	forb
CHLVER	0.246	1	ns	Arid	1	ns	Poales	Poaceae	Ahloris	Chloris verticillata	species	grass
MELSPP	0.134	1	ns	Arid	1	ns	Fabales	Fabaceae	Amutliple	mutliple Melilotus species	morphospecies	legume
PEDTEN	0.021	0.916	ns	Arid	1	ns	Fabales	Fabaceae	Aediomelum	Pediomelum tenuiflorum	species	legume
ANDGER	0.75	0.002	**	Mesic	0.0333333	*	Poales	Poaceae	Andropogon	Andropogon gerardii	species	grass
PANVIR	0.618	0.002	**	Mesic	0.0333333	*	Poales	Poaceae	Aanicum	Panicum virgatum	species	grass
SORNUT	0.638	0.005	**	Mesic	0.05	ns	Poales	Poaceae	Aorghastrum	Sorghastrum nutans	species	grass
SPOCOM	0.559	0.025	*	Mesic	0.131818	ns	Poales	Poaceae	Aporobolus	Sporobolus compositus	species	grass
SCHSCO	0.493	0.037	*	Mesic	0.154167	ns	Poales	Poaceae	Achizachyrium	Schizachyrium scoparium	species	grass
CARSPP	0.46	0.046	*	Mesic	0.164286	ns	Poales	Cyperaceae	Aarex	Carex brevior, Carex bushii, Carex meadii	morphospecies	grass
AMOCAN	0.325	0.07	.	Mesic	0.21875	ns	Fabales	Fabaceae	Amorpha	Amorpha canescens	species	legume
SOLALT	0.36	0.093	.	Mesic	0.273529	ns	Asterales	Asteraceae	Aolidago	Solidago altissima	species	forb
DICSPP	0.379	0.129	ns	Mesic	0.358333	ns	Poales	Poaceae	Amultiple	multiple Dichanthelium species	morphospecies	grass
SYMERI	0.423	0.14	ns	Mesic	0.368421	ns	Asterales	Asteraceae	Aymphyotrichum	Symphyotrichum ericoides	species	forb
DALCAN	0.454	0.211	ns	Mesic	0.458696	ns	Fabales	Fabaceae	Aalea	Dalea candida	species	legume
KOEMAC	0.346	0.208	ns	Mesic	0.458696	ns	Poales	Poaceae	Aoeleria	Koeleria macrantha	species	grass
SOLMIS	0.358	0.2	ns	Mesic	0.458696	ns	Asterales	Asteraceae	Aolidago	Solidago missouriensis	species	forb
HELMAX	0.364	0.461	ns	Mesic	0.708571	ns	Asterales	Asteraceae	Aelianthus	Helianthus maximiliani	species	forb
HELPAU	0.369	0.469	ns	Mesic	0.708571	ns	Asterales	Asteraceae	Aelianthus	Helianthus pauciflorus	species	forb
PENTUB	0.26	0.47	ns	Mesic	0.708571	ns	Lamiales	Plantaginaceae	Aenstemon	Penstemon tubaeflorus	species	forb
POAPRA	0.367	0.477	ns	Mesic	0.708571	ns	Poales	Poaceae	Aoa	Poa pratensis	species	grass
SILINT	0.259	0.496	ns	Mesic	0.708571	ns	Asterales	Asteraceae	Ailphium	Silphium integrifolium	species	forb
TRIDAC	0.298	0.457	ns	Mesic	0.708571	ns	Poales	Poaceae	Aripsacum	Tripsacum dactyloides	species	grass
TRIFLA	0.297	0.455	ns	Mesic	0.708571	ns	Poales	Poaceae	Aridens	Tridens flavus	species	grass
TRIPRA	0.338	0.492	ns	Mesic	0.708571	ns	Fabales	Fabaceae	Arifolium	Trifolium pratense	species	legume
BROINE	0.258	1	ns	Mesic	1	ns	Poales	Poaceae	Aromus	Bromus inermis	species	grass
DESILL	0.258	1	ns	Mesic	1	ns	Fabales	Fabaceae	Aesmanthus	Desmanthus illinoensis	species	legume
HELMOL	0.258	1	ns	Mesic	1	ns	Asterales	Asteraceae	Aelianthus	Helianthus mollis	species	forb
LACSER	0.157	1	ns	Mesic	1	ns	Asterales	Asteraceae	Aactuca	Lactuca serriola	species	forb
PYCTEN	0.258	1	ns	Mesic	1	ns	Lamiales	Lamiaceae	Aycnanthemum	Pycnanthemum tenuifolium	species	forb
RHUGLA	0.258	1	ns	Mesic	1	ns	Sapindales	Anacardiaceae	Ahus	Rhus glabra	species	woody
SILLAC	0.258	1	ns	Mesic	1	ns	Asterales	Asteraceae	Ailphium	Silphium laciniatum	species	forb
SOLRIG	0.258	1	ns	Mesic	1	ns	Asterales	Asteraceae	Aolidago	Solidago rigida	species	forb
SYMPIL	0.258	1	ns	Mesic	1	ns	Asterales	Asteraceae	Aymphyotrichum	Symphyotrichum pilosum	species	forb
VERBAL	0.258	1	ns	Mesic	1	ns	Asterales	Asteraceae	Aernonia	Vernonia baldwinii	species	forb
