# Supplementary material for: Precipitation, Not Land Use, Primarily Determines the Composition of Both Plant and Phyllosphere Fungal Communities
Source: Front Fungal Biol. 2022 Jul 7;3:805225. doi: 10.3389/ffunb.2022.805225 (PMC10512219; doi:10.3389/ffunb.2022.805225)
Supplement: Supplementary file 11 [file Table_9.xlsx]

## Sheet: in
Supplementary Table 9. Indicator fungal Operational Taxonomic Units (OTUs) in arid (455.74 – 634.91 mm yr-1) and mesic (760.86 – 1040.46 mm yr-1) habitats with statistics, P-values, significance code, false discovery rate (FDR) adjusted P-values, FDR adjusted P-value significance code, size (the total number of sequences assigned to the OTU), and taxonomic assignments. Statistical significance co…
OTU	Statistic	P-value	Significance	Habitat	P-value_FDR	Significance_FDR	Size	Kingdom	Phylum	Class	Order	Family	Genus	Species
OTU0011	0.542	0.002	**	Arid	0.04	*	103772	Fungi	Ascomycota	Leotiomycetes	Erysiphales	Erysiphaceae	Blumeria	sp
OTU0018	0.469	0.002	**	Arid	0.04	*	60490	Fungi	Ascomycota	Dothideomycetes	Pleosporales	Phaeosphaeriaceae	Phaeoseptoriella	zeae
OTU0038	0.652	0.002	**	Arid	0.04	*	35151	Fungi	Ascomycota	Dothideomycetes	Pleosporales	Phaeosphaeriaceae	Neostagonospora	sp
OTU0028	0.461	0.003	**	Arid	0.0428571	*	46126	Fungi	Ascomycota	Sordariomycetes	Chaetosphaeriales	Chaetosphaeriaceae	Dinemasporium	bambusicola
OTU0042	0.709	0.003	**	Arid	0.0428571	*	32834	Fungi	Ascomycota	Sordariomycetes	Hypocreales	Nectriaceae	Gibberella	tricincta
OTU0044	0.67	0.004	**	Arid	0.0444444	*	31611	Fungi	Ascomycota	Dothideomycetes	Pleosporales	Pleosporaceae	Alternaria	unclassified
OTU0091	0.588	0.004	**	Arid	0.0444444	*	18149	Fungi	Ascomycota	Eurotiomycetes	Chaetothyriales	Cyphellophoraceae	Cyphellophora	sp
OTU0017	0.344	0.005	**	Arid	0.0466667	*	61190	Fungi	Ascomycota	Dothideomycetes	Pleosporales	Lentitheciaceae	Darksidea	sp
OTU0058	0.536	0.012	*	Arid	0.0666667	ns	25937	Fungi	Ascomycota	Dothideomycetes	Pleosporales	Didymosphaeriaceae	Paraphaeosphaeria	unclassified
OTU0068	0.368	0.012	*	Arid	0.0666667	ns	23633	Fungi	Ascomycota	Dothideomycetes	Capnodiales	Cladosporiaceae	Toxicocladosporium	unclassified
OTU0013	0.561	0.017	*	Arid	0.0772727	ns	79694	Fungi	Basidiomycota	Tremellomycetes	Filobasidiales	Filobasidiaceae	Filobasidium	magnum
OTU0105	0.453	0.024	*	Arid	0.1	ns	15692	Fungi	Basidiomycota	Tremellomycetes	Tremellales	Rhynchogastremataceae	Papiliotrema	fusca
OTU0079	0.354	0.031	*	Arid	0.110714	ns	20210	Fungi	Ascomycota	Dothideomycetes	Pleosporales	unclassified	unclassified	unclassified
OTU0104	0.293	0.03	*	Arid	0.110714	ns	15709	Fungi	Ascomycota	Leotiomycetes	Thelebolales	Thelebolaceae	Thelebolus	sp
OTU0070	0.532	0.034	*	Arid	0.117241	ns	22366	Fungi	Ascomycota	Dothideomycetes	Pleosporales	Didymosphaeriaceae	Paraphaeosphaeria	michotii
OTU0012	0.506	0.04	*	Arid	0.133333	ns	90009	Fungi	Ascomycota	Dothideomycetes	Dothideales	Aureobasidiaceae	Aureobasidium	melanogenum
OTU0033	0.444	0.048	*	Arid	0.154839	ns	42564	Fungi	Ascomycota	Sordariomycetes	Sordariales	Lasiosphaeriaceae	unclassified	unclassified
OTU0053	0.498	0.062	.	Arid	0.182353	ns	27474	Fungi	Ascomycota	Dothideomycetes	Pleosporales	Phaeosphaeriaceae	Phaeosphaeria	sp
OTU0037	0.286	0.082	.	Arid	0.215789	ns	37004	Fungi	Ascomycota	unclassified	unclassified	unclassified	unclassified	unclassified
OTU0059	0.354	0.093	.	Arid	0.2325	ns	25816	Fungi	Ascomycota	Dothideomycetes	Pleosporales	Leptosphaeriaceae	Plenodomus	lindquistii
OTU0003	0.374	0.104		Arid	0.253659	ns	349078	Fungi	unclassified	unclassified	unclassified	unclassified	unclassified	unclassified
OTU0008	0.279	0.123		Arid	0.273333	ns	115264	Fungi	unclassified	unclassified	unclassified	unclassified	unclassified	unclassified
OTU0117	0.385	0.123		Arid	0.273333	ns	14501	Fungi	Ascomycota	Lecanoromycetes	Ostropales	Stictidaceae	Cyanodermella	unclassified
OTU0147	0.416	0.118		Arid	0.273333	ns	11964	Fungi	Ascomycota	Dothideomycetes	Pleosporales	Trematosphaeriaceae	Trematosphaeria	sp
OTU0069	0.359	0.13		Arid	0.282609	ns	23311	Fungi	Basidiomycota	Microbotryomycetes	Sporidiobolales	Sporidiobolaceae	unclassified	unclassified
OTU0062	0.401	0.137		Arid	0.291489	ns	24362	Fungi	Ascomycota	Sordariomycetes	Sordariales	Lasiosphaeriaceae	Schizothecium	glutinans
OTU0019	0.383	0.155		Arid	0.318367	ns	58174	Fungi	Ascomycota	Sordariomycetes	Hypocreales	Nectriaceae	Fusarium	unclassified
OTU0002	0.328	0.218		Arid	0.396364	ns	399563	Fungi	Ascomycota	Dothideomycetes	Pleosporales	Pleosporaceae	Alternaria	tenuissima
OTU0023	0.313	0.218		Arid	0.396364	ns	53826	Fungi	Ascomycota	Dothideomycetes	Pleosporales	Phaeosphaeriaceae	Septoriella	hollandica
OTU0061	0.314	0.201		Arid	0.396364	ns	25226	Fungi	Ascomycota	Dothideomycetes	Pleosporales	Melanommataceae	unclassified	unclassified
OTU0073	0.259	0.204		Arid	0.396364	ns	21966	Fungi	Ascomycota	Dothideomycetes	Pleosporales	Phaeosphaeriaceae	unclassified	unclassified
OTU0108	0.353	0.207		Arid	0.396364	ns	15433	Fungi	Ascomycota	Eurotiomycetes	Chaetothyriales	Herpotrichiellaceae	Herpotrichiellaceae	sp
OTU0110	0.336	0.25		Arid	0.438596	ns	15303	Fungi	Ascomycota	Dothideomycetes	Pleosporales	Delitschiaceae	Delitschia	chaetomioides
OTU0153	0.33	0.303		Arid	0.522414	ns	11408	Fungi	Ascomycota	Dothideomycetes	Capnodiales	Teratosphaeriaceae	unclassified	unclassified
OTU0054	0.278	0.363		Arid	0.608333	ns	26930	Fungi	Ascomycota	Dothideomycetes	Pleosporales	Melanommataceae	Melanommataceae	sp
OTU0010	0.277	0.387		Arid	0.631746	ns	107306	Fungi	Ascomycota	Dothideomycetes	Pleosporales	Didymellaceae	unclassified	unclassified
OTU0049	0.244	0.393		Arid	0.631746	ns	30523	Fungi	Ascomycota	Sordariomycetes	Sordariales	unclassified	unclassified	unclassified
OTU0092	0.201	0.398		Arid	0.631746	ns	17612	Fungi	Basidiomycota	Tremellomycetes	Tremellales	Naemateliaceae	Dimennazyma	cistialbidi
OTU0043	0.218	0.446		Arid	0.669863	ns	32020	Fungi	Basidiomycota	Exobasidiomycetes	Entylomatales	sedis	Tilletiopsis	washingtonensis
OTU0045	0.261	0.488		Arid	0.669863	ns	30797	Fungi	Ascomycota	Dothideomycetes	Pleosporales	Sporormiaceae	Preussia	unclassified
OTU0086	0.292	0.46		Arid	0.669863	ns	19447	Fungi	Ascomycota	Eurotiomycetes	Chaetothyriales	Herpotrichiellaceae	Herpotrichiellaceae	sp
OTU0099	0.26	0.457		Arid	0.669863	ns	16469	Fungi	unclassified	unclassified	unclassified	unclassified	unclassified	unclassified
OTU0152	0.275	0.47		Arid	0.669863	ns	11418	Fungi	Ascomycota	Dothideomycetes	Pleosporales	unclassified	unclassified	unclassified
OTU0052	0.233	0.539		Arid	0.709211	ns	28291	Fungi	Basidiomycota	Tremellomycetes	Tremellales	Trimorphomycetaceae	Saitozyma	paraflava
OTU0096	0.165	0.667		Arid	0.860256	ns	17069	Fungi	Ascomycota	Dothideomycetes	Pleosporales	Phaeosphaeriaceae	unclassified	unclassified
OTU0065	0.079	0.771		Arid	0.96375	ns	24007	Fungi	Ascomycota	Dothideomycetes	Pleosporales	Phaeosphaeriaceae	Phaeosphaeria	microscopica
OTU0004	0.067	0.852		Arid	1	ns	313171	Fungi	Ascomycota	Dothideomycetes	Capnodiales	Cladosporiaceae	Cladosporium	unclassified
OTU0006	0.011	0.97		Arid	1	ns	175407	Fungi	Ascomycota	Dothideomycetes	Dothideales	unclassified	unclassified	unclassified
OTU0014	0.036	0.885		Arid	1	ns	73396	Fungi	Ascomycota	Dothideomycetes	Pleosporales	Phaeosphaeriaceae	Phaeopoacea	sp
OTU0026	0.258	1		Arid	1	ns	48198	Fungi	unclassified	unclassified	unclassified	unclassified	unclassified	unclassified
OTU0060	0.258	1		Arid	1	ns	25376	Fungi	Ascomycota	Dothideomycetes	Pleosporales	unclassified	unclassified	unclassified
OTU0085	0.044	0.909		Arid	1	ns	19707	Fungi	Ascomycota	Dothideomycetes	Capnodiales	Cladosporiaceae	Rachicladosporium	sp
OTU0101	0.053	0.836		Arid	1	ns	16020	Fungi	Ascomycota	Dothideomycetes	Capnodiales	Dissoconiaceae	Ramichloridium	punctatum
OTU0146	0.246	0.881		Arid	1	ns	11983	Fungi	unclassified	unclassified	unclassified	unclassified	unclassified	unclassified
OTU0050	0.775	0.002	**	Mesic	0.04	*	29917	Fungi	Ascomycota	Dothideomycetes	Pleosporales	Didymellaceae	Epicoccum	sorghinum
OTU0111	0.512	0.002	**	Mesic	0.04	*	15292	Fungi	Ascomycota	Dothideomycetes	Capnodiales	unclassified	unclassified	unclassified
OTU0035	0.641	0.007	**	Mesic	0.0466667	*	39157	Fungi	Ascomycota	Eurotiomycetes	Chaetothyriales	Herpotrichiellaceae	Herpotrichiellaceae	sp
OTU0041	0.431	0.006	**	Mesic	0.0466667	*	32982	Fungi	Ascomycota	Dothideomycetes	Capnodiales	Dissoconiaceae	Dissoconium	sp
OTU0056	0.67	0.007	**	Mesic	0.0466667	*	26366	Fungi	Ascomycota	Eurotiomycetes	Eurotiomycetes	Eurotiomycetes	Eurotiomycetes	sp
OTU0072	0.605	0.006	**	Mesic	0.0466667	*	22086	Fungi	Ascomycota	Sordariomycetes	Hypocreales	Nectriaceae	Neocosmospora	falciformis
OTU0083	0.567	0.007	**	Mesic	0.0466667	*	19807	Fungi	Ascomycota	Eurotiomycetes	Eurotiomycetes	Eurotiomycetes	Eurotiomycetes	sp
OTU0020	0.52	0.008	**	Mesic	0.05	ns	56329	Fungi	Ascomycota	Eurotiomycetes	Chaetothyriales	Herpotrichiellaceae	Herpotrichiellaceae	sp
OTU0007	0.53	0.014	*	Mesic	0.07	ns	162661	Fungi	Ascomycota	Dothideomycetes	Capnodiales	Dissoconiaceae	Dissoconium	sp
OTU0031	0.431	0.014	*	Mesic	0.07	ns	44496	Fungi	Ascomycota	Dothideomycetes	Pleosporales	Periconiaceae	Periconia	macrospinosa
OTU0106	0.552	0.016	*	Mesic	0.0761905	ns	15597	Fungi	Basidiomycota	Agaricomycetes	Agaricales	Hygrophoraceae	Cuphophyllus	sp
OTU0039	0.383	0.022	*	Mesic	0.0956522	ns	33778	Fungi	Basidiomycota	Spiculogloeomycetes	Spiculogloeales	Spiculogloeaceae	Phyllozyma	linderae
OTU0032	0.304	0.025	*	Mesic	0.1	ns	42804	Fungi	Basidiomycota	Pucciniomycetes	Pucciniales	Pucciniaceae	Puccinia	andropogonis
OTU0216	0.338	0.028	*	Mesic	0.107692	ns	7752	Fungi	Ascomycota	Lecanoromycetes	Ostropales	Stictidaceae	Glomerobolus	gelineus
OTU0027	0.473	0.055	.	Mesic	0.171875	ns	47765	Fungi	Ascomycota	Leotiomycetes	Helotiales	sedis	Leohumicola	sp
OTU0001	0.366	0.062	.	Mesic	0.182353	ns	423028	Fungi	unclassified	unclassified	unclassified	unclassified	unclassified	unclassified
OTU0078	0.402	0.069	.	Mesic	0.197143	ns	20468	Fungi	Ascomycota	Dothideomycetes	Capnodiales	Neodevriesiaceae	Neodevriesia	poagena
OTU0064	0.43	0.082	.	Mesic	0.215789	ns	24207	Fungi	Ascomycota	Dothideomycetes	Pleosporales	Pleosporaceae	Bipolaris	unclassified
OTU0077	0.399	0.082	.	Mesic	0.215789	ns	21057	Fungi	unclassified	unclassified	unclassified	unclassified	unclassified	unclassified
OTU0169	0.38	0.085	.	Mesic	0.217949	ns	10005	Fungi	unclassified	unclassified	unclassified	unclassified	unclassified	unclassified
OTU0030	0.26	0.111		Mesic	0.264286	ns	45195	Fungi	Ascomycota	Sordariomycetes	Hypocreales	Clavicipitaceae	Myriogenospora	atramentosa
OTU0080	0.364	0.156		Mesic	0.318367	ns	20154	Fungi	Ascomycota	Dothideomycetes	unclassified	unclassified	unclassified	unclassified
OTU0016	0.262	0.214		Mesic	0.396364	ns	66217	Fungi	Basidiomycota	Pucciniomycetes	Pucciniales	Pucciniaceae	Puccinia	emaculata
OTU0047	0.355	0.25		Mesic	0.438596	ns	30620	Fungi	Ascomycota	Geoglossomycetes	Geoglossales	Geoglossaceae	Trichoglossum	sp
OTU0113	0.263	0.365		Mesic	0.608333	ns	14792	Fungi	Ascomycota	Eurotiomycetes	Onygenales	Onygenales	Onygenales	sp
OTU0029	0.274	0.468		Mesic	0.669863	ns	46093	Fungi	unclassified	unclassified	unclassified	unclassified	unclassified	unclassified
OTU0109	0.261	0.488		Mesic	0.669863	ns	15396	Fungi	Ascomycota	Sordariomycetes	Sordariales	Chaetomiaceae	Zopfiella	karachiensis
OTU0124	0.325	0.489		Mesic	0.669863	ns	13885	Fungi	Basidiomycota	Agaricomycetes	Agaricales	Hygrophoraceae	Cuphophyllus	unclassified
OTU0166	0.259	0.483		Mesic	0.669863	ns	10169	Fungi	Ascomycota	Sordariomycetes	unclassified	unclassified	unclassified	unclassified
OTU0197	0.378	0.449		Mesic	0.669863	ns	8508	Fungi	Basidiomycota	Agaricomycetes	Agaricales	Hygrophoraceae	Cuphophyllus	pratensis
OTU0087	0.255	0.511		Mesic	0.689333	ns	18987	Fungi	Ascomycota	Dothideomycetes	Capnodiales	Dissoconiaceae	Ramichloridium	punctatum
OTU0126	0.176	0.517		Mesic	0.689333	ns	13868	Fungi	Basidiomycota	Cystobasidiomycetes	sedis	Symmetrosporaceae	Symmetrospora	gracilis
OTU0098	0.14	0.671		Mesic	0.860256	ns	16476	Fungi	Basidiomycota	Tremellomycetes	Tremellales	Rhynchogastremataceae	Papiliotrema	pseudoalba
OTU0066	0.252	0.767		Mesic	0.96375	ns	23998	Fungi	unclassified	unclassified	unclassified	unclassified	unclassified	unclassified
OTU0005	0.067	0.819		Mesic	1	ns	199621	Fungi	Ascomycota	Dothideomycetes	Pleosporales	Didymellaceae	unclassified	unclassified
OTU0021	0.021	0.946		Mesic	1	ns	56183	Fungi	unclassified	unclassified	unclassified	unclassified	unclassified	unclassified
OTU0022	0.258	1		Mesic	1	ns	55428	Fungi	Basidiomycota	Agaricomycetes	Agaricales	Hygrophoraceae	Cuphophyllus	sp
OTU0046	0.258	1		Mesic	1	ns	30682	Fungi	Basidiomycota	Agaricomycetes	Agaricales	unclassified	unclassified	unclassified
OTU0071	0.258	1		Mesic	1	ns	22168	Fungi	unclassified	unclassified	unclassified	unclassified	unclassified	unclassified
OTU0081	0.258	1		Mesic	1	ns	19991	Fungi	unclassified	unclassified	unclassified	unclassified	unclassified	unclassified
OTU0082	0.258	1		Mesic	1	ns	19920	Fungi	Basidiomycota	Agaricomycetes	Agaricales	Clavariaceae	Clavulinopsis	unclassified
OTU0084	0.258	1		Mesic	1	ns	19771	Fungi	unclassified	unclassified	unclassified	unclassified	unclassified	unclassified
OTU0120	0.258	1		Mesic	1	ns	14274	Fungi	Basidiomycota	Agaricomycetes	Agaricales	Clavariaceae	Clavulinopsis	laeticolor
OTU0122	0.258	1		Mesic	1	ns	13947	Fungi	Ascomycota	Dothideomycetes	Pleosporales	Leptosphaeriaceae	unclassified	unclassified
OTU0181	0.258	1		Mesic	1	ns	9250	Fungi	Basidiomycota	Ustilaginomycetes	Ustilaginales	Ustilaginaceae	unclassified	unclassified
OTU0260	0.258	1		Mesic	1	ns	6483	Fungi	Basidiomycota	Agaricomycetes	Agaricales	Clavariaceae	Camarophyllopsis	deceptiva
