# Supplementary material for: Precipitation, Not Land Use, Primarily Determines the Composition of Both Plant and Phyllosphere Fungal Communities
Source: Front Fungal Biol. 2022 Jul 7;3:805225. doi: 10.3389/ffunb.2022.805225 (PMC10512219; doi:10.3389/ffunb.2022.805225)
Supplement: Supplementary file 12 [file Table_10.xlsx]

## Sheet: in
Supplementary Table 10. Abundance of fungal Amplicon Sequence Variants (ASVs) within each site (site codes include a three-letter site identifier and land use history denoted as N for native prairie and P for post-agricultural prairie). See supplemental table 10 for taxonomic information.
ASV	EKS_N	EKS_P	HAY_N	HAY_P	KNZ_N	KNZ_P	TLI_N	TLI_P	LVN_N	LVN_P	RKS_N	RKS_P	SVR_N	SVR_P	TRB_N	TRB_P
ASV000040	0	0	0	0	0	0	0	0	0	0	70	0	0	0	0	0
ASV000060	0	0	0	0	0	0	14	22	0	10	0	0	0	0	0	0
ASV000087	0	71	0	0	0	0	0	0	0	0	0	0	0	0	0	0
ASV000162	0	0	0	0	383	0	0	0	127	0	0	0	0	0	0	0
ASV000163	0	416	0	0	0	0	0	0	0	0	0	0	0	0	0	0
ASV000187	0	0	14	0	0	0	0	0	0	0	0	0	0	0	0	0
ASV000218	0	0	10	29	0	0	0	0	0	0	0	0	0	0	0	0
ASV000219	0	0	0	128	0	0	0	0	0	0	0	0	0	0	0	0
ASV000220	0	0	0	0	0	0	0	0	0	0	36	0	0	0	0	0
ASV000231	0	0	0	0	0	0	0	0	0	0	0	0	0	0	0	11
ASV000235	0	0	0	0	0	0	0	0	16	0	0	0	0	0	0	0
ASV000282	0	0	0	0	0	0	0	0	0	0	0	0	0	18	0	0
ASV000314	0	0	0	0	0	0	0	0	0	0	0	0	0	0	0	29
ASV000315	0	0	0	0	0	0	0	0	0	4	97	0	0	0	0	0
ASV000355	0	0	0	0	0	0	0	0	20	0	0	0	0	0	0	0
ASV000372	21	0	0	0	0	0	0	0	0	0	0	0	0	0	0	0
ASV000382	0	26	0	0	0	0	0	0	0	0	0	0	0	0	0	0
ASV000402	0	0	0	0	0	0	0	0	0	0	0	0	0	0	0	113
ASV000444	0	0	0	0	0	0	0	0	5	14	0	0	0	0	0	0
ASV000498	0	0	0	0	0	0	0	0	0	0	0	0	16	0	0	0
ASV000501	0	0	0	0	0	0	0	0	0	0	0	0	0	0	0	20
ASV000511	0	0	0	0	0	0	0	0	0	0	11	0	0	0	0	0
ASV000523	124	0	0	0	0	0	0	0	0	0	0	0	0	0	0	0
ASV000524	0	1	23	0	177	72	0	0	0	0	0	30	0	0	0	0
ASV000528	0	0	11	73	20	0	906	397	140	0	0	0	0	0	29	30
ASV000529	0	0	0	0	0	0	0	0	0	0	0	0	0	0	24	0
ASV000530	0	0	0	0	0	0	0	0	0	0	0	0	0	0	92	0
ASV000534	0	0	0	0	0	0	0	0	0	24	0	0	0	0	0	0
ASV000556	0	0	0	13	0	0	0	0	0	0	0	0	0	0	0	0
ASV000569	0	0	0	0	0	0	0	0	0	0	67	0	0	0	0	0
ASV000586	0	0	0	0	0	0	0	0	0	0	0	0	0	0	0	71
ASV000617	0	0	0	0	0	0	0	0	0	0	0	0	0	0	0	88
ASV000635	0	0	0	0	11	0	0	0	0	0	0	0	0	0	0	0
ASV000642	0	0	0	0	0	0	0	0	0	0	0	0	0	0	0	35
ASV000676	0	0	14	0	0	0	0	0	0	0	0	0	0	0	0	0
ASV000692	0	0	0	0	0	0	0	14	0	0	0	0	0	0	0	0
ASV000738	0	0	0	0	0	0	0	0	0	0	0	0	0	0	0	15
ASV000741	0	0	0	0	0	0	0	0	41	0	0	0	0	0	0	0
ASV000762	0	0	0	0	0	0	0	0	0	0	0	0	0	0	0	45
ASV000764	0	0	0	0	0	0	0	0	0	0	0	0	0	0	0	54
ASV000770	0	0	0	37	0	0	0	0	0	0	0	0	0	0	107	0
ASV000773	0	0	0	17	0	0	0	0	0	0	0	0	0	0	0	0
ASV000784	0	11	0	0	0	0	0	0	0	0	0	0	0	0	0	0
ASV000791	0	0	0	0	86	138	0	0	0	0	0	0	0	0	0	0
ASV000792	0	0	0	0	0	0	0	0	0	0	0	69	103	276	0	0
ASV000793	0	0	0	0	0	0	17	17	0	0	0	0	0	0	0	0
ASV000840	0	0	0	0	0	11	0	0	0	0	0	0	0	0	0	0
ASV000844	1	220	0	0	0	0	1	0	0	0	0	0	0	0	0	0
ASV000858	0	0	0	0	0	0	0	0	0	17	0	0	0	0	0	0
ASV000896	0	0	0	0	0	0	0	0	40	0	0	0	0	0	0	0
ASV000897	0	0	0	0	0	0	0	0	0	26	0	0	0	0	0	0
ASV000906	0	0	0	0	0	0	0	0	0	0	0	12	0	0	0	0
ASV000939	0	0	0	0	0	0	0	0	0	0	12	0	0	0	0	0
ASV000946	0	0	0	0	27	0	47	0	0	0	0	0	0	0	0	0
ASV000965	0	0	0	0	0	0	0	0	0	0	0	0	0	0	0	29
ASV000973	0	0	0	0	0	0	0	0	37	0	0	0	0	0	0	0
ASV000978	0	0	0	0	23	0	0	0	0	0	0	0	0	0	0	0
ASV000980	0	0	0	0	0	0	0	0	0	0	0	0	0	14	0	0
ASV000982	0	0	253	988	0	0	0	0	0	0	58	9	0	0	0	0
ASV001003	0	12	0	0	0	0	0	0	0	0	0	0	0	0	0	0
ASV001018	38	0	0	0	0	0	0	0	0	0	0	0	0	0	0	0
ASV001019	0	36	0	0	0	0	0	0	0	0	0	0	0	0	0	0
ASV001020	0	0	0	11	0	0	0	0	0	0	0	0	0	0	0	0
ASV001021	0	0	0	0	0	0	0	0	0	0	0	0	0	0	65	0
ASV001030	63	0	0	0	0	0	0	0	0	0	0	0	0	0	0	0
ASV001031	82	0	0	0	0	0	0	0	0	0	0	0	0	0	0	0
ASV001032	0	0	0	0	0	0	0	0	126	0	0	0	0	0	0	0
ASV001033	0	0	40	0	0	0	0	0	0	18	0	0	0	0	0	0
ASV001035	0	0	209	152	0	0	0	0	0	0	40	0	127	0	54	111
ASV001036	2	24	158	311	0	0	0	19	0	37	373	78	38	65	10	1
ASV001037	0	0	0	0	0	0	0	0	0	0	218	0	0	0	0	0
ASV001039	0	0	0	0	0	0	0	0	0	0	0	0	0	0	0	28
ASV001041	152	0	0	0	0	0	0	0	0	0	0	0	0	0	0	0
ASV001055	0	40	0	0	0	0	0	0	0	0	0	0	0	0	0	0
ASV001093	0	0	0	0	0	0	0	0	22	0	0	0	0	0	0	0
ASV001096	0	0	0	0	0	0	0	0	0	0	0	0	0	0	0	13
ASV001111	0	0	0	0	0	0	0	0	0	0	0	0	0	0	0	93
ASV001134	0	15	0	0	0	0	36	0	0	0	0	0	0	0	0	0
ASV001138	0	39	0	0	0	0	0	0	0	0	0	0	0	0	0	0
ASV001139	0	0	0	0	0	0	9	116	0	4	0	0	0	0	0	0
ASV001208	0	0	0	0	0	0	0	11	0	0	0	0	0	0	0	0
ASV001250	0	0	0	0	0	0	0	0	0	0	42	0	0	0	0	0
ASV001266	0	18	0	0	0	0	0	0	0	11	0	0	0	0	0	0
ASV001289	0	16	0	0	0	0	0	0	0	0	0	0	0	0	0	0
ASV001290	0	0	0	198	0	0	0	0	0	0	0	0	0	0	0	0
ASV001324	0	0	0	0	0	0	0	0	111	0	0	0	0	0	0	0
ASV001348	0	0	0	0	0	0	22	0	0	0	0	0	0	0	0	0
ASV001359	0	0	0	0	0	0	0	0	0	0	13	0	0	0	0	0
ASV001394	0	56	0	0	0	0	0	0	0	0	0	0	0	0	0	0
ASV001408	0	0	0	0	0	0	0	0	89	0	0	0	0	0	0	0
ASV001416	0	0	0	0	0	0	0	0	33	0	0	0	0	0	0	0
ASV001433	0	0	0	0	0	0	0	0	0	0	0	0	0	0	0	21
ASV001467	0	0	0	0	0	0	0	50	0	0	0	0	0	0	0	0
ASV001486	0	0	0	0	0	0	0	0	0	0	14	1	0	0	1	0
ASV001489	0	0	0	0	0	0	0	0	0	22	0	0	0	0	0	0
ASV001493	0	0	0	0	0	0	0	0	16	0	0	0	0	0	0	0
ASV001506	0	0	0	0	0	0	0	0	0	0	0	0	0	0	73	0
ASV001546	0	0	0	0	0	0	0	0	15	0	0	0	0	0	0	0
ASV001549	0	0	0	0	0	0	18	0	0	0	0	0	0	0	0	0
ASV001560	0	0	0	0	0	0	0	0	0	0	0	0	0	0	0	37
ASV001561	0	0	0	0	0	13	134	0	0	0	0	0	0	0	0	0
ASV001567	39	0	0	0	0	0	0	0	0	0	0	0	0	0	0	0
ASV001568	0	765	0	0	0	0	0	0	0	180	0	0	0	0	0	0
ASV001570	0	0	0	0	0	0	0	0	0	0	99	0	0	0	0	0
ASV001572	0	0	3	299	0	12	0	0	0	0	0	165	556	13	40	162
ASV001574	0	0	840	38	0	0	0	0	0	0	58	0	0	0	0	0
ASV001576	0	0	0	0	0	286	72	0	0	0	0	74	0	0	35	78
ASV001577	0	0	0	0	0	0	0	0	0	0	0	14	0	0	0	0
ASV001578	0	0	0	0	0	0	0	0	0	208	13	0	0	0	0	0
ASV001590	0	0	0	0	0	0	0	0	0	257	0	0	0	0	0	0
ASV001594	0	1	0	0	0	0	1	0	1	0	1	0	48	0	2	0
ASV001605	0	0	0	0	0	0	0	0	0	0	0	0	0	0	0	41
ASV001618	0	0	583	170	0	0	0	0	0	0	0	3	0	0	0	0
ASV001630	2	5	0	0	0	0	10	7	0	1	0	0	0	0	0	0
ASV001654	0	0	0	0	0	0	0	0	0	0	0	0	0	0	0	147
ASV001682	0	0	0	0	0	0	0	0	0	0	27	0	0	0	0	0
ASV001694	0	0	0	0	0	0	0	0	0	0	0	0	0	0	0	104
ASV001695	250	0	0	0	185	0	0	0	0	0	0	0	0	0	0	0
ASV001728	14	0	0	0	0	0	0	0	0	0	0	0	0	0	0	0
ASV001742	0	0	14	10	0	0	0	0	0	0	0	0	0	0	0	0
ASV001745	0	0	0	0	0	0	0	0	0	0	0	0	0	0	0	15
ASV001794	0	0	0	0	0	0	0	0	0	0	0	0	0	0	0	101
ASV001820	0	0	0	0	63	0	0	0	0	0	0	0	0	0	0	0
ASV001874	0	0	0	0	0	0	0	0	18	0	0	0	0	0	0	0
ASV001878	0	0	0	0	0	0	0	0	0	0	0	0	11	0	0	0
ASV001879	0	0	0	0	0	0	0	0	0	0	527	65	0	0	0	0
ASV001880	0	0	0	0	0	0	0	0	0	0	0	0	366	93	765	0
ASV001881	0	0	0	0	0	0	0	0	1	116	0	0	0	0	0	0
ASV001882	0	0	0	0	0	0	0	0	0	40	0	0	0	0	0	0
ASV001889	0	0	0	0	0	0	0	0	0	0	0	0	0	0	0	20
ASV001906	2	1	0	1	0	0	0	1	0	0	0	0	1	1	8	0
ASV001926	0	0	14	0	0	0	0	0	0	0	0	0	0	0	0	0
ASV001934	0	0	0	0	40	0	0	0	0	0	0	0	0	0	0	0
ASV001971	0	0	0	0	0	0	0	0	27	0	0	0	0	0	0	0
ASV001984	1	4	0	0	0	0	0	10	0	217	2	8	0	0	0	0
ASV001985	0	96	0	109	0	68	202	0	2	0	0	0	0	0	0	0
ASV002029	97	0	0	0	0	0	0	0	0	0	0	0	0	0	0	0
ASV002030	0	40	0	0	0	0	0	0	0	0	0	0	0	0	0	0
ASV002032	0	0	0	0	0	0	0	0	0	0	0	0	0	0	0	49
ASV002074	0	0	0	0	0	0	0	0	0	0	0	0	0	0	92	63
ASV002077	0	0	0	0	0	0	0	0	518	0	0	0	0	0	0	0
ASV002078	0	3441	0	0	0	0	8	0	0	21	0	0	0	0	0	0
ASV002079	52	201	0	0	0	0	0	0	0	0	0	0	0	0	0	0
ASV002080	0	0	0	0	0	44	0	0	0	0	0	0	0	0	0	0
ASV002081	0	0	47	0	0	0	0	0	0	0	0	0	0	0	0	0
ASV002082	0	0	96	0	0	0	0	0	0	0	0	0	0	0	0	0
ASV002083	0	0	0	0	0	0	0	140	0	0	0	0	0	0	0	0
ASV002087	0	0	0	0	0	0	0	0	14	0	0	0	0	0	3	0
ASV002129	2	0	0	0	0	0	1	3	1	3	1	1	0	0	1	0
ASV002136	0	87	0	0	0	0	0	0	0	0	0	0	0	0	0	0
ASV002137	0	0	0	0	0	0	0	0	0	0	0	11	0	0	0	0
ASV002193	0	0	0	0	0	0	0	0	0	0	0	0	0	0	0	24
ASV002195	0	0	0	42	0	0	0	0	0	0	0	0	0	0	0	0
ASV002197	0	0	0	0	0	0	0	0	0	0	0	0	0	0	114	0
ASV002198	0	0	0	0	0	0	0	0	0	0	0	0	0	0	0	11
ASV002218	0	0	0	0	0	0	0	0	0	136	0	0	0	0	0	0
ASV002275	0	11	0	0	0	0	0	0	0	0	0	0	0	0	0	0
ASV002278	0	0	0	0	0	0	0	660	0	0	0	0	0	0	0	0
ASV002286	0	0	0	0	32	0	0	0	22	0	0	0	0	0	0	0
ASV002336	0	0	0	12	0	0	0	0	0	0	0	0	0	0	0	0
ASV002338	0	0	0	0	0	0	0	0	0	0	0	20	0	0	0	0
ASV002339	0	0	0	0	0	0	0	0	35	0	0	0	0	0	0	0
ASV002341	0	0	0	0	0	0	0	0	0	0	0	0	0	18	0	0
ASV002346	0	0	0	0	0	0	0	0	0	0	0	0	0	0	0	90
ASV002350	0	0	0	0	0	0	0	71	0	0	0	0	0	0	0	0
ASV002373	0	0	0	0	0	0	0	0	0	0	0	0	0	0	0	20
ASV002381	0	0	0	0	0	0	0	0	0	97	0	0	0	0	0	0
ASV002404	0	0	0	0	0	0	0	70	0	0	0	0	0	0	0	0
ASV002407	0	0	0	22	0	0	0	0	0	0	0	0	0	0	0	0
ASV002408	0	0	0	0	0	0	8	0	6	0	0	0	9	0	0	0
ASV002409	0	0	0	0	0	0	0	63	0	0	0	0	0	0	0	0
ASV002416	0	0	0	0	0	0	0	72	0	0	0	0	0	0	0	0
ASV002421	0	0	0	0	31	0	0	0	0	0	0	0	0	0	0	0
ASV002424	0	0	0	0	0	0	0	0	0	0	0	0	0	0	53	0
ASV002425	0	67	0	0	0	0	0	0	0	0	0	0	0	0	0	0
ASV002427	0	0	0	0	0	0	0	0	0	0	0	0	17	0	0	0
ASV002472	0	0	0	0	36	0	0	0	0	0	0	0	0	0	0	0
ASV002477	0	0	0	0	0	0	0	0	0	167	0	0	0	0	0	0
ASV002528	3	0	1	5	1	0	2	0	1	2	6	3	0	1	10	0
ASV002546	0	0	0	0	0	0	0	0	72	0	0	0	0	0	0	0
ASV002564	0	0	0	0	0	0	0	0	21	0	0	0	0	0	0	0
ASV002571	0	0	0	0	0	64	0	0	0	2	44	0	0	0	0	0
ASV002572	0	0	53	81	0	0	0	0	0	0	9	0	41	0	23	0
ASV002574	0	0	0	0	0	0	0	0	0	0	0	0	0	16	0	0
ASV002577	0	0	0	0	0	0	0	0	0	0	0	82	0	0	0	0
ASV002580	252	594	0	0	0	0	1337	0	1484	268	0	0	0	0	0	0
ASV002583	0	43	0	0	0	0	0	0	0	0	0	0	0	0	0	0
ASV002584	0	0	0	0	0	0	0	0	59	0	0	0	0	0	0	0
ASV002585	0	0	0	0	0	0	0	0	0	0	0	50	0	0	0	0
ASV002586	0	0	0	0	0	0	0	0	0	0	0	99	0	0	0	0
ASV002590	0	0	0	0	0	0	0	0	0	0	0	0	12	0	113	10
ASV002606	0	0	0	0	0	0	0	75	0	0	0	0	0	0	0	0
ASV002615	0	0	0	0	0	0	0	72	0	0	0	0	0	0	0	0
ASV002636	0	0	0	0	51	0	0	0	0	0	0	0	0	0	0	0
ASV002637	0	0	0	0	50	0	0	0	0	0	0	0	0	0	0	0
ASV002640	0	19	0	0	0	0	0	0	0	0	0	0	0	0	0	0
ASV002665	0	112	0	0	0	0	0	0	0	0	0	0	0	0	0	0
ASV002675	0	0	0	0	0	0	0	0	0	0	0	20	0	0	0	0
ASV002695	0	0	0	0	0	0	0	93	0	0	0	0	0	0	0	0
ASV002712	0	0	0	0	0	0	0	0	0	0	0	0	0	0	77	0
ASV002748	0	0	0	0	0	0	0	86	0	0	0	0	0	0	0	0
ASV002760	0	0	0	0	0	0	27	0	0	0	0	0	0	0	0	0
ASV002769	0	0	0	0	0	0	0	144	0	0	0	0	0	0	0	0
ASV002771	0	0	0	0	0	0	0	0	0	0	0	0	0	0	0	114
ASV002775	0	0	0	0	0	0	0	69	0	0	0	0	10	0	0	0
ASV002789	0	0	0	0	0	0	0	0	0	0	0	0	0	0	0	23
ASV002794	0	0	0	0	0	0	0	0	11	0	0	0	0	0	0	0
ASV002816	0	0	0	42	0	0	0	0	0	0	0	0	0	0	0	0
ASV002818	0	0	0	0	0	0	0	18	0	1	0	0	0	0	0	0
ASV002826	0	0	0	0	0	0	0	0	0	0	0	0	0	0	0	12
ASV002830	0	0	0	0	0	0	0	0	0	0	0	0	0	0	0	12
ASV002860	0	0	0	0	33	0	0	0	0	0	0	0	0	0	0	0
ASV002861	0	0	0	36	0	0	0	0	0	0	0	0	0	0	0	0
ASV002888	0	0	0	0	0	0	0	16	0	0	0	0	0	0	0	0
ASV002892	0	0	0	0	59	0	0	0	0	0	0	0	0	0	0	0
ASV002895	0	3	2	30	0	0	0	0	0	0	0	0	1	0	0	1
ASV002896	0	0	0	191	0	0	0	0	0	0	0	0	0	0	0	0
ASV002912	0	0	0	0	0	0	0	67	0	0	0	0	0	0	0	0
ASV002929	0	0	0	0	0	0	0	87	0	0	0	0	0	0	0	0
ASV002941	0	59	0	0	0	0	0	0	0	0	0	0	0	0	0	0
ASV002950	0	0	0	0	0	0	0	0	0	0	0	264	0	0	0	0
ASV003030	0	0	0	0	0	0	0	0	71	0	0	0	0	0	0	0
ASV003033	0	0	0	0	0	0	68	5	0	0	0	0	0	0	0	0
ASV003034	0	0	0	0	0	0	0	0	0	0	0	0	0	0	0	63
ASV003038	260	0	0	0	0	0	0	0	0	0	0	0	0	0	0	0
ASV003039	0	57	0	0	0	0	26	0	51	249	0	0	0	0	0	0
ASV003040	0	0	0	602	0	0	0	0	0	0	0	0	0	0	0	0
ASV003041	0	0	0	0	0	0	0	0	0	0	0	0	52	0	0	0
ASV003042	0	0	0	0	0	0	0	0	0	0	12	0	0	327	0	0
ASV003046	0	0	0	0	0	0	0	0	0	0	0	0	0	0	1294	0
ASV003047	0	0	0	0	0	0	0	0	0	0	101	0	100	0	0	37
ASV003048	0	0	0	0	0	0	0	0	24	0	0	0	0	0	0	0
ASV003053	0	0	0	0	0	0	0	0	0	0	0	58	0	0	0	0
ASV003054	0	0	0	0	0	0	0	1231	0	0	0	0	0	0	0	0
ASV003087	0	1	0	0	0	0	0	0	0	31	0	0	0	0	0	0
ASV003093	0	0	0	0	0	0	0	215	0	0	0	0	0	0	0	0
ASV003113	0	0	0	0	0	0	0	14	0	0	0	0	0	0	0	0
ASV003152	0	0	0	0	0	0	0	0	0	0	0	0	0	0	66	0
ASV003166	0	0	0	0	0	0	0	53	0	0	0	0	0	0	0	0
ASV003184	0	0	0	0	0	0	0	96	0	0	0	0	0	0	0	0
ASV003200	0	0	0	0	0	0	0	65	0	0	0	0	0	0	0	0
ASV003203	0	0	89	29	0	0	0	0	0	0	90	0	0	0	0	0
ASV003207	0	0	0	0	0	0	0	0	0	0	0	0	1495	0	0	0
ASV003223	0	0	0	0	0	0	0	0	0	0	0	45	0	0	0	0
ASV003232	0	0	0	0	0	0	0	0	0	0	0	0	0	0	0	101
ASV003243	0	0	0	0	72	0	0	0	0	0	0	0	0	0	0	0
ASV003261	0	0	0	0	0	0	0	132	0	0	0	0	0	0	0	0
ASV003268	0	0	0	0	0	0	0	82	0	0	0	0	0	0	0	0
ASV003282	0	0	0	0	0	0	0	58	0	0	0	0	0	0	0	0
ASV003293	0	0	0	0	0	0	4	0	0	0	21	0	0	0	0	0
ASV003295	0	0	0	0	0	0	0	0	0	0	0	0	0	0	162	0
ASV003298	0	296	20	0	0	319	0	0	0	0	0	0	0	0	0	0
ASV003321	0	0	0	0	0	0	0	0	0	0	0	0	0	0	0	39
ASV003328	0	0	0	0	0	0	0	0	0	0	16	0	0	0	0	0
ASV003359	0	0	0	0	0	0	0	0	0	0	0	0	0	0	0	102
ASV003364	0	0	0	0	0	0	0	0	0	0	0	0	0	0	1	12
ASV003405	0	0	0	0	0	0	0	0	0	0	0	0	0	0	58	0
ASV003410	0	0	0	0	0	0	31	2	0	1	0	0	0	0	0	0
ASV003424	0	0	0	0	0	0	0	0	0	0	0	0	0	0	2415	0
ASV003464	0	0	0	0	0	0	0	0	162	0	0	0	0	0	0	0
ASV003492	56	0	0	0	0	0	0	0	0	0	0	0	0	0	0	0
ASV003506	0	9	0	0	0	0	0	0	0	0	20	7	0	0	0	0
ASV003508	0	0	0	0	0	0	0	0	0	0	0	0	0	0	48	0
ASV003521	0	0	0	0	0	0	0	0	0	0	0	0	0	12	0	0
ASV003528	0	0	287	287	0	0	0	0	0	0	0	0	0	0	0	0
ASV003530	0	0	0	0	0	0	0	0	0	0	0	0	0	0	0	19
ASV003534	0	0	0	0	0	0	0	0	0	0	0	0	0	0	0	105
ASV003536	0	0	0	74	22	0	4	0	0	0	0	0	5	0	0	0
ASV003537	0	0	0	0	0	0	0	0	0	0	102	39	109	287	148	2
ASV003539	0	0	0	0	0	0	0	0	0	0	47	0	0	0	0	0
ASV003542	0	0	0	0	0	0	13	0	12	0	0	0	0	0	0	1
ASV003555	0	0	0	0	0	0	0	0	13	0	0	0	0	0	0	0
ASV003576	0	0	0	0	0	0	0	0	0	0	0	0	0	0	52	0
ASV003590	0	0	152	0	0	0	0	0	0	0	0	0	0	0	47	0
ASV003604	0	0	0	0	0	0	0	90	0	0	0	0	0	0	0	0
ASV003608	0	0	0	0	0	0	0	0	0	0	0	0	0	0	36	0
ASV003611	0	0	0	0	0	0	0	0	0	0	0	0	0	0	79	0
ASV003615	0	0	0	0	0	0	0	0	0	0	83	0	0	0	0	0
ASV003634	0	0	0	0	0	0	0	111	0	0	0	0	0	0	0	0
ASV003636	0	0	0	0	0	0	0	0	0	11	0	0	0	0	0	0
ASV003641	0	0	0	0	0	0	0	0	54	0	0	0	0	0	0	0
ASV003660	0	0	0	0	0	0	0	0	0	0	0	0	0	0	0	49
ASV003669	0	0	0	0	0	0	0	0	0	0	0	0	0	0	0	78
ASV003676	0	0	0	0	0	0	0	0	0	0	0	0	0	0	372	0
ASV003689	0	0	1	44	0	0	0	0	0	0	0	0	0	0	0	0
ASV003709	0	0	0	0	0	0	0	0	0	0	0	0	0	0	0	31
ASV003760	52	0	0	0	0	0	0	0	0	0	0	0	0	0	0	0
ASV003769	0	0	0	0	0	0	0	36	0	0	0	0	0	0	0	0
ASV003776	0	0	0	0	0	0	0	0	0	0	0	0	0	0	48	0
ASV003778	0	0	0	0	0	0	0	0	0	38	0	0	0	0	0	0
ASV003806	0	0	0	0	0	0	0	0	0	0	0	0	0	0	0	35
ASV003877	151	0	0	0	0	0	0	0	0	0	0	0	0	0	0	0
ASV003909	0	0	0	0	0	0	0	28	0	0	0	0	0	0	0	0
ASV003929	0	14	0	0	0	0	0	0	0	0	0	0	0	0	0	0
ASV003930	0	0	0	58	0	0	0	0	0	0	0	0	0	0	0	0
ASV003931	0	0	0	0	0	0	0	0	21	0	0	0	269	0	0	0
ASV003932	0	0	0	0	0	0	0	0	95	13	0	0	0	0	0	0
ASV003933	0	0	0	0	0	0	0	0	51	0	13	0	0	0	0	1
ASV003959	0	0	0	0	0	0	0	111	0	0	0	0	0	0	0	0
ASV003988	136	0	0	0	0	0	0	0	0	0	0	0	0	0	0	0
ASV003989	0	0	0	0	137	0	0	0	0	0	0	0	0	0	0	0
ASV003990	0	0	0	135	0	0	0	0	0	0	229	0	0	0	0	0
ASV003991	0	0	40	313	35	0	0	11	0	0	411	18	653	0	874	82
ASV003992	0	0	0	0	0	0	0	0	0	0	0	0	0	43	0	0
ASV003994	0	0	0	0	0	234	76	0	0	0	0	66	59	0	0	0
ASV003997	0	0	0	0	0	0	0	0	0	0	0	88	0	0	0	0
ASV003998	0	69	0	0	0	0	0	0	0	0	0	0	0	0	0	0
ASV003999	0	0	0	0	0	0	0	0	66	106	0	0	0	0	0	0
ASV004001	0	0	0	0	153	0	67	0	0	0	597	162	0	0	0	0
ASV004007	0	40	0	0	0	0	0	0	0	0	0	0	0	0	3	0
ASV004040	0	0	0	0	0	0	0	0	0	0	0	0	0	0	52	0
ASV004098	0	0	0	0	0	0	0	0	0	0	0	0	0	0	113	0
ASV004138	0	15	0	0	0	0	0	0	0	0	0	0	0	0	0	0
ASV004140	0	0	0	0	0	0	0	0	0	0	0	0	64	0	0	71
ASV004141	0	0	0	0	0	0	0	0	33	0	0	0	0	0	0	0
ASV004160	0	0	0	0	0	0	0	35	0	0	0	0	0	0	0	0
ASV004163	0	0	0	0	0	0	0	0	0	0	0	0	0	0	16	0
ASV004188	0	0	0	0	0	0	0	0	26	0	0	0	0	0	0	0
ASV004204	0	0	0	0	0	0	17	0	0	0	0	0	0	0	0	0
ASV004223	0	0	0	49	0	0	0	0	0	0	0	0	0	0	0	0
ASV004226	0	0	0	0	0	0	0	0	0	0	0	0	0	0	0	41
ASV004284	0	0	21	0	0	0	0	0	0	0	0	0	0	0	0	0
ASV004302	1	2	1	1	0	6	0	0	1	0	0	0	1	0	0	0
ASV004316	0	18	8	0	0	0	0	0	0	1	0	10	1	0	0	0
ASV004317	0	0	0	0	0	0	0	0	0	0	0	0	0	30	0	0
ASV004318	0	0	0	0	0	0	16	0	0	0	0	0	0	0	0	0
ASV004382	0	71	0	0	0	0	0	0	0	0	0	0	0	0	0	0
ASV004405	0	0	0	21	0	0	0	0	0	0	0	0	0	0	0	0
ASV004408	240	0	0	0	0	0	0	0	0	0	0	0	0	0	0	0
ASV004444	0	0	0	81	0	0	0	0	0	0	0	0	0	0	0	0
ASV004453	664	0	0	0	0	0	0	0	0	0	0	0	0	0	0	0
ASV004454	0	0	0	0	23	0	0	0	0	0	0	0	0	0	0	0
ASV004455	0	0	0	0	68	0	0	0	0	0	0	0	0	0	0	0
ASV004456	0	0	266	0	0	0	0	0	0	42	0	0	0	0	0	0
ASV004457	0	0	0	520	0	0	0	0	0	0	0	0	0	0	0	0
ASV004459	0	0	0	0	0	0	0	0	0	0	0	0	0	63	0	0
ASV004460	0	0	0	0	0	0	0	0	0	0	0	32	0	0	0	0
ASV004461	0	0	0	0	0	0	261	0	0	0	0	0	0	0	0	306
ASV004464	0	19	709	0	0	0	0	0	0	0	0	0	0	0	0	6
ASV004533	0	0	0	0	0	0	0	0	0	0	0	0	0	0	47	0
ASV004553	0	22	0	0	419	0	41	0	0	0	0	0	0	0	0	0
ASV004619	0	0	0	0	0	0	0	112	0	0	0	0	0	0	0	0
ASV004644	0	0	0	0	0	0	44	14	0	13	0	0	0	0	0	0
ASV004654	0	0	0	0	0	0	0	0	0	0	0	0	0	0	23	0
ASV004662	0	0	0	0	0	0	0	0	0	0	0	0	13	0	0	0
ASV004684	0	0	0	0	0	0	0	0	19	0	0	0	0	0	0	0
ASV004688	0	0	0	0	0	0	0	0	0	26	0	0	0	0	0	0
ASV004708	0	0	0	0	0	0	0	0	0	0	0	0	0	0	85	0
ASV004720	0	0	0	0	0	0	0	0	0	0	0	0	0	0	19	0
ASV004730	0	24	0	0	0	0	0	0	0	0	0	0	0	0	0	0
ASV004760	0	0	0	0	0	0	11	0	0	0	0	0	0	0	0	0
ASV004769	0	0	0	0	0	0	0	0	0	0	56	0	0	0	0	0
ASV004779	0	0	0	0	0	7	0	134	0	63	0	0	0	0	0	0
ASV004794	0	0	0	0	0	0	0	0	0	0	0	0	0	0	0	54
ASV004797	0	0	0	86	0	0	0	5	0	0	0	0	55	0	0	0
ASV004839	0	0	0	0	0	0	0	196	0	0	0	0	0	0	0	0
ASV004874	0	0	0	0	0	0	0	0	3	0	0	0	44	0	0	0
ASV004900	42	0	0	0	0	102	0	0	0	30	0	0	0	0	0	0
ASV004901	0	18	0	0	0	0	0	0	0	0	0	0	0	0	0	0
ASV004904	0	0	0	0	0	0	0	0	0	0	21	0	0	0	0	0
ASV004907	0	0	0	0	0	0	0	0	0	41	0	0	0	0	0	0
ASV004911	0	459	0	0	0	0	56	0	0	271	0	0	0	0	0	0
ASV004912	0	0	0	0	175	0	0	0	0	0	0	0	0	0	0	0
ASV004913	0	0	0	0	0	66	0	0	0	0	0	0	0	0	0	0
ASV004914	0	0	0	0	0	169	0	0	0	0	0	0	0	0	0	0
ASV004915	0	0	1	67	9	32	13	0	0	0	0	0	0	0	0	0
ASV004916	0	0	0	85	0	0	0	0	0	0	0	0	0	0	0	0
ASV004917	0	0	0	65	0	0	0	0	0	0	0	0	0	0	0	0
ASV004918	0	0	0	0	0	0	0	0	0	0	2	0	96	0	0	0
ASV004920	0	0	0	243	0	0	0	0	0	0	0	0	0	0	0	0
ASV004922	0	0	0	0	0	0	0	0	0	0	0	11	0	0	0	0
ASV004924	0	0	0	0	0	0	0	36	0	0	0	0	0	0	0	0
ASV004932	0	31	0	0	0	77	334	322	167	2	0	0	0	0	0	0
ASV004936	80	725	0	0	0	0	2548	0	37	0	0	0	0	0	0	0
ASV004937	127	1	33	0	485	16	0	10	0	98	0	30	0	0	0	0
ASV004938	0	0	0	8024	0	0	0	0	0	0	8	0	0	53	0	0
ASV004939	0	0	320	0	0	0	0	0	0	0	0	313	51	0	0	0
ASV004942	0	0	57	0	0	0	0	0	0	0	324	0	0	0	0	0
ASV004944	0	0	0	0	0	0	0	79	0	0	0	0	0	0	0	0
ASV004945	0	0	0	0	0	334	25	0	102	117	0	0	0	27	0	0
ASV004947	0	0	180	218	0	0	0	0	0	0	23	191	63	0	261	113
ASV004948	0	0	0	0	0	0	0	0	0	0	0	0	0	0	0	14
ASV004949	0	11	153	176	30	0	96	44	48	130	249	20	84	189	735	30
ASV004950	0	0	0	0	0	0	0	8	22	682	0	0	0	0	0	0
ASV004951	89	0	0	0	0	0	0	0	0	0	0	0	0	0	0	0
ASV004954	0	0	0	0	0	0	0	0	0	0	59	7	49	0	0	0
ASV004958	0	0	0	0	0	0	0	0	0	0	0	41	0	0	0	0
ASV004961	0	0	0	0	0	232	0	0	0	0	0	0	0	0	0	0
ASV004962	0	46	511	243	334	108	556	0	476	358	13	0	34	87	2097	238
ASV004963	0	0	0	0	0	0	0	0	0	0	0	0	0	0	0	146
ASV004964	0	53	192	66	0	0	20	58	10	16	27	0	70	43	198	7
ASV005015	0	117	0	0	0	0	0	0	0	0	0	0	0	0	0	0
ASV005018	0	0	91	0	0	0	0	0	8	31	0	0	0	0	0	0
ASV005021	0	0	0	0	0	0	0	0	0	0	0	0	0	0	88	0
ASV005058	0	0	0	0	0	0	0	0	39	1329	0	0	0	0	0	0
ASV005061	0	0	66	0	0	0	0	0	0	0	0	0	0	0	0	0
ASV005124	0	0	0	0	0	0	0	29	0	0	0	0	0	0	0	0
ASV005130	0	0	1	1	0	0	0	0	0	0	18	1	0	0	10	2
ASV005140	0	0	0	43	0	0	0	0	0	0	0	0	0	0	0	0
ASV005142	0	0	0	0	0	0	0	0	0	0	0	0	0	0	0	50
ASV005156	27	0	0	0	0	0	0	0	0	0	0	0	0	0	0	0
ASV005192	0	0	0	0	0	0	0	0	0	0	0	0	0	30	0	0
ASV005194	0	0	0	0	0	0	0	0	0	0	0	16	0	0	0	0
ASV005196	0	0	0	0	0	0	0	0	0	0	0	0	0	0	0	17
ASV005204	0	0	0	0	0	0	0	0	12	0	0	0	0	0	0	0
ASV005229	0	0	0	0	0	0	0	0	0	1	0	0	0	0	39	20
ASV005280	0	0	0	0	0	0	0	0	0	0	0	0	0	0	0	21
ASV005365	0	0	0	0	0	0	11	0	0	0	0	0	0	0	0	0
ASV005370	0	19	0	0	0	0	0	0	0	0	0	0	0	0	0	0
ASV005399	0	39	0	0	0	0	0	0	0	0	0	0	0	0	0	0
ASV005405	0	82	0	0	99	0	0	0	0	0	0	0	0	0	0	0
ASV005406	0	48	0	0	0	0	0	0	0	0	0	0	0	0	0	0
ASV005407	0	0	0	43	0	0	0	0	0	0	0	0	0	0	0	0
ASV005410	0	0	0	0	0	0	0	0	0	0	0	34	0	0	0	0
ASV005416	0	0	0	0	0	0	69	45	0	0	0	0	0	0	49	1
ASV005418	0	131	0	0	0	0	0	0	0	0	0	0	0	0	0	0
ASV005486	0	0	0	0	0	8	0	0	0	0	3	0	0	0	0	4
ASV005496	0	0	0	0	0	0	0	0	0	0	0	0	0	0	134	0
ASV005501	0	0	0	0	21	0	0	0	0	0	0	0	0	0	0	0
ASV005502	0	0	0	76	0	0	0	0	0	0	0	0	0	0	0	0
ASV005507	0	0	0	0	0	0	0	0	0	0	7	0	0	39	0	0
ASV005538	0	0	0	0	0	0	0	0	0	0	0	0	0	0	53	0
ASV005544	0	0	0	0	0	0	0	0	0	0	0	0	12	0	0	0
ASV005546	0	0	0	0	0	0	58	0	0	0	0	0	0	0	0	0
ASV005567	0	0	0	0	0	0	0	0	0	0	0	0	0	0	52	0
ASV005599	0	0	112	15	0	0	0	0	0	0	241	0	141	0	14	0
ASV005600	0	0	0	0	0	0	0	0	0	0	0	76	0	0	0	0
ASV005602	0	0	0	0	55	0	0	0	0	0	0	0	0	0	0	0
ASV005608	0	0	0	0	98	0	0	0	0	0	0	0	0	0	0	0
ASV005637	0	0	0	0	0	0	89	0	0	0	0	0	0	0	0	0
ASV005659	1	55	0	0	0	0	0	0	0	0	0	0	0	0	0	0
ASV005674	0	0	0	0	0	0	0	0	0	0	0	0	24	0	0	0
ASV005687	0	0	0	39	0	0	0	0	0	0	0	0	0	0	0	0
ASV005690	22	0	0	0	0	0	0	0	0	0	0	0	0	0	0	0
ASV005703	0	0	0	0	0	0	0	0	0	0	0	0	0	0	49	0
ASV005739	0	0	0	0	0	0	0	0	0	0	0	0	0	0	17	0
ASV005772	0	0	0	0	68	0	0	0	0	0	0	0	0	0	0	0
ASV005774	0	0	0	0	11	0	0	0	0	0	0	0	0	0	0	0
ASV005775	0	0	0	0	13	0	0	0	0	0	0	0	0	0	0	0
ASV005803	0	0	0	0	0	0	0	37	0	0	0	0	0	0	0	0
ASV005827	0	0	0	0	0	0	0	0	0	0	0	0	0	0	12	0
ASV005828	0	0	0	0	0	20	0	0	0	0	0	0	0	0	0	0
ASV005849	0	0	0	0	0	0	0	0	0	0	0	0	0	0	0	22
ASV005865	0	0	0	0	0	0	0	0	0	0	0	0	0	0	0	76
ASV005887	0	0	0	0	65	0	0	0	0	0	0	0	0	0	0	0
ASV005891	0	0	0	0	0	0	0	0	0	0	0	261	0	0	0	0
ASV005892	0	0	0	0	0	240	0	0	0	0	0	0	0	0	0	0
ASV005893	29	0	0	0	0	0	0	0	0	0	0	0	0	0	0	0
ASV005894	0	0	0	0	0	62	0	0	0	0	0	0	0	0	0	0
ASV005895	79	105	0	0	0	0	0	0	0	0	0	0	0	0	0	0
ASV005896	0	0	0	0	0	0	0	0	0	0	0	0	56	0	0	0
ASV005899	0	0	0	0	0	0	53	0	0	0	0	0	0	0	0	0
ASV005903	0	0	0	8	0	65	96	58	179	411	38	23	16	0	0	0
ASV005905	0	0	0	0	0	282	0	0	0	0	0	0	0	0	0	0
ASV005911	0	0	0	0	0	0	0	0	0	0	0	0	0	0	0	136
ASV005912	0	0	6	0	0	0	0	0	0	0	0	0	0	0	300	0
ASV005915	0	0	0	0	0	0	0	0	0	0	0	0	0	0	0	34
ASV005928	0	0	0	0	0	0	0	0	0	0	0	0	0	0	36	0
ASV005949	0	0	0	0	0	0	0	0	0	0	0	0	0	0	0	217
ASV005950	0	0	0	0	0	0	0	0	23	1	0	0	4	0	0	0
ASV005952	0	16	0	0	0	0	0	0	0	0	0	0	0	0	0	0
ASV005980	0	0	0	0	0	0	0	0	23	0	0	0	0	0	0	0
ASV005994	0	0	0	0	0	0	0	0	0	0	17	0	0	0	0	4
ASV005996	0	0	0	0	0	0	0	0	158	0	0	0	0	0	0	0
ASV006042	0	0	0	0	0	0	0	0	0	0	0	0	0	29	0	0
ASV006051	0	0	0	0	0	11	0	0	0	49	0	0	0	0	0	0
ASV006071	0	0	0	0	0	388	0	291	0	0	0	0	0	0	0	0
ASV006089	0	0	0	0	46	0	79	0	11	0	0	0	0	0	0	0
ASV006107	0	0	0	15	0	0	0	0	0	0	0	0	0	0	0	0
ASV006114	0	0	0	0	28	0	0	0	0	0	0	0	0	0	0	0
ASV006136	0	0	0	0	33	57	0	0	0	0	0	0	0	0	0	0
ASV006137	0	0	0	12	0	0	0	0	0	0	0	0	0	0	0	0
ASV006144	0	0	0	0	0	0	0	0	0	0	0	0	18	0	0	0
ASV006179	0	9	0	0	0	0	0	0	0	6	0	0	0	0	0	0
ASV006190	1	0	0	0	0	0	1	0	2	12	1	3	0	0	1	0
ASV006205	0	0	0	0	0	0	0	0	0	0	0	0	0	0	0	122
ASV006224	32	0	0	0	0	0	0	0	0	0	0	0	0	0	0	0
ASV006345	0	0	0	0	0	0	0	0	0	0	0	0	0	19	0	0
ASV006346	0	0	0	0	0	0	20	0	0	0	0	0	0	0	0	0
ASV006347	0	0	0	0	0	0	0	16	0	0	0	0	0	0	0	0
ASV006355	0	49	0	0	0	0	0	0	0	0	0	0	0	0	0	0
ASV006356	0	0	43	0	32	0	0	0	0	0	12	0	112	0	0	0
ASV006357	0	0	0	789	0	0	0	0	0	0	0	0	0	0	0	0
ASV006358	0	0	0	23	0	0	0	0	0	0	0	0	0	0	0	0
ASV006360	0	0	0	0	0	0	0	0	0	0	0	0	0	54	0	0
ASV006361	0	0	0	0	13	0	76	0	0	0	0	0	0	0	0	0
ASV006362	0	0	0	0	0	0	0	100	0	0	0	0	0	0	0	0
ASV006373	0	0	0	0	0	0	0	0	0	0	0	0	0	0	43	0
ASV006404	0	0	0	0	0	0	0	0	0	0	18	0	0	0	0	0
ASV006407	0	0	0	0	0	0	0	0	0	0	0	20	45	0	0	0
ASV006417	0	0	0	0	0	0	0	0	0	0	0	0	18	0	0	0
ASV006436	0	0	0	0	0	0	0	0	0	0	0	0	0	0	0	19
ASV006447	0	0	0	0	22	0	0	0	0	0	0	0	0	0	0	0
ASV006449	0	16	0	0	0	2	0	0	0	0	0	0	0	0	0	0
ASV006450	0	0	0	41	0	0	0	0	0	0	0	0	0	0	0	0
ASV006462	0	0	0	0	0	0	0	22	0	0	0	0	0	0	0	0
ASV006466	0	0	0	0	0	0	0	0	0	0	0	0	0	0	0	24
ASV006474	0	0	0	0	0	0	0	0	0	0	0	0	0	0	73	0
ASV006501	0	0	0	0	0	0	0	96	0	0	0	0	0	0	0	0
ASV006504	0	85	0	0	0	0	0	0	0	0	0	0	0	0	0	0
ASV006535	0	135	0	0	0	6	0	0	0	0	0	0	0	0	0	0
ASV006542	0	0	0	0	0	0	0	0	0	0	0	0	0	0	237	55
ASV006564	0	0	0	0	0	0	0	11	0	0	0	0	0	0	0	0
ASV006594	0	0	0	0	0	0	0	15	0	0	0	0	0	0	0	0
ASV006596	0	0	0	0	0	0	0	77	0	0	0	0	0	0	0	0
ASV006612	0	0	0	0	45	0	0	0	0	0	0	0	0	0	0	0
ASV006613	0	0	0	0	0	8	0	0	0	0	0	0	0	3	0	0
ASV006650	0	17	0	0	0	0	0	0	0	0	0	0	0	0	0	0
ASV006671	0	0	0	0	0	0	0	0	0	0	0	0	0	0	41	0
ASV006675	0	0	0	0	0	30	0	0	1	0	1	0	0	0	0	0
ASV006676	0	0	0	113	0	0	0	0	0	0	0	0	0	0	0	0
ASV006687	6	0	0	0	0	0	0	0	0	0	0	15	39	0	0	0
ASV006706	0	0	0	0	0	0	0	0	0	0	0	0	0	0	0	23
ASV006710	0	16	0	0	0	0	0	0	0	0	0	0	0	0	0	0
ASV006714	0	0	0	0	0	0	0	0	0	0	0	0	6	16	23	0
ASV006731	0	0	0	0	0	0	0	0	20	0	0	0	0	0	0	0
ASV006735	0	0	0	39	0	0	0	0	0	0	0	0	0	0	0	0
ASV006783	0	0	0	17	0	0	0	0	0	0	0	0	0	0	0	0
ASV006790	0	0	0	0	0	0	0	0	0	0	0	0	41	0	0	0
ASV006792	62	0	0	0	0	0	0	0	0	0	0	0	0	0	0	0
ASV006793	0	369	0	0	0	0	0	0	0	0	0	0	0	0	0	0
ASV006794	0	121	0	0	0	0	0	0	0	0	0	0	0	0	0	0
ASV006796	0	0	29	0	0	0	0	0	0	0	0	0	0	0	0	0
ASV006797	0	0	0	42	0	0	0	0	0	0	0	0	0	0	0	0
ASV006798	0	0	111	0	0	0	0	0	0	0	0	0	0	0	0	0
ASV006799	0	0	0	0	0	0	1	55	0	0	0	0	0	0	0	0
ASV006804	0	0	0	0	0	0	0	0	0	0	0	0	43	0	0	71
ASV006806	0	0	0	0	0	0	0	0	0	0	0	0	0	0	0	376
ASV006810	0	0	0	0	0	0	0	0	0	0	0	101	0	0	0	0
ASV006811	0	0	0	0	0	8	0	0	0	20	0	0	0	0	0	0
ASV006813	0	0	3046	732	0	37	0	0	0	0	0	23	55	0	0	3086
ASV006840	0	0	0	0	0	0	0	0	0	0	0	0	0	0	109	0
ASV006868	0	0	0	0	0	0	0	244	0	0	0	0	0	0	0	0
ASV006869	0	0	0	0	0	0	0	0	0	0	0	0	0	0	58	0
ASV006895	0	0	0	0	81	0	0	0	6	0	0	0	0	0	0	0
ASV006908	0	0	0	0	0	0	0	26	0	0	0	0	0	0	0	0
ASV006935	0	0	0	0	0	0	4	0	0	7	0	0	0	0	0	0
ASV006971	0	0	0	0	0	0	0	0	0	0	0	0	0	0	0	89
ASV006979	0	0	0	0	0	0	0	0	0	0	0	0	11	0	0	0
ASV006982	0	0	14	0	0	0	0	0	0	0	0	0	332	0	0	0
ASV006983	0	0	0	0	0	0	0	0	0	0	0	0	0	0	0	45
ASV007013	0	0	0	0	0	0	0	0	0	0	0	0	0	0	25	0
ASV007021	0	0	0	0	0	0	0	0	0	0	0	0	0	0	0	43
ASV007087	0	0	0	0	0	0	0	0	0	0	0	0	0	0	0	12
ASV007124	0	0	0	0	0	0	0	0	0	0	0	0	22	0	0	0
ASV007128	81	492	0	0	0	0	0	0	0	0	0	0	0	0	0	0
ASV007135	0	0	51	148	0	0	0	0	0	0	0	0	0	0	0	0
ASV007158	0	0	0	0	0	0	4	0	0	35	0	0	0	0	0	0
ASV007180	0	0	0	0	0	0	0	0	0	14	0	0	0	0	0	0
ASV007188	0	0	0	0	0	0	0	0	0	0	0	0	0	0	55	0
ASV007217	0	0	24	0	0	0	0	0	0	0	0	0	0	0	0	0
ASV007223	0	0	0	0	0	0	0	0	0	0	0	0	0	0	0	40
ASV007249	38	0	0	0	0	0	0	0	0	0	0	0	0	0	0	0
ASV007252	0	0	0	0	0	0	0	0	0	0	16	0	0	0	0	0
ASV007258	0	33	0	0	0	0	0	0	0	0	0	0	0	0	0	0
ASV007260	0	0	0	566	0	0	0	0	0	0	0	5	0	0	0	0
ASV007261	0	0	0	87	0	0	0	0	0	0	0	0	0	0	0	0
ASV007263	0	0	0	0	0	0	0	0	0	0	0	230	0	0	0	0
ASV007264	0	103	0	0	0	45	1535	599	0	2024	11	11	0	0	0	8
ASV007265	0	0	0	0	0	0	0	18	0	0	0	0	0	0	0	0
ASV007267	299	114	0	0	0	44	0	0	0	0	0	0	0	0	0	0
ASV007289	1	5	1	1	0	1	3	2	0	0	2	1	0	0	0	0
ASV007317	0	0	0	0	0	0	16	0	0	0	0	0	0	0	0	0
ASV007319	0	0	0	0	0	0	0	0	0	0	0	0	0	0	0	74
ASV007326	0	0	0	0	0	0	0	0	0	0	0	0	0	0	0	35
ASV007354	0	0	0	0	0	0	0	0	0	0	0	91	0	0	0	0
ASV007402	0	0	0	0	32	0	0	0	0	0	0	0	0	0	0	0
ASV007442	0	0	18	0	0	0	0	0	0	0	0	0	18	0	1	13
ASV007452	0	0	0	0	0	0	0	51	0	0	0	0	0	0	0	1
ASV007459	0	0	0	0	0	0	0	0	0	0	0	0	0	0	0	11
ASV007492	134	0	0	0	0	0	0	0	0	0	0	0	0	0	0	0
ASV007493	0	21	0	0	0	0	0	0	0	0	0	0	0	0	0	0
ASV007494	0	0	0	0	29	0	0	0	0	0	0	0	0	0	0	0
ASV007496	0	0	0	0	0	0	0	0	0	0	0	0	0	0	0	76
ASV007497	0	0	0	0	0	0	0	0	61	0	0	0	0	0	0	0
ASV007501	0	0	0	0	0	11	0	0	0	0	0	0	0	0	0	0
ASV007531	0	0	0	0	0	0	0	0	0	0	0	0	0	0	67	0
ASV007532	0	0	0	0	0	0	0	0	0	0	0	0	0	42	0	0
ASV007586	0	0	0	0	267	0	0	0	0	0	0	0	0	0	0	0
ASV007609	0	0	0	0	11	0	0	0	0	0	0	0	0	0	0	0
ASV007612	0	0	0	0	0	0	0	0	18	0	0	0	0	0	0	0
ASV007629	0	0	0	0	0	0	0	0	0	0	21	0	0	0	0	0
ASV007634	0	0	0	0	0	0	0	0	0	0	0	0	0	0	81	0
ASV007654	0	0	0	0	0	0	0	0	0	0	0	0	0	0	35	4
ASV007687	0	0	0	0	46	0	0	0	0	21	0	0	0	0	0	0
ASV007690	0	0	0	73	0	0	0	0	0	0	0	0	0	0	93	0
ASV007692	0	0	0	0	0	0	0	0	0	0	0	0	0	0	67	42
ASV007699	58	0	0	0	0	0	0	0	0	0	0	0	0	0	0	0
ASV007700	154	0	0	0	0	0	0	0	0	0	0	0	0	0	0	0
ASV007701	0	49	0	0	10	24	313	29	879	325	0	0	0	0	0	0
ASV007702	12	0	0	0	0	28	0	0	0	0	43	9	13	76	0	0
ASV007703	0	0	188	0	0	0	0	0	0	0	103	984	0	0	5867	153
ASV007707	0	0	0	0	0	0	48	0	0	0	0	0	0	0	0	0
ASV007758	0	55	25	69	0	0	0	0	0	0	0	0	0	0	0	0
ASV007759	0	0	0	29	0	0	0	0	0	0	0	0	0	0	0	0
ASV007784	0	0	0	0	0	0	0	0	4	10	0	0	0	0	0	0
ASV007809	0	0	0	0	0	0	0	0	0	0	0	0	0	0	13	0
ASV007810	0	0	0	0	0	0	0	0	13	0	0	0	0	0	0	0
ASV007877	0	0	0	0	0	0	0	0	34	0	0	0	0	0	0	0
ASV007894	0	0	0	0	0	0	0	79	0	0	67	0	0	0	0	45
ASV007935	0	0	0	0	0	0	0	0	0	0	0	0	0	12	0	0
ASV007950	0	0	0	11	0	0	0	0	0	0	0	0	0	0	0	0
ASV007955	0	0	0	0	0	0	0	3	0	18	0	1	0	0	0	0
ASV008028	0	0	0	0	0	0	0	0	0	0	0	0	0	107	0	0
ASV008074	0	0	0	0	0	0	0	0	26	0	0	0	0	0	0	0
ASV008089	0	0	0	0	0	0	0	0	0	0	0	0	0	0	231	0
ASV008108	0	0	7	32	2	0	1	1	0	0	0	0	0	0	0	0
ASV008152	43	0	0	0	0	0	0	0	43	0	0	0	0	0	0	0
ASV008155	0	0	0	0	0	0	0	0	0	0	3	5	0	6	0	0
ASV008156	0	0	12	0	0	0	0	0	0	0	27	0	0	0	0	0
ASV008158	0	0	0	0	0	0	0	0	0	0	0	0	0	0	0	37
ASV008160	0	0	1	0	0	0	0	0	0	0	1	1	0	0	19	15
ASV008161	97	0	0	0	0	0	0	0	0	0	0	0	0	0	0	0
ASV008162	859	0	0	0	0	0	0	0	0	0	0	0	0	0	0	0
ASV008168	0	0	0	0	0	0	0	0	28	0	0	0	0	0	0	0
ASV008171	0	0	0	0	0	0	0	0	0	0	0	0	190	0	0	0
ASV008226	0	0	0	50	0	0	0	0	0	0	0	0	0	0	0	0
ASV008228	0	0	0	1	0	0	0	0	0	0	0	1	0	0	0	9
ASV008275	0	0	0	0	0	0	0	0	18	0	0	0	0	0	0	0
ASV008288	0	0	0	0	0	0	0	0	32	0	0	0	0	0	0	0
ASV008317	0	0	0	199	0	0	0	0	0	0	0	0	0	0	0	0
ASV008319	0	0	0	0	0	0	0	0	0	0	0	0	0	0	137	0
ASV008324	0	0	0	0	0	0	0	0	0	0	0	0	0	13	0	0
ASV008335	0	0	0	0	0	0	9	3	1	2	0	0	0	0	0	0
ASV008363	0	0	0	0	0	0	0	0	0	0	14	0	0	2	1	0
ASV008366	0	0	0	22	0	0	0	0	0	0	0	7	0	0	0	0
ASV008405	0	33	0	0	0	0	0	0	0	0	0	0	0	0	0	0
ASV008406	0	0	0	0	0	92	0	0	0	0	0	0	0	0	0	0
ASV008410	0	0	0	0	0	0	0	0	0	0	0	0	0	0	0	95
ASV008411	0	0	112	3	0	0	0	0	0	0	15	0	0	0	0	0
ASV008412	0	0	0	0	0	0	0	0	18	0	0	0	0	0	0	0
ASV008428	0	0	0	0	0	0	0	29	0	0	0	0	0	0	0	0
ASV008450	0	0	0	88	0	0	0	0	0	0	0	0	0	0	0	0
ASV008451	0	0	0	0	0	0	0	0	0	0	49	111	0	0	0	0
ASV008494	0	0	0	0	0	0	0	0	94	7	0	0	0	0	0	0
ASV008505	0	0	0	42	0	3	0	0	0	0	6	0	0	0	1	1
ASV008546	0	0	0	53	0	0	0	0	0	0	0	0	0	0	0	0
ASV008579	0	0	0	60	0	0	0	0	0	0	0	0	0	0	0	0
ASV008580	0	0	0	62	0	0	0	0	0	0	0	0	0	0	0	0
ASV008582	0	0	0	0	0	0	0	0	0	0	0	0	0	0	0	39
ASV008621	0	249	0	0	0	0	0	0	0	0	0	0	0	0	0	0
ASV008629	0	0	0	0	0	0	0	0	0	0	0	0	44	0	0	0
ASV008632	0	0	48	1887	0	21	49	292	92	174	289	0	31	0	0	34
ASV008634	12	94	66	146	20	17	156	174	94	158	458	216	41	60	315	68
ASV008635	0	0	0	0	58	0	0	17	0	49	5	26	0	27	74	7
ASV008636	0	0	0	0	0	0	0	0	61	0	0	0	0	0	0	0
ASV008646	0	0	0	0	0	0	0	0	0	0	0	77	0	0	0	0
ASV008649	0	36	0	0	0	0	137	0	29	157	0	0	0	0	0	0
ASV008754	0	0	0	0	0	0	0	0	0	0	0	0	0	0	0	14
ASV008756	0	0	0	0	0	0	0	0	0	0	0	0	0	0	72	0
ASV008786	0	0	0	27	0	0	0	0	0	0	0	0	0	0	0	0
ASV008821	0	0	0	0	0	0	0	0	0	0	0	0	0	0	55	0
ASV008837	0	0	0	0	34	0	0	0	0	0	0	0	0	0	0	0
ASV008840	0	0	0	0	0	0	0	0	11	0	0	0	0	14	0	0
ASV008841	0	0	0	0	0	0	0	0	0	0	0	11	0	0	0	0
ASV008883	0	0	0	3	0	0	0	0	0	0	0	1	6	1	6	1
ASV008926	0	0	0	54	0	0	0	0	0	0	0	0	0	0	0	0
ASV008928	0	0	0	0	0	0	0	0	0	0	0	0	0	0	62	0
ASV008958	0	0	0	150	0	0	0	0	0	0	11	41	0	0	0	0
ASV008968	0	0	0	0	0	0	0	0	0	0	0	0	0	0	0	13
ASV008998	0	97	0	0	0	0	0	0	0	0	0	1	0	0	0	0
ASV009004	0	0	0	0	0	0	0	0	21	0	0	0	2	0	0	0
ASV009006	0	0	0	2645	0	0	0	0	0	0	0	0	0	0	0	0
ASV009041	0	0	0	0	0	0	0	0	12	0	0	0	0	0	0	0
ASV009049	0	0	139	0	0	0	0	0	0	0	43	0	0	0	0	0
ASV009050	0	0	0	62	0	0	0	0	0	0	0	0	0	0	0	0
ASV009053	0	0	0	0	0	0	25	0	0	0	0	0	0	0	0	0
ASV009057	56	0	0	0	0	0	0	0	0	0	0	0	0	0	0	0
ASV009058	0	27	0	0	0	0	0	0	0	0	0	0	0	0	0	0
ASV009061	0	0	0	0	0	0	248	0	71	0	0	0	0	0	0	0
ASV009098	84	0	0	0	0	0	0	0	0	0	0	0	0	0	0	0
ASV009102	0	0	0	0	0	0	0	0	0	43	0	0	0	0	0	0
ASV009148	0	0	0	0	0	0	129	0	0	0	25	0	0	0	193	0
ASV009186	0	0	0	0	50	0	0	0	0	0	0	0	0	0	0	0
ASV009189	0	35	0	0	0	0	0	0	0	0	0	0	7	31	1	0
ASV009206	0	0	0	0	0	0	0	0	0	0	0	0	0	0	165	0
ASV009277	0	190	0	0	0	0	0	0	0	0	0	0	0	0	0	0
ASV009281	0	0	0	0	0	0	0	0	0	16	0	0	0	0	0	0
ASV009302	0	0	0	0	0	0	0	0	0	0	0	0	0	0	55	0
ASV009321	0	43	0	0	0	0	0	0	0	0	0	0	0	0	0	0
ASV009322	0	0	1	0	0	0	0	0	0	0	0	0	77	0	0	34
ASV009333	0	0	0	0	0	0	0	0	0	0	0	0	14	0	0	0
ASV009335	0	0	0	0	0	0	0	0	0	0	0	0	0	0	0	51
ASV009342	0	0	0	43	0	0	0	0	0	0	0	0	0	0	0	0
ASV009353	0	0	0	0	0	0	0	0	21	0	0	0	0	0	1	0
ASV009392	37	0	0	0	0	0	0	0	0	0	0	0	0	0	0	0
ASV009409	0	0	0	0	0	0	0	0	0	0	0	0	0	0	13	4
ASV009414	0	0	0	0	11	0	0	0	0	0	0	0	0	0	0	0
ASV009457	0	0	31	0	0	0	0	0	0	0	0	0	0	0	0	0
ASV009472	0	0	0	0	0	0	0	15	0	0	0	0	0	0	0	0
ASV009476	0	0	0	13	0	0	0	0	0	0	0	0	0	0	0	0
ASV009481	0	0	0	0	185	0	0	0	0	0	0	0	0	0	0	0
ASV009483	0	0	0	59	0	0	0	0	0	0	0	0	0	0	0	0
ASV009484	0	0	0	0	15	0	0	0	0	0	0	0	169	0	0	0
ASV009485	0	0	0	0	0	0	0	0	0	0	12	16	29	112	0	0
ASV009492	67	0	0	0	0	0	457	0	0	0	0	0	0	0	0	0
ASV009496	0	0	0	0	0	60	0	0	0	0	0	0	0	0	0	0
ASV009500	26	0	0	0	0	0	0	0	0	0	0	0	0	0	0	0
ASV009502	41	0	0	0	0	1665	7	0	0	0	0	0	0	0	0	0
ASV009503	0	0	0	0	0	0	0	0	0	0	0	0	0	28	0	0
ASV009504	0	0	21	0	0	0	0	0	0	0	22	7	982	67	4	268
ASV009505	0	0	0	0	0	0	0	0	0	0	1170	14	794	2444	3288	764
ASV009507	0	0	0	0	0	0	0	0	0	0	0	0	0	0	0	73
ASV009508	0	0	0	0	0	0	0	0	0	0	0	18	0	0	0	0
ASV009510	17	95	42	31	26	0	18	0	0	14	20	30	3	1	40	0
ASV009512	0	0	0	0	0	0	0	0	0	40	0	0	0	0	0	0
ASV009513	0	0	0	460	0	0	0	0	0	0	23	0	0	0	557	0
ASV009515	0	0	0	0	0	0	0	0	0	0	23	0	0	0	5973	0
ASV009516	0	0	0	0	0	0	0	0	0	0	0	33	0	0	0	1684
ASV009517	9	87	141	142	350	93	33	1149	120	125	131	83	135	0	654	52
ASV009519	0	1	1	7	1	0	15	43	0	4	111	21	0	1	29	6
ASV009523	227	1427	0	26	0	25	44	76	0	5	22	0	4	0	3	11
ASV009524	0	0	0	0	0	34	0	0	0	0	0	0	0	0	0	0
ASV009527	0	0	87	16	0	0	71	0	0	0	116	0	0	0	0	0
ASV009531	0	0	0	0	0	0	0	77	0	0	0	0	0	0	0	0
ASV009533	0	100	0	393	0	32	30	231	0	185	65	16	0	0	0	0
ASV009536	0	0	97	0	0	0	0	0	0	0	0	0	0	0	0	689
ASV009550	0	0	0	0	0	0	0	0	0	0	12	0	0	0	0	0
ASV009574	0	0	0	0	0	0	0	6	0	85	0	0	0	0	0	0
ASV009575	0	0	0	0	0	0	0	0	0	0	0	0	0	0	0	12
ASV009578	0	0	0	0	0	0	0	0	0	0	0	0	95	0	0	0
ASV009582	0	0	0	34	0	0	2	0	0	24	0	0	0	0	0	0
ASV009600	0	0	0	0	0	0	0	0	55	0	0	0	0	0	0	0
ASV009604	0	0	0	0	0	0	0	17	0	0	0	0	0	0	0	0
ASV009618	0	0	0	0	0	29	0	0	0	0	0	0	0	0	0	0
ASV009619	0	0	0	34	0	0	0	0	0	0	0	0	0	0	0	0
ASV009620	0	0	0	0	0	0	25	0	0	0	0	0	0	13	0	0
ASV009621	0	0	0	0	0	0	0	0	0	0	0	0	0	0	0	99
ASV009631	0	0	21	24	0	0	0	0	0	0	3	0	0	0	0	0
ASV009656	0	0	0	0	30	0	0	0	0	0	0	0	0	0	0	0
ASV009700	0	0	0	25	0	0	0	0	0	0	0	0	0	0	0	0
ASV009715	0	0	0	58	0	0	0	0	0	0	0	0	0	0	0	0
ASV009729	0	0	0	0	0	0	0	0	12	0	0	0	0	0	0	0
ASV009785	0	0	0	0	0	0	0	0	15	0	0	0	0	0	0	0
ASV009828	0	117	0	0	0	0	0	0	0	0	0	0	0	0	0	0
ASV009829	0	0	0	0	0	0	15	0	0	0	0	0	0	0	0	0
ASV009833	0	0	0	36	0	0	0	0	0	0	0	0	0	0	0	0
ASV009868	0	0	0	0	0	0	0	0	14	16	0	0	0	0	0	0
ASV009904	0	0	0	0	0	0	0	55	0	0	0	0	0	0	0	0
ASV009910	0	0	0	73	0	0	0	0	0	0	0	0	0	0	0	0
ASV009914	0	0	0	0	0	0	0	0	0	0	0	0	111	0	68	0
ASV009958	0	0	0	0	0	0	0	0	0	0	0	0	1	0	0	152
ASV009960	0	0	0	0	0	0	0	0	105	25	0	0	0	0	0	0
ASV009964	0	77	0	0	0	0	0	0	0	0	0	0	0	0	0	0
ASV009965	0	0	0	0	70	0	0	0	0	0	0	0	0	0	0	0
ASV009966	0	0	0	68	0	0	0	0	0	0	0	0	0	0	0	0
ASV009967	0	0	0	0	0	0	0	0	0	0	0	0	0	31	0	0
ASV009969	0	0	0	2	0	1	2	8	40	11	0	0	0	0	3	2
ASV009970	0	0	0	0	0	0	0	0	0	0	0	0	0	0	103	0
ASV009971	0	0	0	0	0	0	0	0	0	0	0	0	0	0	0	249
ASV009975	0	0	0	0	0	0	0	0	0	0	0	0	756	0	0	0
ASV010016	0	0	0	0	0	0	46	0	0	0	0	0	0	0	0	0
ASV010017	0	0	0	0	0	0	0	0	0	0	0	0	0	0	0	16
ASV010018	0	0	0	0	0	0	0	0	0	0	0	0	0	0	0	15
ASV010042	0	0	0	0	21	0	0	0	0	0	0	0	0	0	0	0
ASV010066	0	0	0	0	0	0	0	0	16	0	0	0	0	0	0	0
ASV010072	0	71	154	0	0	0	0	0	0	0	7	0	0	0	0	0
ASV010075	0	0	0	0	0	0	0	0	0	0	0	0	0	0	0	49
ASV010099	0	0	0	0	0	47	0	0	0	0	0	0	0	0	0	0
ASV010110	0	0	0	0	0	0	0	11	0	0	0	0	0	0	0	0
ASV010112	0	0	0	0	0	18	0	0	0	0	0	0	0	45	0	0
ASV010141	0	0	0	0	0	0	0	0	0	0	0	0	0	0	0	46
ASV010184	0	0	0	124	0	0	0	0	0	0	0	0	1	0	0	0
ASV010214	0	0	0	0	0	0	0	11	0	0	0	0	0	0	0	0
ASV010220	0	0	0	0	0	0	0	15	0	0	0	0	0	0	0	0
ASV010241	0	0	0	0	0	0	0	0	0	0	0	0	0	0	110	0
ASV010273	0	27	0	0	0	0	0	0	0	0	0	0	0	0	0	0
ASV010324	0	0	0	0	0	0	0	0	0	0	0	0	19	0	0	0
ASV010327	0	1	0	0	0	0	0	0	10	0	0	0	0	0	0	0
ASV010363	0	3	0	17	0	0	0	7	0	0	10	10	0	0	5	0
ASV010366	0	0	0	0	0	0	0	0	98	0	0	0	0	0	0	0
ASV010367	0	0	0	0	31	0	0	0	0	0	0	0	0	0	0	0
ASV010392	0	0	0	0	0	0	0	0	0	0	0	0	0	0	0	19
ASV010408	93	0	0	0	0	0	0	0	0	0	0	0	0	0	0	0
ASV010410	0	0	0	0	22	0	1	1	1	0	0	1	0	1	1	1
ASV010417	0	0	0	0	0	0	253	0	0	0	0	0	0	0	0	0
ASV010418	0	0	1	0	0	6	0	0	7	0	0	0	322	0	3	0
ASV010419	0	0	42	0	0	0	0	0	0	0	0	0	0	0	216	1
ASV010422	0	0	0	0	0	0	0	0	13	0	0	0	0	0	0	0
ASV010428	0	0	0	0	0	0	0	0	0	0	0	0	0	0	248	55
ASV010446	0	0	0	0	0	0	0	0	0	0	0	0	0	0	57	0
ASV010453	0	0	0	29	0	0	0	0	0	0	0	0	57	0	0	19
ASV010455	0	0	0	37	0	0	0	0	0	0	0	0	0	0	0	0
ASV010488	0	0	0	0	111	0	65	0	0	90	0	0	0	0	0	0
ASV010536	73	0	0	0	0	0	0	0	0	0	0	0	0	0	0	0
ASV010564	0	0	0	0	0	0	4	1	0	11	0	1	0	0	0	0
ASV010572	56	186	0	0	25	0	0	0	0	39	0	0	0	0	0	0
ASV010593	0	0	0	0	120	0	0	0	0	0	0	0	0	0	0	0
ASV010634	1	0	0	0	5	0	16	0	0	0	0	0	0	0	0	0
ASV010661	0	0	0	0	0	0	0	0	0	0	0	45	0	0	0	0
ASV010702	0	0	0	0	0	0	0	0	0	0	0	0	26	0	0	0
ASV010709	0	0	0	0	0	0	0	0	0	0	0	0	0	0	0	26
ASV010764	0	0	0	0	0	0	0	0	0	0	0	0	0	0	76	0
ASV010774	0	0	0	0	0	0	0	0	27	13	0	0	0	0	0	0
ASV010775	0	0	0	0	0	0	0	18	0	0	0	0	0	0	0	0
ASV010779	0	0	0	55	0	0	0	0	0	0	0	0	0	0	0	0
ASV010821	0	0	0	0	0	71	0	0	2	0	0	0	0	0	0	0
ASV010822	0	0	0	0	0	56	0	0	0	42	0	0	0	0	0	0
ASV010824	0	0	0	0	0	0	0	0	16	0	0	0	0	0	0	0
ASV010832	0	0	0	0	0	0	0	0	0	0	0	0	1	0	0	61
ASV010844	0	0	0	12	0	0	0	0	0	0	0	0	0	0	0	0
ASV010863	0	0	0	0	0	0	0	0	0	0	0	0	0	0	52	0
ASV011022	0	176	0	0	0	0	0	0	0	0	0	0	0	0	0	0
ASV011023	0	0	0	37	87	0	0	0	0	0	0	0	0	0	0	0
ASV011026	0	0	0	0	0	0	0	0	0	0	0	0	0	0	58	0
ASV011062	0	0	0	16	0	0	0	0	0	0	0	0	0	0	0	0
ASV011065	17	0	0	0	0	0	0	0	0	0	0	0	0	0	0	0
ASV011077	0	0	0	0	0	0	0	0	0	0	0	0	0	0	40	0
ASV011107	0	0	0	0	0	0	0	0	0	0	0	0	41	0	0	0
ASV011109	0	0	0	0	0	0	0	0	77	0	0	0	0	0	0	0
ASV011140	0	68	0	0	0	0	0	0	0	0	0	0	0	0	0	0
ASV011141	0	0	0	0	0	0	0	0	0	0	0	0	41	0	0	0
ASV011199	0	0	0	0	44	0	0	0	0	0	0	0	0	0	0	0
ASV011227	0	0	0	0	0	0	0	0	0	0	12	0	0	0	0	0
ASV011228	1	1	1	0	0	0	4	16	5	17	9	0	0	0	0	0
ASV011235	0	127	0	0	0	0	0	0	0	0	0	0	0	0	0	0
ASV011236	0	0	20	0	0	0	0	0	0	0	0	0	0	0	0	0
ASV011239	0	0	0	0	0	0	0	0	0	0	0	284	0	0	0	0
ASV011241	0	0	0	0	0	0	29	0	0	0	0	0	0	0	0	0
ASV011242	0	0	0	0	0	0	0	0	0	0	0	0	0	0	0	19
ASV011248	0	0	0	0	0	0	0	0	0	0	0	0	0	29	0	0
ASV011279	0	0	0	25	0	0	0	0	0	0	0	0	0	0	0	0
ASV011283	0	0	0	0	199	0	0	0	0	0	0	0	0	0	0	0
ASV011289	0	0	32	0	0	0	0	0	0	0	0	0	0	0	0	0
ASV011311	0	0	0	0	0	25	0	0	0	0	0	0	0	0	0	0
ASV011321	0	0	0	64	0	0	0	0	0	0	0	0	0	0	0	0
ASV011380	0	0	0	0	0	0	0	0	0	0	0	0	0	0	39	0
ASV011393	0	0	0	99	0	0	0	0	0	0	0	0	0	0	0	0
ASV011394	0	0	0	0	0	0	0	0	0	0	0	0	19	0	0	0
ASV011395	1	3	4	8	2	1	4	5	3	3	0	0	2	1	1	0
ASV011504	0	0	0	0	0	0	0	0	0	0	0	0	0	0	29	0
ASV011518	0	0	0	0	0	0	0	0	15	0	0	0	0	0	0	0
ASV011568	0	0	0	0	0	0	0	0	0	0	0	0	45	0	0	83
ASV011570	0	11	0	0	0	0	0	0	0	0	0	0	0	0	0	0
ASV011610	0	0	0	0	0	0	0	0	17	0	0	0	0	0	0	0
ASV011631	0	0	0	0	0	0	56	0	0	0	0	0	0	0	0	0
ASV011632	0	0	0	0	0	0	0	0	0	0	0	0	0	0	0	15
ASV011648	0	0	0	0	85	0	0	0	0	0	0	0	0	0	0	0
ASV011649	0	0	0	31	0	0	0	0	0	0	0	0	0	0	0	0
ASV011651	0	0	0	0	0	0	0	0	0	0	0	0	0	0	0	41
ASV011655	230	0	0	0	0	0	0	0	0	0	0	0	0	0	0	0
ASV011657	99	0	0	0	0	0	0	0	0	0	0	0	0	0	0	0
ASV011658	0	0	0	0	0	74	0	0	0	0	0	0	0	0	0	0
ASV011661	0	0	403	0	0	0	0	0	0	0	0	0	0	0	8	0
ASV011662	0	0	0	0	0	0	0	0	0	0	0	23	0	0	0	0
ASV011664	0	0	0	0	0	0	0	0	0	0	0	0	0	10	0	63
ASV011665	66	447	96	164	133	36	252	281	448	740	337	45	13	0	41	5
ASV011666	0	0	0	0	0	0	46	0	0	0	0	0	0	0	0	0
ASV011667	0	3095	877	0	130	0	44	0	0	0	0	0	0	0	0	0
ASV011670	0	0	67	117	0	0	0	0	32	0	0	93	0	0	29	0
ASV011711	0	0	16	5	0	0	0	0	0	0	0	0	0	0	0	0
ASV011795	0	0	0	0	0	0	0	0	0	0	0	0	65	0	0	0
ASV011798	0	0	0	0	0	0	0	0	0	0	0	51	0	0	0	0
ASV011816	0	0	0	0	0	0	0	0	334	0	0	0	0	0	0	0
ASV011829	0	0	0	0	0	0	0	0	0	0	0	0	0	0	47	51
ASV011888	0	0	0	0	62	0	0	0	0	0	0	0	0	0	0	0
ASV011918	0	0	0	1	0	0	0	0	0	0	18	0	0	0	0	0
ASV011943	0	0	0	0	0	62	0	0	0	0	0	0	0	0	0	0
ASV011985	0	0	0	0	0	0	0	0	0	0	0	0	0	0	0	20
ASV012007	0	0	0	0	0	0	0	0	0	0	0	0	0	0	104	0
ASV012069	0	0	0	0	0	0	0	0	0	0	0	0	0	0	0	13
ASV012081	90	1	0	0	0	0	0	1	0	0	0	0	1	0	1	1
ASV012083	0	0	104	0	0	0	0	0	0	0	0	0	0	0	0	0
ASV012088	0	0	17	0	0	0	0	0	0	0	0	0	0	0	0	0
ASV012092	73	0	0	0	0	0	0	0	228	0	0	0	0	0	0	0
ASV012093	0	82	0	0	0	0	0	0	0	0	0	0	0	0	0	0
ASV012094	0	0	0	0	0	24	0	0	0	0	0	0	0	0	0	0
ASV012095	0	0	0	87	0	0	0	0	0	0	0	0	0	0	0	0
ASV012097	40	0	0	0	0	0	957	43	123	177	0	30	0	0	0	0
ASV012098	0	0	0	0	0	0	0	0	0	0	0	0	0	0	14	0
ASV012106	0	0	0	0	0	0	0	0	0	0	0	0	23	0	0	0
ASV012108	0	0	0	0	0	0	0	0	0	0	0	0	0	0	34	4
ASV012109	0	0	0	0	9	63	0	0	0	98	0	0	0	0	0	0
ASV012146	0	0	0	0	0	0	0	0	0	0	20	0	0	0	0	0
ASV012155	0	0	0	0	0	0	0	0	0	0	0	0	0	0	0	18
ASV012184	0	0	0	0	0	0	0	0	0	32	0	0	0	0	0	0
ASV012216	0	1	0	0	0	18	0	0	0	1	0	0	0	0	0	0
ASV012225	93	0	0	0	0	0	0	0	0	0	0	0	0	0	0	0
ASV012227	0	0	0	20	0	0	0	0	0	0	0	0	0	0	0	0
ASV012265	0	0	0	0	0	0	0	0	0	14	0	0	0	0	0	0
ASV012271	0	0	0	0	0	0	0	0	0	36	0	0	0	0	0	0
ASV012321	0	0	0	0	0	0	0	0	0	0	0	0	0	0	31	0
ASV012322	0	0	0	0	0	0	0	0	0	0	0	0	26	0	0	0
ASV012328	0	0	0	0	76	0	0	0	0	0	0	0	0	0	0	0
ASV012329	0	0	0	0	0	0	0	0	0	0	36	0	0	0	0	0
ASV012360	0	0	0	0	0	0	0	0	0	0	12	0	0	0	0	0
ASV012407	0	0	0	0	0	21	0	0	0	0	0	0	0	0	0	0
ASV012411	0	0	0	0	0	0	0	0	0	40	0	0	0	0	0	0
ASV012427	0	55	0	0	0	0	0	0	0	0	0	0	0	0	0	0
ASV012429	46	0	0	0	0	0	0	18	0	0	1	4	5	13	0	42
ASV012444	0	0	0	0	17	0	0	0	0	0	0	0	0	0	0	0
ASV012477	461	0	0	0	0	0	0	0	329	0	0	0	0	0	0	0
ASV012478	0	93	0	0	0	0	0	0	0	0	0	0	11	0	0	0
ASV012479	0	0	0	0	404	0	0	0	0	0	0	0	0	0	0	0
ASV012482	0	0	294	93	0	0	0	0	0	0	0	0	0	0	0	0
ASV012483	0	0	0	0	0	0	0	0	0	0	0	0	29	0	0	0
ASV012485	0	0	0	140	0	0	0	0	0	0	60	0	0	0	0	0
ASV012486	0	0	0	0	0	0	0	0	0	0	19	0	0	0	0	0
ASV012488	0	0	0	0	0	0	54	0	0	0	0	0	0	0	0	0
ASV012489	0	0	0	0	0	0	0	0	0	0	28	0	0	0	389	0
ASV012490	0	28	0	0	0	4	2	27	11	4	0	51	39	0	23	156
ASV012491	0	0	0	0	0	0	0	0	0	0	0	0	73	0	219	219
ASV012517	0	0	0	0	0	0	0	0	0	0	0	0	0	0	0	23
ASV012523	52	0	0	0	0	0	0	0	0	0	0	0	0	0	0	0
ASV012524	0	0	20	0	0	0	0	0	0	0	0	0	0	0	69	0
ASV012570	0	21	0	0	0	0	0	0	0	0	0	0	0	0	0	0
ASV012606	0	0	44	0	0	0	0	0	0	0	0	0	0	0	0	0
ASV012644	0	0	0	0	0	16	0	0	0	0	0	0	0	0	0	0
ASV012646	0	0	0	0	0	0	0	0	0	0	0	0	67	0	0	0
ASV012648	0	0	0	0	0	0	0	0	0	0	0	0	0	0	107	0
ASV012651	0	0	0	0	0	0	48	0	0	0	0	0	0	0	0	0
ASV012692	0	0	0	77	0	0	0	0	0	0	0	0	0	0	0	0
ASV012731	0	0	0	37	0	0	0	0	0	0	0	0	0	0	0	0
ASV012748	0	0	0	0	4420	0	0	0	0	0	0	0	0	0	0	0
ASV012758	27	0	0	0	0	0	0	0	0	0	0	30	0	0	0	0
ASV012761	0	0	0	0	0	0	5	3	2	2	7	3	0	0	2	0
ASV012801	0	0	15	5	0	0	0	0	0	0	0	30	0	0	0	0
ASV012804	0	0	72	0	0	0	0	0	0	0	0	0	162	0	0	0
ASV012846	0	0	0	0	0	0	0	0	36	0	0	0	0	0	0	0
ASV012900	869	1105	0	0	62	0	0	0	270	20	0	0	0	0	0	0
ASV012901	0	0	0	0	177	0	0	0	0	0	0	0	0	0	0	0
ASV012902	0	0	0	183	0	0	0	0	0	0	0	0	0	0	0	0
ASV012903	0	0	0	0	0	0	0	18	0	0	0	0	0	0	0	0
ASV012907	83	0	0	0	0	0	0	0	0	0	0	0	0	0	0	0
ASV012909	0	0	27	0	0	0	0	0	42	0	0	8	30	17	0	0
ASV012916	0	0	0	0	0	0	0	0	0	0	0	0	72	0	0	0
ASV012932	0	0	0	0	0	83	0	0	0	0	0	0	0	0	0	0
ASV012957	0	0	80	0	0	0	0	0	0	0	0	0	0	20	0	0
ASV012959	0	2	2	1	0	0	13	1	1	1	5	11	1	1	9	3
ASV012960	0	0	277	0	0	0	0	0	0	0	0	0	0	0	0	0
ASV012987	11	0	0	0	0	0	0	0	0	0	0	0	0	0	0	0
ASV013031	0	0	0	0	0	0	0	0	0	0	0	0	0	0	0	30
ASV013070	73	0	0	0	0	0	0	0	0	0	0	0	0	0	0	0
ASV013072	0	0	0	0	43	0	0	0	0	0	0	0	0	0	61	0
ASV013073	0	25	0	0	0	0	0	0	29	0	0	0	0	0	0	0
ASV013108	0	33	0	0	0	0	0	0	0	0	0	0	0	0	0	0
ASV013188	0	0	0	20	0	0	0	0	0	0	0	0	0	0	0	0
ASV013189	0	33	10	0	0	0	0	22	0	0	43	25	6	0	19	2
ASV013231	0	0	0	0	0	0	0	0	11	0	0	0	0	0	0	0
ASV013306	19	0	0	0	0	0	0	0	0	0	0	0	0	0	0	0
ASV013309	0	0	0	0	0	0	0	0	0	0	0	0	0	0	94	0
ASV013310	0	0	0	0	0	0	0	0	20	0	0	0	0	0	0	0
ASV013316	70	224	0	0	0	0	0	0	0	26	0	0	0	0	0	0
ASV013319	0	0	0	0	0	0	0	0	0	0	0	0	0	74	0	0
ASV013321	0	0	0	0	0	0	0	0	0	0	373	29	0	12	0	0
ASV013323	0	0	1634	0	0	0	0	0	0	0	0	0	0	0	472	0
ASV013364	0	0	0	0	0	0	0	0	0	0	0	0	0	15	0	0
ASV013369	45	0	0	0	0	0	0	0	0	0	0	0	0	0	0	0
ASV013371	74	0	0	0	0	0	0	0	0	0	0	0	0	0	0	0
ASV013399	0	0	0	0	0	0	0	0	0	0	0	0	55	0	0	0
ASV013409	0	0	0	0	60	0	0	0	0	0	0	0	0	0	0	0
ASV013440	0	0	0	0	0	0	0	0	0	0	0	0	0	59	0	0
ASV013463	0	0	0	0	0	96	0	0	0	0	0	0	0	0	0	0
ASV013464	0	0	0	0	0	185	0	0	0	0	0	0	0	0	0	0
ASV013499	0	49	0	0	0	0	0	0	0	0	0	0	0	0	0	0
ASV013501	0	0	0	0	0	0	82	0	19	0	0	0	0	0	0	0
ASV013502	0	0	0	0	0	0	0	55	0	0	0	0	0	0	0	0
ASV013625	0	0	0	0	0	0	0	0	0	0	0	0	0	0	38	0
ASV013676	0	0	0	0	0	0	0	32	0	0	0	0	0	0	0	0
ASV013691	0	0	7	13	0	23	0	0	0	0	0	0	0	0	0	0
ASV013749	0	0	0	104	0	0	0	0	0	0	0	0	0	38	0	0
ASV013750	0	0	72	0	0	0	0	0	0	0	208	0	0	0	0	0
ASV013751	0	0	0	0	0	0	0	0	0	0	29	0	0	0	0	0
ASV013752	0	0	0	0	0	0	0	0	0	0	0	66	0	0	0	0
ASV013753	0	0	92	52	0	0	0	0	6	0	17	0	87	0	68	0
ASV013755	0	0	0	0	0	0	0	0	0	0	0	0	0	0	0	24
ASV013756	0	0	0	0	74	0	0	0	0	0	0	0	0	0	0	0
ASV013760	0	0	0	0	0	0	0	0	0	0	0	253	0	0	0	0
ASV013764	15	0	0	0	0	0	0	0	0	0	0	0	0	0	0	0
ASV013766	18	0	0	0	0	0	0	0	0	0	0	0	0	0	0	0
ASV013767	0	0	0	0	59	0	0	0	0	0	0	0	0	0	0	0
ASV013768	0	0	0	0	0	60	0	0	0	0	0	0	0	0	0	0
ASV013769	0	0	14	0	0	0	0	0	0	0	0	0	0	0	0	0
ASV013770	0	0	0	1548	0	0	0	0	0	0	0	257	64	0	0	0
ASV013771	0	0	0	2830	0	0	0	0	0	0	127	13	0	0	0	0
ASV013772	0	0	0	0	0	0	0	0	0	0	0	0	0	55	0	0
ASV013773	0	0	0	66	0	0	0	0	0	0	483	96	0	0	0	0
ASV013774	0	0	0	0	0	0	81	0	0	0	304	0	0	0	0	0
ASV013777	0	0	0	143	0	32	0	0	0	0	0	0	0	0	0	0
ASV013778	0	0	0	0	0	0	60	0	0	0	0	0	0	0	0	0
ASV013779	0	0	0	0	0	293	0	0	0	0	0	0	20	0	0	0
ASV013781	0	0	440	1082	0	0	0	0	0	0	64	55	465	177	2141	1
ASV013782	0	0	0	0	0	0	0	0	0	0	0	0	0	0	0	6015
ASV013783	373	941	852	1224	1583	752	869	1246	936	461	1729	972	599	1172	981	450
ASV013784	0	0	0	0	0	0	0	0	0	0	0	0	0	0	0	106
ASV013791	0	0	0	0	0	0	0	0	0	0	0	0	390	0	0	0
ASV013801	0	0	0	0	0	0	0	0	0	0	0	0	0	0	108	0
ASV013802	0	0	193	273	0	21	0	0	0	0	237	0	369	0	1282	898
ASV013832	0	0	0	68	0	0	0	0	0	0	0	0	0	0	0	0
ASV013862	0	0	0	13	0	0	0	0	0	0	0	0	1	0	0	1
ASV013867	0	0	0	0	11	0	0	0	0	0	0	0	0	0	0	0
ASV013870	0	0	0	0	0	0	1	0	3	8	0	0	0	0	0	1
ASV013871	0	0	0	0	0	0	0	0	0	0	0	0	0	0	0	22
ASV013912	0	0	0	0	0	0	0	0	90	0	0	0	0	0	0	0
ASV013944	0	0	0	0	0	0	0	289	0	0	0	0	0	0	0	0
ASV013965	0	0	0	0	0	0	0	0	0	11	0	0	0	0	0	0
ASV013970	0	0	0	0	0	0	0	42	0	0	0	0	0	0	0	0
ASV013980	0	0	0	0	0	0	0	0	0	0	0	11	0	0	0	0
ASV013981	0	0	0	0	0	0	43	0	0	0	0	0	0	0	0	0
ASV014009	0	0	0	0	105	0	0	0	0	0	0	0	0	0	0	0
ASV014019	0	0	0	0	0	0	0	0	0	0	0	0	0	0	0	18
ASV014048	0	22	0	0	0	0	0	0	0	0	0	0	0	0	0	0
ASV014052	43	0	0	0	0	0	0	0	0	0	0	0	0	0	0	0
ASV014056	0	0	0	0	0	35	0	0	0	0	0	0	0	0	0	0
ASV014085	0	0	0	29	0	0	0	0	0	0	0	0	0	0	0	0
ASV014126	0	0	0	0	0	0	0	0	0	0	0	0	0	0	0	15
ASV014127	0	0	0	29	0	0	0	0	0	0	0	0	0	0	0	0
ASV014161	43	0	0	0	0	0	0	0	0	0	0	0	0	0	0	0
ASV014165	0	0	0	0	0	19	0	0	0	0	0	0	0	0	0	0
ASV014166	0	0	0	0	64	0	0	0	0	0	0	0	0	0	0	0
ASV014167	0	466	0	0	0	0	0	0	0	0	0	0	0	0	0	0
ASV014168	0	0	0	0	0	0	0	0	69	0	0	0	0	0	0	0
ASV014170	5	0	10	9	16	0	13	0	29	7	17	0	8	22	1	2
ASV014171	0	0	73	525	5	0	0	0	11	0	86	0	34	239	1	0
ASV014175	0	0	0	0	0	0	0	0	0	0	0	0	0	0	137	0
ASV014176	0	0	0	0	0	0	0	0	0	0	0	0	0	0	336	0
ASV014177	0	0	0	0	0	0	0	0	20	0	0	0	0	0	0	0
ASV014180	0	0	0	0	0	0	0	0	0	18	0	0	0	0	0	0
ASV014185	0	0	0	0	0	0	0	0	0	93	0	0	0	0	0	0
ASV014209	0	0	0	55	0	0	0	0	0	0	0	0	0	0	0	0
ASV014212	0	98	0	0	0	23	0	0	80	6	0	0	0	0	0	0
ASV014245	0	0	0	0	0	0	0	0	0	0	0	0	0	0	11	0
ASV014249	0	0	0	0	0	60	0	0	0	0	0	0	0	0	0	0
ASV014282	53	0	0	0	0	0	0	0	0	0	0	0	0	0	0	0
ASV014286	42	0	0	0	0	0	0	0	41	5	0	0	0	0	0	0
ASV014292	0	0	0	0	0	0	0	0	0	224	0	81	0	0	0	0
ASV014293	0	0	0	0	0	0	0	14	0	0	0	0	0	0	0	0
ASV014312	0	0	0	0	0	0	0	13	0	0	0	0	0	0	0	0
ASV014365	0	0	0	0	0	0	0	0	0	0	31	0	0	0	2	0
ASV014366	0	0	0	0	0	0	20	0	0	0	0	0	0	0	0	0
ASV014372	0	33	0	0	0	0	0	0	0	0	0	0	0	0	0	0
ASV014397	0	0	0	932	0	0	0	0	0	0	9	0	0	0	0	0
ASV014398	0	0	0	0	0	0	0	0	0	0	240	0	0	0	0	0
ASV014399	0	0	0	0	0	0	20	0	0	0	0	0	0	0	0	0
ASV014400	0	0	0	0	0	0	0	0	0	46	0	0	0	0	0	0
ASV014401	147	0	0	0	0	0	0	0	0	0	0	0	0	0	0	0
ASV014416	0	0	0	0	0	0	0	166	0	0	0	0	0	0	17	0
ASV014472	38	0	0	0	0	0	0	0	0	0	0	0	0	0	0	0
ASV014473	0	0	0	0	0	0	0	0	0	33	0	0	9	0	0	0
ASV014475	0	0	0	0	0	0	0	0	0	0	0	0	0	0	0	48
ASV014504	64	0	0	0	0	0	0	0	0	0	0	0	0	0	0	0
ASV014505	0	35	0	0	0	0	0	0	0	0	0	0	0	0	0	0
ASV014542	18	0	0	0	0	0	0	0	0	0	0	0	0	0	0	0
ASV014543	0	44	0	0	0	0	0	0	0	0	0	0	0	0	0	0
ASV014544	0	559	0	0	21	51	0	0	0	0	0	0	0	0	0	0
ASV014545	0	35	0	0	29	0	0	0	0	0	0	0	0	0	0	0
ASV014548	0	0	0	343	0	0	0	0	0	0	618	0	0	0	0	0
ASV014552	0	0	0	0	0	0	0	0	0	0	0	301	0	0	0	0
ASV014554	0	0	0	0	0	0	0	0	0	0	0	0	0	0	0	185
ASV014555	0	242	0	26	87	20	0	0	0	9	3	12	0	0	0	0
ASV014562	0	0	0	0	0	0	0	0	0	0	0	2284	0	0	0	0
ASV014563	0	0	0	0	0	0	0	0	0	22	0	0	0	0	0	0
ASV014564	0	0	0	34	0	1	0	0	0	0	0	0	0	0	7	0
ASV014583	0	0	0	16	0	0	0	0	0	0	0	0	0	0	0	0
ASV014596	0	0	0	16	0	0	0	0	0	0	0	0	0	0	0	0
ASV014611	0	19	0	0	0	0	0	0	0	0	0	0	0	0	0	0
ASV014658	0	0	0	0	0	0	0	0	13	0	0	0	0	0	0	0
ASV014660	0	0	0	14	0	0	0	0	0	0	0	0	0	0	0	0
ASV014697	0	0	1	0	0	0	0	0	0	0	0	0	0	0	0	23
ASV014707	0	0	2	1	0	1	0	0	0	0	2	4	3	2	2	1
ASV014715	0	0	0	0	0	9	0	0	0	0	7	0	0	0	0	0
ASV014729	0	0	0	61	0	0	0	0	0	0	0	0	0	11	0	0
ASV014755	0	0	0	17	0	0	0	0	0	0	0	0	0	0	0	0
ASV014759	17	0	0	0	0	0	0	0	0	0	0	0	0	0	0	0
ASV014760	0	0	0	0	18	0	0	0	0	0	0	0	0	0	0	0
ASV014763	0	0	0	0	0	0	33	0	0	0	0	0	0	0	0	0
ASV014795	0	29	0	0	0	0	0	0	0	0	0	0	0	0	0	0
ASV014797	0	0	0	0	0	24	0	0	0	11	11	0	0	0	0	54
ASV014799	0	13	0	0	0	0	0	0	126	12	0	0	0	0	1	0
ASV014818	0	0	0	0	0	0	0	15	0	0	0	0	0	0	0	0
ASV014828	0	0	0	0	0	0	0	0	0	15	0	0	0	0	0	0
ASV014864	0	0	0	38	0	0	0	0	0	0	0	0	0	0	0	0
ASV014866	0	0	0	0	0	0	0	21	0	0	0	0	0	0	0	0
ASV014868	0	12	0	27	73	0	20	6	0	0	0	0	12	3	19	1
ASV014896	0	0	0	0	0	0	0	0	262	0	0	0	0	0	0	1
ASV014897	0	0	0	61	0	0	0	0	0	0	0	0	0	0	0	0
ASV014907	37	180	0	0	0	0	0	0	0	0	0	0	0	0	0	0
ASV014908	0	2648	0	0	0	0	0	0	0	0	53	0	0	0	0	1
ASV014909	0	72	0	0	0	0	0	0	0	0	0	0	0	0	0	0
ASV014910	0	57	0	0	0	0	0	0	0	0	0	0	0	0	0	0
ASV014911	314	0	0	0	47	0	0	0	0	0	0	0	0	0	0	0
ASV014912	0	0	17	0	0	0	0	0	0	0	0	0	0	0	0	0
ASV014915	0	0	0	0	0	0	0	0	0	45	0	0	0	0	0	0
ASV014918	0	0	0	0	0	0	0	0	0	0	0	0	0	27	0	0
ASV014923	0	0	0	0	0	0	0	0	0	0	0	22	0	0	0	0
ASV014954	0	147	0	0	0	0	0	0	0	0	0	0	0	0	0	0
ASV014955	0	0	0	38	0	0	0	0	0	0	0	0	0	0	0	0
ASV014963	0	0	0	0	0	0	0	0	130	0	0	0	0	0	0	0
ASV014968	77	0	0	0	0	0	0	0	0	0	0	0	0	0	0	0
ASV014973	0	0	0	16	0	0	0	0	0	0	0	0	0	0	0	0
ASV015021	0	0	0	0	0	59	7	0	0	0	0	0	0	0	0	0
ASV015022	0	0	0	21	0	0	0	0	0	0	0	0	0	0	0	297
ASV015023	0	0	0	0	0	0	18	0	0	0	0	0	0	0	0	0
ASV015039	0	0	0	0	0	0	0	0	11	0	0	0	0	0	0	0
ASV015059	0	0	0	0	0	0	0	0	0	0	0	0	14	0	0	0
ASV015087	0	0	0	0	0	0	0	0	0	118	0	0	0	0	0	0
ASV015111	0	0	0	0	68	0	0	0	0	0	0	0	0	0	0	0
ASV015112	0	0	0	0	0	0	0	0	0	0	0	0	65	0	0	0
ASV015113	0	0	0	0	0	0	0	0	0	0	0	0	0	0	174	0
ASV015126	0	0	0	0	0	0	0	0	18	0	0	0	0	0	0	0
ASV015134	0	0	0	75	0	0	0	0	0	0	3	0	0	0	0	0
ASV015144	0	0	0	114	0	0	0	0	0	0	0	0	0	0	0	0
ASV015145	0	0	0	59	0	0	0	0	0	0	0	0	0	0	0	0
ASV015146	1	0	0	0	0	0	0	1	0	0	0	1	0	0	6	6
ASV015159	0	0	12	0	0	0	0	0	0	0	0	0	0	0	0	0
ASV015170	0	0	0	35	0	0	0	0	0	0	0	0	10	0	0	0
ASV015181	0	17	0	0	0	0	0	0	60	0	0	6	0	0	0	0
ASV015183	0	0	0	0	15	0	0	0	0	1	0	13	0	0	0	0
ASV015186	0	0	0	0	0	0	0	0	0	0	0	0	0	0	0	13
ASV015207	28	0	0	0	0	0	0	0	0	0	0	0	0	0	0	0
ASV015215	0	0	0	0	0	0	15	0	0	0	0	0	0	0	0	0
ASV015242	0	0	0	0	0	0	0	0	0	0	0	0	116	0	0	0
ASV015243	0	0	0	0	0	0	13	0	0	0	0	0	0	0	1	0
ASV015245	0	0	0	0	0	0	0	0	0	0	0	0	0	0	65	0
ASV015249	0	0	0	0	0	110	0	0	0	0	0	14	0	0	0	0
ASV015250	0	0	29	0	0	0	0	0	0	0	0	0	0	0	0	63
ASV015253	0	0	0	131	0	0	0	0	0	0	387	0	0	0	0	0
ASV015255	0	0	0	0	0	0	0	0	0	0	0	0	0	0	43	0
ASV015256	0	0	0	0	0	0	0	0	0	0	0	0	0	0	16	29
ASV015318	0	0	0	0	0	0	0	0	0	0	81	0	0	0	0	0
ASV015334	0	16	0	0	0	0	0	0	0	0	0	0	0	0	0	0
ASV015363	0	68	0	0	0	0	0	0	0	0	0	0	0	0	0	0
ASV015366	0	0	0	20	0	0	0	0	0	0	0	0	0	0	0	0
ASV015401	335	359	0	0	0	0	0	0	0	0	0	0	0	0	0	0
ASV015404	0	0	22	440	0	0	82	0	0	0	0	37	0	0	0	0
ASV015433	0	0	0	0	0	0	0	0	0	0	0	0	0	0	0	1422
ASV015441	0	0	0	0	0	0	0	0	0	53	0	0	0	0	0	0
ASV015475	0	0	0	0	0	0	0	0	32	0	0	0	0	0	0	0
ASV015477	0	0	0	0	0	0	0	0	0	0	0	0	80	0	0	0
ASV015482	0	0	0	14	0	0	0	0	0	0	0	0	0	0	0	0
ASV015515	0	0	0	0	0	0	0	0	0	0	0	0	0	0	75	0
ASV015539	0	0	0	0	0	18	0	0	0	0	0	0	0	0	0	0
ASV015542	0	0	0	0	0	3	12	0	0	0	0	0	0	0	0	0
ASV015574	0	0	0	0	13	0	0	0	0	0	0	0	0	0	0	0
ASV015580	0	0	0	0	0	0	0	0	0	0	0	0	0	123	0	0
ASV015581	0	0	0	0	0	0	0	0	0	0	0	0	0	0	0	71
ASV015608	0	0	0	0	0	0	0	0	38	0	0	0	0	0	0	0
ASV015615	202	0	0	0	0	0	0	0	0	0	0	0	0	0	0	0
ASV015616	512	0	0	0	0	0	0	0	0	0	0	0	0	0	0	0
ASV015618	0	0	0	0	215	0	0	0	0	0	0	0	0	0	0	0
ASV015619	0	0	0	0	55	0	0	0	0	0	0	0	0	0	0	0
ASV015620	0	0	0	0	423	0	0	0	0	0	0	0	0	0	0	0
ASV015623	0	0	0	0	0	0	0	0	0	0	39	0	0	0	0	0
ASV015625	0	0	0	0	0	0	0	0	0	0	0	0	0	0	0	234
ASV015627	0	0	0	0	0	0	0	0	0	0	0	82	0	0	0	0
ASV015663	0	231	0	0	0	0	0	0	0	0	0	0	0	0	0	0
ASV015664	0	0	0	0	0	0	0	0	87	0	0	0	0	0	0	0
ASV015667	0	0	0	0	0	0	0	0	0	0	0	0	0	0	109	0
ASV015679	0	0	0	0	0	0	0	16	0	0	0	0	0	0	0	0
ASV015708	0	0	15	0	0	0	0	0	0	0	0	0	0	0	0	0
ASV015732	0	0	0	0	0	0	0	0	0	0	0	0	0	0	30	0
ASV015781	0	0	0	22	0	0	0	0	0	0	0	0	0	0	0	0
ASV015783	0	0	0	0	0	0	0	0	141	4	0	0	0	0	0	0
ASV015797	0	0	0	0	0	0	0	0	0	0	0	0	19	0	0	0
ASV015812	0	0	0	0	0	0	0	0	0	0	15	0	0	0	0	0
ASV015839	0	0	0	0	0	0	1	18	0	0	0	0	0	0	0	0
ASV015850	0	0	0	0	0	0	0	0	0	0	0	0	0	0	0	71
ASV015874	0	0	0	12	0	0	0	0	0	0	0	0	0	0	0	0
ASV015876	28	0	0	0	0	0	0	0	0	0	0	0	0	0	0	0
ASV015888	0	0	0	0	0	0	0	47	0	0	0	0	0	0	0	0
ASV015936	0	0	0	0	23	0	0	0	0	0	0	0	0	0	0	0
ASV015937	0	0	0	0	0	0	0	19	0	0	0	0	0	0	0	0
ASV015938	0	0	18	26	0	0	9	0	0	0	44	5	13	0	0	9
ASV015961	0	0	0	0	0	0	0	0	0	32	0	0	0	0	0	0
ASV015974	0	0	0	0	0	31	0	0	0	0	0	0	0	0	0	0
ASV015975	681	0	0	0	0	0	0	0	0	0	0	0	0	0	0	0
ASV015977	16	1211	0	0	0	0	724	0	0	0	0	0	0	0	0	0
ASV015978	0	0	0	0	161	0	0	0	0	0	0	0	0	0	0	0
ASV015979	0	0	0	29	0	0	0	0	0	0	0	0	0	1	0	0
ASV015980	0	0	0	35	0	0	0	0	0	0	0	0	0	0	0	0
ASV015981	0	0	0	29	0	0	0	0	0	0	0	0	0	0	0	0
ASV015985	0	0	0	0	0	0	0	0	0	0	26	0	0	0	0	0
ASV015988	0	0	0	16	0	0	0	0	24	0	0	0	0	0	0	0
ASV015989	52	0	0	0	0	0	0	0	0	0	0	0	0	0	0	0
ASV015996	0	0	394	898	0	0	0	0	0	0	0	0	0	0	1867	659
ASV016010	0	11	0	0	0	0	0	0	0	0	0	0	0	0	0	0
ASV016013	0	0	0	0	0	0	0	0	13	0	0	0	0	0	0	0
ASV016021	0	0	0	0	0	27	0	0	0	0	0	0	0	0	0	0
ASV016023	0	0	0	0	0	0	1	132	3	16	0	0	0	0	0	0
ASV016025	0	0	0	0	0	0	0	0	0	0	0	0	0	0	0	23
ASV016048	0	0	0	0	0	0	0	0	0	0	0	0	0	0	0	22
ASV016049	0	0	0	0	0	0	0	0	23	0	0	0	0	0	0	0
ASV016079	0	0	0	0	0	0	0	0	0	0	1719	0	0	0	0	0
ASV016089	0	0	0	0	0	0	0	0	0	12	0	0	0	0	0	131
ASV016092	0	28	0	0	0	0	0	0	0	0	0	0	0	0	0	0
ASV016098	0	0	0	0	0	0	0	0	0	0	0	0	0	0	40	1
ASV016107	0	0	0	0	0	0	0	0	19	0	0	0	0	0	0	0
ASV016122	0	0	0	0	0	0	0	0	0	15	0	0	0	0	0	0
ASV016158	0	0	16	0	0	0	0	0	0	0	0	0	0	0	0	0
ASV016160	0	0	0	0	0	0	0	0	0	0	0	0	0	0	888	0
ASV016161	0	0	0	0	0	0	1	90	0	50	0	14	0	0	0	0
ASV016196	0	0	0	0	21	0	0	0	0	0	20	0	0	20	0	0
ASV016199	0	0	0	0	0	0	21	0	0	0	0	0	0	0	0	0
ASV016200	0	0	0	0	0	0	0	43	0	0	0	0	0	0	0	0
ASV016205	0	0	0	0	0	0	0	0	102	0	0	0	0	0	0	0
ASV016227	0	0	0	0	0	0	0	0	0	0	76	0	0	0	0	0
ASV016231	0	0	0	0	0	0	0	0	0	0	12	0	0	0	0	0
ASV016260	0	0	0	0	0	0	0	0	43	0	0	0	0	0	0	0
ASV016270	11	0	0	0	0	0	0	0	0	0	0	0	0	0	0	0
ASV016286	0	0	0	17	0	0	0	0	0	0	0	0	0	0	0	0
ASV016295	0	0	12	0	0	0	0	0	0	0	0	0	0	0	0	0
ASV016323	0	0	0	0	0	0	0	0	136	0	0	0	0	0	0	0
ASV016327	0	0	0	0	0	0	0	0	0	0	0	37	0	0	0	0
ASV016329	0	0	0	0	0	0	12	0	0	0	0	0	0	0	0	0
ASV016333	40	0	0	0	0	0	0	0	0	0	0	0	0	0	0	0
ASV016334	0	0	0	0	47	0	0	0	0	0	0	0	0	0	0	0
ASV016335	0	0	0	0	0	0	0	0	0	0	0	0	35	0	0	0
ASV016338	0	0	28	0	101	0	0	0	9	0	0	0	11	13	2582	9
ASV016339	0	0	0	0	0	0	0	0	0	0	0	0	0	0	128	0
ASV016340	0	0	0	0	0	0	0	0	0	0	0	0	0	0	0	67
ASV016342	0	0	71	193	13	0	0	15	0	0	5	0	154	26	26	0
ASV016363	0	0	0	0	0	0	0	0	0	0	0	0	0	0	35	0
ASV016376	0	0	0	0	589	0	0	0	0	0	0	0	0	0	0	0
ASV016377	0	0	0	0	0	0	0	0	16	0	10	0	0	0	0	0
ASV016406	0	0	0	0	0	0	18	16	0	0	4	0	0	0	0	0
ASV016414	0	0	0	0	0	0	0	0	0	0	0	0	0	0	0	35
ASV016417	0	0	0	0	0	0	0	0	47	0	0	0	0	0	0	0
ASV016433	0	0	0	0	0	0	0	0	0	37	0	0	0	0	0	0
ASV016467	0	0	10	19	0	0	0	0	0	0	0	0	0	0	1	0
ASV016510	0	0	0	21	0	0	0	0	5	0	0	0	0	0	0	0
ASV016542	0	42	0	0	0	0	0	0	0	0	0	0	0	0	0	0
ASV016544	0	0	0	0	0	0	0	0	0	0	0	0	0	0	0	29
ASV016564	0	0	0	0	0	0	0	0	14	0	0	0	0	0	0	0
ASV016591	0	0	0	0	0	33	0	0	0	0	0	0	0	0	0	0
ASV016611	0	24	0	0	0	0	0	0	0	0	0	0	0	0	0	0
ASV016621	0	0	0	0	23	0	0	0	0	12	0	0	0	0	0	0
ASV016623	0	0	0	0	0	0	0	0	0	51	0	0	0	0	0	0
ASV016633	0	12	0	0	0	0	1	0	0	5	0	0	0	0	0	0
ASV016660	55	0	0	0	0	0	0	0	0	0	0	0	0	0	0	0
ASV016661	0	0	5	510	0	0	0	0	56	0	215	128	0	0	0	0
ASV016662	0	0	0	0	0	0	0	0	0	0	0	0	0	145	31	0
ASV016690	56	0	0	0	0	0	0	0	0	0	0	0	0	0	0	0
ASV016693	0	0	0	0	0	0	0	0	0	0	0	0	0	0	0	14
ASV016702	0	0	0	14	0	0	0	0	0	0	0	0	0	0	0	0
ASV016730	11	0	0	0	0	0	0	0	0	0	0	0	0	0	0	0
ASV016734	0	0	0	0	0	0	0	0	0	26	0	0	0	0	0	0
ASV016735	0	0	0	0	0	0	20	0	0	0	0	0	0	0	0	0
ASV016766	0	14	0	0	0	0	0	0	0	0	0	0	0	0	0	0
ASV016767	0	0	0	0	0	0	40	0	0	0	0	0	0	0	0	0
ASV016768	0	0	0	0	0	0	0	11	0	0	0	0	0	0	0	0
ASV016771	0	0	0	0	0	0	0	0	0	0	0	0	33	0	0	0
ASV016777	0	0	1	0	1	1	1	0	1	2	0	0	0	0	13	2
ASV016793	0	0	0	0	13	0	0	0	0	0	0	0	0	0	0	0
ASV016800	29	0	0	0	0	0	0	0	0	0	0	0	0	0	0	0
ASV016804	0	61	0	0	0	0	0	0	0	73	0	0	0	0	0	0
ASV016838	0	0	0	0	0	0	0	0	31	0	0	0	0	0	0	0
ASV016872	0	0	0	0	1	0	0	0	149	0	0	0	0	0	0	0
ASV016879	0	0	0	0	0	0	0	0	0	0	0	0	0	0	0	66
ASV016896	0	0	0	0	0	0	17	0	0	0	0	0	0	0	0	0
ASV016910	0	0	0	0	0	0	0	0	57	0	0	0	0	0	0	0
ASV016918	0	0	0	0	0	0	0	0	0	0	0	0	0	0	55	0
ASV016948	0	0	6	0	0	51	0	0	0	0	0	0	0	0	0	1
ASV016950	0	0	0	0	0	0	0	0	31	0	0	0	0	0	0	0
ASV017005	0	0	0	9	0	0	0	0	0	0	154	0	5	0	0	0
ASV017008	0	0	0	0	0	0	0	0	72	0	0	0	0	0	0	0
ASV017013	0	249	0	0	26	0	0	0	0	0	0	0	0	0	0	0
ASV017014	0	54	0	0	0	0	0	0	0	0	0	0	0	0	0	0
ASV017016	0	0	0	0	0	343	0	0	0	0	0	0	0	0	0	0
ASV017017	0	0	62	74	0	62	0	0	0	0	0	0	0	0	0	0
ASV017018	0	0	0	0	0	0	0	0	0	0	179	0	23	24	500	0
ASV017019	0	0	0	0	0	0	0	0	0	0	0	13	0	0	0	0
ASV017026	0	0	0	0	0	0	51	0	0	0	0	0	0	0	0	0
ASV017028	0	134	0	5	0	200	0	0	428	34	18	0	0	0	1	0
ASV017086	0	0	0	48	0	0	0	0	0	0	0	0	0	0	0	0
ASV017156	0	0	0	0	0	0	0	0	11	0	0	0	0	0	0	0
ASV017179	0	0	5	8	0	0	0	0	0	0	0	0	0	0	0	0
ASV017185	0	0	0	0	0	0	0	0	21	0	0	0	0	0	0	0
ASV017203	60	0	0	0	0	0	0	0	0	13	0	0	0	0	1	0
ASV017218	0	134	0	0	0	0	0	0	15	1	0	0	0	0	0	0
ASV017224	0	0	0	0	0	0	0	0	0	13	0	0	0	0	0	0
ASV017245	0	38	0	0	0	0	0	0	0	0	0	0	0	0	0	0
ASV017247	0	0	0	0	0	0	0	0	0	0	0	0	0	0	0	67
ASV017249	0	0	0	0	0	0	0	0	0	239	0	0	0	0	0	0
ASV017268	0	0	0	0	0	0	16	0	0	0	0	0	0	0	0	0
ASV017313	0	0	0	0	0	0	0	0	0	0	21	0	0	0	2	0
ASV017354	56	0	0	0	0	0	0	0	0	0	0	0	0	0	0	0
ASV017355	0	0	0	0	174	0	0	0	0	22	0	0	0	0	0	0
ASV017357	0	0	0	0	0	0	0	0	0	0	0	0	0	152	0	0
ASV017358	0	0	21	0	0	0	0	0	0	0	0	171	82	165	35	158
ASV017359	11	0	0	0	0	0	0	0	0	0	169	33	0	0	0	0
ASV017360	0	3	0	0	0	0	239	0	0	0	0	0	0	0	0	0
ASV017363	0	0	0	0	0	0	0	0	0	0	0	0	0	0	0	345
ASV017364	0	0	61	0	0	0	0	0	0	0	0	0	0	0	0	316
ASV017374	151	0	0	0	0	0	0	0	0	0	0	0	0	0	0	0
ASV017375	44	0	0	0	0	0	0	0	0	0	0	0	0	0	0	0
ASV017376	0	260	0	0	0	0	0	0	0	0	0	0	0	0	0	0
ASV017377	218	3523	11	48	1255	1556	716	475	2333	2675	34	15	6	0	0	54
ASV017378	0	0	0	0	63	0	0	0	0	0	0	0	0	0	0	0
ASV017380	0	0	0	99	0	0	0	0	0	0	0	0	0	0	0	0
ASV017383	0	0	0	0	0	0	0	0	0	0	165	0	0	0	0	0
ASV017384	0	0	294	65	0	18	0	197	0	0	11	0	165	0	1	233
ASV017385	0	0	0	0	0	0	53	0	0	0	0	0	0	0	0	0
ASV017389	0	0	0	0	0	0	0	0	184	28924	0	0	0	0	0	0
ASV017390	166	0	0	0	89	0	0	0	31	0	0	0	0	0	0	0
ASV017393	0	0	66	89	0	0	39	0	0	0	0	0	0	0	0	0
ASV017396	79	0	0	0	0	0	0	0	0	0	0	0	0	0	0	0
ASV017400	0	0	0	0	0	0	0	0	0	0	0	0	0	0	0	42
ASV017430	0	0	0	74	0	34	220	0	19	0	18	0	0	0	0	0
ASV017434	0	0	0	0	0	0	0	0	0	0	0	0	0	0	0	11
ASV017437	0	8	0	0	0	0	0	0	18	0	0	0	0	0	0	0
ASV017470	0	0	47	0	0	0	0	0	0	0	0	0	0	0	0	0
ASV017500	0	0	17	0	0	0	0	0	0	0	0	0	0	0	0	0
ASV017509	26	0	0	0	0	0	0	0	0	0	0	0	0	0	0	0
ASV017517	0	0	0	0	327	0	0	0	64	0	0	0	0	0	0	0
ASV017540	0	0	11	4	0	0	0	0	0	0	0	0	1	0	0	0
ASV017551	0	85	0	0	0	0	0	0	0	0	0	0	0	0	0	0
ASV017552	0	0	0	0	0	0	0	0	0	0	0	0	26	0	0	47
ASV017562	0	0	0	0	0	0	0	132	0	0	0	0	0	0	0	0
ASV017569	0	0	0	0	0	0	0	0	0	0	0	0	0	0	14	0
ASV017602	15	0	0	0	0	0	0	0	0	0	0	0	0	0	0	0
ASV017622	0	0	0	0	0	0	0	0	0	0	0	0	0	0	13	84
ASV017643	0	0	0	0	0	0	0	0	38	0	0	0	0	0	0	0
ASV017685	0	0	0	0	56	0	134	0	130	0	0	0	0	0	0	0
ASV017695	0	0	0	0	0	0	0	0	0	16	0	0	0	0	0	0
ASV017711	0	0	195	104	0	0	0	0	0	10	0	0	47	0	0	0
ASV017718	0	73	0	0	0	0	0	0	0	18	0	0	0	0	0	0
ASV017741	25	0	0	0	0	0	0	0	0	0	0	0	0	0	0	0
ASV017742	0	104	0	0	0	0	0	0	0	0	0	0	0	0	0	0
ASV017744	0	0	0	0	0	0	28	0	0	0	0	0	0	0	0	0
ASV017746	0	0	0	0	0	0	0	0	0	0	0	0	0	0	0	21
ASV017750	0	62	0	0	0	0	0	0	0	0	0	0	0	0	0	0
ASV017752	0	0	0	0	27	0	0	0	0	0	0	0	0	0	0	0
ASV017753	0	0	0	0	0	81	0	0	0	0	0	0	0	0	0	0
ASV017754	0	0	0	0	0	18	0	0	0	0	0	0	0	0	0	0
ASV017755	0	0	0	16	0	0	0	0	0	0	0	0	0	0	0	0
ASV017756	0	0	0	0	0	0	0	0	0	0	0	0	61	0	0	0
ASV017757	0	0	0	0	0	0	0	0	0	84	10	108	0	0	0	0
ASV017767	0	0	0	0	0	0	98	0	0	0	0	0	0	0	0	0
ASV017787	0	0	0	151	0	0	0	0	0	0	0	1	0	0	0	0
ASV017788	0	0	0	0	0	0	0	0	44	0	0	0	0	0	0	0
ASV017847	0	0	0	0	0	0	0	0	11	0	0	0	0	0	0	0
ASV017869	3	4	0	2	0	0	20	1	4	0	1	2	4	0	0	0
ASV017873	0	0	0	0	0	0	0	0	0	0	0	18	0	0	39	0
ASV017874	0	0	0	0	0	0	0	0	16	0	0	0	0	0	0	0
ASV017900	0	0	0	56	0	0	0	0	0	0	0	0	0	0	0	0
ASV017957	115	0	0	0	0	0	0	0	0	0	0	0	0	0	0	0
ASV017959	0	0	0	0	0	0	0	0	6	0	0	9	0	0	0	0
ASV017962	0	14	0	0	0	0	0	0	0	0	0	0	0	0	0	0
ASV017987	0	0	0	0	0	0	0	0	0	0	0	0	0	0	17	0
ASV018003	34	0	0	0	0	0	0	0	0	0	0	0	0	0	0	0
ASV018004	0	0	0	0	0	43	0	0	0	0	0	0	0	0	0	0
ASV018005	0	0	0	86	0	0	0	0	0	0	0	0	0	0	0	0
ASV018034	80	0	0	0	0	0	0	0	0	0	0	0	0	0	0	0
ASV018035	39	0	0	0	0	0	0	0	0	0	0	0	0	0	0	0
ASV018037	0	0	0	0	0	0	0	0	0	0	60	0	0	0	0	0
ASV018038	0	0	0	0	0	0	0	0	0	0	0	0	0	0	0	158
ASV018062	0	0	0	0	0	0	0	0	0	28	0	0	0	0	0	0
ASV018064	0	52	0	0	0	0	0	0	0	0	0	0	0	0	0	0
ASV018067	0	0	0	0	0	0	0	0	0	0	0	397	0	0	0	0
ASV018068	0	0	0	70	0	0	0	0	0	0	0	0	3	0	0	0
ASV018070	0	0	0	0	0	7	0	0	0	0	0	0	1292	1411	3	0
ASV018071	58	0	0	0	0	15	0	0	0	0	31	132	7	395	0	625
ASV018074	1	2	0	2	0	0	1	1	1	0	1	1	2	0	1	0
ASV018076	0	0	0	0	0	0	0	0	0	0	0	0	0	0	108	0
ASV018077	0	6	0	0	0	0	0	0	0	0	0	0	0	0	0	53
ASV018078	0	0	0	0	0	0	0	0	0	0	0	0	0	0	0	59
ASV018088	0	0	0	38	0	0	0	0	0	0	0	0	0	0	0	0
ASV018105	0	0	13	0	0	0	0	0	0	0	0	11	0	0	0	0
ASV018145	0	0	0	0	0	0	0	0	29	0	0	0	0	0	0	0
ASV018146	0	0	0	0	0	0	0	0	24	15	0	0	0	0	0	0
ASV018151	0	0	0	0	0	0	0	0	0	0	323	0	1	0	0	0
ASV018168	0	0	0	0	0	0	19	0	0	0	0	0	0	0	0	0
ASV018175	0	0	0	0	0	0	0	0	49	0	0	0	0	0	0	0
ASV018204	0	0	0	0	0	0	0	0	0	0	19	0	0	0	0	0
ASV018210	0	0	0	0	0	0	0	0	0	0	19	0	0	0	0	0
ASV018212	0	0	0	0	0	0	0	0	27	0	0	0	0	0	0	0
ASV018244	0	0	0	29	0	0	0	0	0	0	0	0	0	0	0	0
ASV018245	0	0	0	0	0	0	0	11	0	0	0	0	0	0	0	0
ASV018246	0	0	0	0	0	0	0	0	0	0	0	87	0	0	0	0
ASV018291	0	0	0	148	0	0	0	0	0	0	0	0	0	0	0	539
ASV018301	0	0	0	0	0	0	0	0	0	0	784	0	0	0	0	0
ASV018318	0	0	0	0	69	0	0	0	0	0	0	0	0	0	0	0
ASV018344	0	0	24	0	0	0	0	0	0	0	0	0	0	0	0	0
ASV018346	62	291	0	0	0	0	0	0	0	0	0	0	0	0	0	0
ASV018347	0	0	0	0	0	91	0	0	0	0	0	0	0	0	0	0
ASV018360	0	0	0	0	0	0	0	0	0	0	284	0	0	0	0	0
ASV018367	0	0	0	0	0	0	0	0	0	0	0	0	0	0	28	0
ASV018384	0	91	0	0	0	0	0	0	129	0	0	0	0	0	0	0
ASV018385	0	0	11	0	0	0	0	0	0	0	0	0	0	0	0	0
ASV018388	93	0	0	0	0	37	0	0	209	0	0	24	0	0	0	0
ASV018422	0	12	0	0	0	0	0	0	0	0	0	0	0	0	0	0
ASV018431	0	0	0	0	13	0	0	0	0	0	0	0	0	0	0	0
ASV018432	0	0	0	0	0	0	0	0	15	0	0	0	0	0	0	0
ASV018435	0	0	0	0	212	0	0	0	0	0	0	0	0	0	0	0
ASV018436	0	0	0	0	0	35	0	0	0	0	0	0	0	0	0	0
ASV018438	0	0	0	0	0	0	37	95	0	0	0	0	0	0	0	0
ASV018454	15	0	0	0	0	0	0	0	0	0	0	0	0	0	0	0
ASV018485	0	0	49	9	0	0	0	0	0	0	153	0	0	0	1	0
ASV018499	0	0	0	0	0	0	0	0	0	0	116	0	0	0	0	0
ASV018538	0	0	0	0	0	0	0	0	0	12	0	0	0	0	0	0
ASV018573	0	0	0	0	0	0	0	31	0	0	0	0	0	0	0	0
ASV018619	0	32	0	0	0	0	0	0	0	0	0	0	0	0	0	0
ASV018625	0	0	0	3	0	0	0	0	0	0	1	0	0	0	8	0
ASV018646	0	0	0	120	0	0	0	0	0	0	70	0	0	0	0	0
ASV018655	0	0	0	0	0	0	0	0	11	0	0	0	0	0	0	0
ASV018674	0	34	0	0	0	0	0	0	0	0	0	0	0	0	0	0
ASV018675	0	0	0	29	0	0	0	0	0	0	0	0	0	21	0	0
ASV018684	0	0	0	0	0	0	0	0	0	0	85	0	0	0	0	0
ASV018705	0	0	0	13	0	0	0	0	0	0	0	0	0	0	0	0
ASV018706	0	70	0	0	0	0	0	0	0	0	0	0	0	0	0	0
ASV018734	0	0	0	33	0	0	0	0	0	0	0	0	0	0	0	0
ASV018742	0	0	0	20	0	0	0	0	0	0	0	0	0	0	0	0
ASV018744	0	0	0	0	0	0	0	0	0	0	61	0	0	0	0	0
ASV018785	78	0	0	0	0	0	0	0	0	0	0	0	0	0	0	0
ASV018786	0	34	0	0	0	0	0	0	0	0	0	0	0	0	0	0
ASV018787	0	0	0	0	63	0	0	0	0	0	0	0	0	0	0	0
ASV018788	0	0	0	0	0	0	0	0	0	0	0	0	0	51	0	0
ASV018789	0	0	0	14	0	47	0	11	0	7	62	32	28	0	25	12
ASV018790	0	11	0	0	0	0	923	0	48	10	0	0	0	0	0	0
ASV018794	0	0	0	0	19	0	0	0	0	0	0	0	0	0	0	0
ASV018799	0	0	0	0	0	23	4	69	19	0	15	4	0	0	0	0
ASV018832	0	0	0	0	0	0	0	0	0	0	0	0	0	17	0	0
ASV018834	0	0	0	0	0	0	0	0	0	0	0	0	0	0	0	22
ASV018837	0	0	0	0	0	0	0	0	0	0	63	0	0	0	0	0
ASV018843	0	0	0	0	0	0	0	0	21	0	0	0	0	0	0	0
ASV018863	0	196	0	0	0	0	0	0	0	75	0	0	0	0	0	0
ASV018864	0	0	15	0	0	0	0	0	0	0	0	0	0	0	0	0
ASV018865	0	0	0	0	0	0	0	0	0	0	0	0	0	0	78	0
ASV018866	0	0	0	0	0	0	0	0	0	0	0	0	0	0	0	180
ASV018901	0	731	272	0	0	0	68	0	70	0	103	97	46	0	184	0
ASV018902	0	0	0	0	0	0	0	20	0	0	0	0	0	0	0	0
ASV018904	0	0	0	0	0	0	0	0	77	0	0	0	0	0	0	0
ASV018935	0	193	0	0	0	0	0	0	61	42	0	0	0	0	0	0
ASV018950	0	0	0	0	0	0	0	0	0	0	0	0	0	0	0	20
ASV018963	0	0	0	0	0	0	0	0	0	0	0	23	0	0	0	0
ASV018964	0	0	0	0	18	0	0	0	0	0	0	0	0	0	0	0
ASV018967	0	0	0	0	0	0	2	0	0	24	0	0	0	0	0	0
ASV018978	0	0	0	0	0	0	0	0	0	11	0	0	0	0	0	0
ASV019027	0	0	13	0	0	0	0	0	0	0	0	0	0	0	0	0
ASV019028	0	0	0	0	0	0	0	19	0	0	0	0	0	0	0	0
ASV019037	0	0	0	0	0	0	0	0	0	0	513	0	0	0	0	0
ASV019050	0	0	0	0	0	18	0	0	0	0	0	0	0	0	0	0
ASV019069	0	0	0	0	0	0	0	0	0	64	0	0	0	0	0	0
ASV019074	0	0	0	65	0	0	0	0	0	0	0	0	0	0	0	0
ASV019093	0	0	0	0	0	0	0	0	0	0	61	0	0	0	0	51
ASV019099	0	0	0	0	0	56	0	0	0	0	0	0	0	0	0	0
ASV019130	92	100	0	0	0	0	0	0	0	106	0	0	0	0	0	0
ASV019132	0	0	0	0	0	62	0	0	0	0	0	0	0	0	0	0
ASV019133	0	0	0	0	0	0	0	0	0	0	0	0	12	0	0	0
ASV019134	0	0	0	0	0	0	0	0	0	0	0	0	0	37	0	0
ASV019141	0	87	0	0	38	0	0	0	0	0	0	0	0	0	0	0
ASV019143	0	0	0	0	0	0	0	0	0	0	0	0	0	0	161	0
ASV019156	0	0	0	0	0	0	0	0	0	0	82	0	0	0	0	0
ASV019239	40	0	0	0	0	0	0	0	0	0	0	0	0	0	0	0
ASV019265	0	0	0	0	0	0	0	0	0	0	91	285	0	0	0	0
ASV019270	0	0	10	64	0	0	0	0	0	0	52	0	0	0	0	0
ASV019278	0	0	0	0	105	0	0	0	0	0	0	0	0	0	0	0
ASV019286	0	17	0	0	0	0	0	0	0	9	0	0	0	0	0	0
ASV019296	0	0	0	0	0	0	0	0	0	0	0	0	0	0	11	3
ASV019333	0	0	0	0	35	0	0	0	97	4	0	0	0	0	0	0
ASV019369	0	0	0	0	0	0	66	0	0	0	0	0	0	43	0	0
ASV019381	0	0	0	0	0	0	0	0	0	0	110	0	0	0	0	0
ASV019391	0	0	0	0	0	0	0	0	0	27	0	0	0	0	0	0
ASV019422	0	0	0	0	0	0	0	0	0	0	0	0	0	0	52	0
ASV019424	0	0	0	0	0	0	0	0	0	0	49	0	0	0	0	0
ASV019448	0	0	0	13	0	0	0	0	0	0	0	0	0	0	0	0
ASV019456	0	23	0	0	0	0	0	0	0	0	0	0	0	0	0	0
ASV019457	0	0	0	0	118	0	0	0	0	0	0	0	0	0	0	0
ASV019458	0	0	9	0	379	0	0	0	0	0	0	0	0	0	0	0
ASV019459	0	0	0	0	48	0	51	0	0	0	0	0	0	0	0	0
ASV019461	0	0	0	0	0	138	0	0	0	0	0	0	0	0	0	0
ASV019462	0	0	0	66	0	0	0	0	0	0	0	0	0	0	0	0
ASV019463	0	0	0	21	0	0	0	0	0	0	0	0	0	0	0	0
ASV019464	0	0	0	40	0	0	0	0	0	0	0	0	0	0	0	0
ASV019466	0	0	0	1	0	0	0	0	0	0	4	0	0	298	0	0
ASV019469	1	0	1707	6116	1159	19	311	1028	11	201	153	14	452	22	4	59
ASV019480	0	95	0	214	0	0	0	0	0	0	0	0	0	0	0	0
ASV019491	0	0	0	0	0	0	0	0	0	0	0	0	0	0	0	12
ASV019493	0	18	0	0	0	0	0	0	0	0	0	0	0	0	0	0
ASV019537	0	0	22	0	0	0	0	0	0	0	0	0	0	0	0	0
ASV019541	0	0	0	0	0	0	11	36	0	14	0	9	0	0	0	0
ASV019569	0	0	0	0	0	0	0	99	0	0	0	0	0	0	0	0
ASV019584	0	0	0	0	0	23	0	0	0	0	0	0	0	0	0	0
ASV019598	43	0	0	0	0	0	0	0	0	0	0	0	0	0	0	0
ASV019634	0	0	0	0	0	0	44	0	0	0	0	0	0	0	0	0
ASV019636	0	0	0	0	0	0	0	0	0	0	0	0	0	0	0	37
ASV019637	0	0	0	0	0	0	0	0	11	0	0	0	0	0	0	0
ASV019706	0	0	0	0	0	0	0	0	0	0	0	0	0	0	0	24
ASV019726	0	0	0	0	0	0	0	0	0	0	0	0	0	0	44	0
ASV019738	0	0	0	0	0	0	0	0	0	0	56	0	0	0	0	0
ASV019741	0	19	0	0	0	0	0	0	0	0	0	0	0	0	0	0
ASV019747	0	0	0	0	0	0	0	0	0	0	0	0	61	0	0	0
ASV019772	0	0	0	0	0	0	0	0	20	0	0	0	0	0	0	0
ASV019775	0	0	0	108	0	0	0	0	0	0	0	0	0	0	0	0
ASV019806	0	0	0	0	0	0	0	0	29	0	0	0	0	0	0	0
ASV019807	0	0	0	0	29	0	0	0	0	0	0	0	0	0	0	0
ASV019815	46	0	0	0	0	0	0	0	0	0	0	0	0	0	0	0
ASV019816	292	0	0	0	0	0	0	0	0	0	0	0	0	0	0	0
ASV019817	96	0	0	0	0	59	28	0	506	126	6	0	0	0	0	0
ASV019818	40	613	0	0	0	0	0	0	0	0	0	0	0	0	0	0
ASV019819	64	143	0	0	0	0	0	0	0	0	0	0	0	0	0	0
ASV019820	42	0	0	0	89	17	13	34	248	14	0	0	0	0	0	39
ASV019821	0	0	61	0	0	0	0	0	0	0	0	29	0	0	0	0
ASV019822	0	0	95	58	0	0	0	0	0	0	0	0	0	0	0	0
ASV019823	0	0	0	0	0	0	0	0	0	0	0	0	0	56	0	0
ASV019824	0	0	0	0	0	0	0	0	0	0	0	0	0	47	0	0
ASV019825	0	0	0	18	0	0	0	20	0	0	450	9	0	0	0	0
ASV019826	0	0	59	224	0	0	0	0	0	0	218	0	79	0	26	0
ASV019828	0	0	0	0	0	0	0	0	0	0	0	0	0	0	0	11
ASV019841	0	0	90	42	0	0	0	0	0	0	0	0	0	0	0	0
ASV019850	0	0	0	0	0	0	0	0	0	0	0	30	0	0	0	0
ASV019860	0	0	0	41	0	0	0	0	0	0	0	0	0	0	0	0
ASV019871	0	0	0	17	0	0	0	0	0	0	0	0	0	0	0	0
ASV019885	0	0	0	0	0	0	0	0	0	0	127	0	0	0	0	0
ASV019895	0	0	0	27	0	0	0	0	0	0	0	0	0	0	0	0
ASV019897	0	0	0	0	0	0	0	0	0	0	0	0	0	14	0	0
ASV019898	0	0	0	0	0	0	0	0	0	0	0	0	0	0	89	96
ASV019915	0	0	0	0	0	0	1	0	15	0	0	0	0	0	0	0
ASV019919	0	0	25	0	0	0	0	0	0	0	0	0	0	0	0	0
ASV019926	0	0	0	0	0	0	0	0	0	0	0	0	0	0	0	97
ASV019944	0	0	0	0	0	0	0	0	0	0	110	0	0	0	0	0
ASV019971	0	0	0	0	0	0	0	12	0	0	0	0	0	0	0	0
ASV019983	0	50	0	0	0	0	0	0	0	0	0	0	0	0	0	0
ASV019987	0	0	0	0	0	109	64	0	0	0	0	0	0	0	0	0
ASV019988	0	0	0	0	0	0	0	0	0	0	0	0	0	0	51	0
ASV020025	0	0	0	20	0	0	0	0	0	0	0	0	0	0	0	0
ASV020036	0	0	0	0	0	0	0	0	0	0	80	0	0	0	0	0
ASV020056	0	0	0	0	0	0	0	0	0	0	0	0	0	0	0	98
ASV020061	0	53	0	0	0	0	0	0	0	0	0	0	0	0	0	0
ASV020066	0	0	0	0	0	0	0	0	0	0	0	0	0	0	0	12
ASV020080	0	0	0	0	0	0	0	0	0	0	138	0	0	0	0	0
ASV020088	0	0	0	0	0	0	0	26	0	0	0	0	0	0	0	0
ASV020099	0	0	0	0	0	0	0	0	0	0	0	0	0	0	0	12
ASV020111	0	0	0	11	0	0	0	0	0	0	0	0	0	0	0	0
ASV020120	0	0	0	34	0	0	0	0	0	0	0	0	0	0	0	0
ASV020123	0	0	0	0	0	0	0	0	0	0	10	0	1	0	0	0
ASV020150	0	0	0	0	0	0	0	0	0	17	0	0	0	0	0	0
ASV020158	47	0	0	0	0	0	0	0	0	0	0	0	0	0	0	0
ASV020159	0	0	0	0	39	0	0	0	0	0	0	0	0	0	0	0
ASV020160	0	0	0	0	0	0	0	0	0	0	0	0	0	96	0	0
ASV020163	0	0	0	1	0	0	0	0	0	0	0	2	0	0	8	1
ASV020182	0	0	0	0	0	0	0	0	0	0	48	0	0	0	0	0
ASV020195	0	0	1	24	0	0	0	0	0	0	0	0	0	0	0	0
ASV020207	26	0	0	0	0	0	0	0	0	0	0	0	0	0	0	0
ASV020208	0	0	9	0	0	0	6	0	0	0	0	0	0	0	0	0
ASV020209	0	0	0	0	0	0	0	0	0	0	0	0	0	0	265	90
ASV020216	0	0	0	0	0	0	0	0	0	0	15	0	0	0	0	0
ASV020232	0	0	0	0	0	0	0	0	69	0	0	0	0	0	0	0
ASV020237	0	80	0	0	0	0	0	0	0	127	0	0	0	0	0	0
ASV020238	0	0	0	0	0	0	0	0	12	0	0	0	0	0	0	0
ASV020304	0	0	0	0	0	0	0	0	0	0	53	0	0	0	0	0
ASV020314	0	0	0	0	0	0	0	0	2044	0	0	0	0	0	0	0
ASV020328	0	0	0	0	0	0	0	0	128	0	0	0	0	0	0	0
ASV020334	0	0	0	0	0	0	0	0	17	0	0	0	0	0	0	0
ASV020341	0	43	0	0	0	0	0	0	0	0	0	0	0	0	0	0
ASV020343	0	0	0	86	0	0	0	0	0	0	0	0	0	0	0	0
ASV020378	0	0	51	196	81	0	0	0	0	0	0	0	0	0	0	0
ASV020380	0	0	0	14380	0	0	0	0	0	0	0	77	0	0	0	0
ASV020385	0	0	0	0	0	0	0	0	1000	0	0	0	0	0	0	0
ASV020390	0	0	0	0	0	0	0	0	77	0	0	0	0	0	0	0
ASV020394	0	0	0	0	0	0	0	0	176	0	0	0	0	0	0	0
ASV020411	26	0	0	0	0	0	0	0	0	0	0	0	0	0	0	0
ASV020412	0	0	36	0	0	0	0	0	0	0	0	0	0	0	0	0
ASV020413	0	0	0	46	0	0	0	0	0	0	62	0	0	0	0	0
ASV020417	0	0	0	0	0	0	0	0	46	0	0	0	0	0	0	0
ASV020418	0	0	0	0	0	0	0	0	0	131	0	0	0	0	0	0
ASV020430	0	0	0	0	0	0	0	0	124	0	0	0	0	0	0	0
ASV020434	0	0	0	0	0	0	0	0	37	0	0	0	0	0	0	0
ASV020448	0	0	0	0	0	0	0	0	86	0	0	0	0	0	0	0
ASV020450	0	27	0	0	0	0	0	0	0	0	0	0	0	0	0	0
ASV020453	0	0	0	0	0	0	0	0	0	0	0	0	0	0	116	0
ASV020471	0	0	0	0	0	0	0	0	66	0	0	0	0	0	0	0
ASV020476	0	74	0	0	0	0	0	0	0	0	0	0	0	0	0	0
ASV020479	14	0	0	0	0	0	0	0	0	1	0	0	0	0	0	0
ASV020506	0	0	0	0	0	0	0	0	63	0	0	0	0	0	0	0
ASV020513	19	0	0	0	0	0	0	0	0	0	0	0	0	0	0	0
ASV020514	0	0	0	0	27	0	0	0	0	0	0	0	0	0	0	0
ASV020515	0	0	0	0	0	0	0	0	0	0	0	0	0	168	0	0
ASV020516	0	0	17	71	0	0	0	0	0	17	393	411	0	459	0	0
ASV020517	0	0	0	0	0	0	0	0	0	0	0	0	74	0	0	0
ASV020519	0	0	0	4	0	0	0	0	0	0	0	0	1	373	0	0
ASV020521	0	0	0	0	0	0	0	0	0	0	0	0	0	9	100	0
ASV020524	0	0	0	0	0	0	0	0	55	0	0	0	0	0	0	0
ASV020525	0	0	0	0	0	0	0	1	0	12	0	0	0	0	0	0
ASV020545	0	52	0	0	0	0	0	0	49	0	0	0	0	0	0	0
ASV020552	0	0	0	0	0	0	0	0	72	0	0	0	0	0	0	0
ASV020576	0	29	0	0	0	0	0	0	0	0	0	0	0	0	0	0
ASV020577	0	0	0	0	0	0	0	0	19	0	0	0	0	0	0	0
ASV020636	0	15	0	0	0	0	0	0	0	0	0	0	0	0	0	0
ASV020637	0	0	0	0	24	0	0	0	0	0	0	0	0	0	0	0
ASV020640	0	0	0	0	0	0	0	0	38	0	0	0	0	0	0	0
ASV020649	0	0	0	0	0	0	0	0	268	0	0	0	0	0	0	0
ASV020652	0	0	0	0	0	0	0	0	0	0	156	0	0	0	0	0
ASV020653	0	0	0	0	0	0	0	0	121	0	0	0	0	0	0	0
ASV020668	0	0	0	0	0	0	0	0	0	0	0	0	0	0	0	17
ASV020702	0	0	0	0	0	0	0	0	38	0	0	0	0	0	0	0
ASV020724	0	0	0	0	38	0	0	0	0	0	0	0	0	0	0	0
ASV020741	0	0	0	0	0	0	0	0	0	54	0	0	0	0	0	0
ASV020754	0	0	0	29	0	0	0	0	0	0	0	0	0	0	0	0
ASV020758	0	0	0	0	0	0	0	0	56	0	0	0	0	0	0	0
ASV020762	15	0	0	0	0	0	0	0	0	0	0	0	0	0	0	0
ASV020774	7	5	0	1	0	0	0	0	0	1	0	0	0	0	1	0
ASV020776	0	0	0	0	0	0	0	0	0	0	12	33	0	0	0	0
ASV020786	0	0	0	0	0	0	0	0	0	38	0	0	0	0	0	0
ASV020790	0	0	0	0	0	0	61	0	0	0	0	0	0	0	0	0
ASV020801	0	0	0	0	0	0	0	0	45	0	0	0	0	0	0	0
ASV020820	0	0	0	0	0	0	0	0	0	0	92	0	0	0	0	0
ASV020824	0	42	147	111	0	0	87	0	0	9	0	0	57	0	0	0
ASV020825	0	0	0	0	0	0	0	0	0	0	13	0	0	0	0	0
ASV020830	90	0	0	0	0	0	0	0	0	0	0	0	0	0	0	0
ASV020831	82	0	0	0	0	0	0	0	0	0	0	0	0	0	0	0
ASV020832	0	66	0	0	0	0	0	0	0	0	0	0	0	0	0	0
ASV020833	0	0	0	0	66	0	0	0	0	0	0	0	0	0	0	0
ASV020834	0	0	38	26	8	28	28	13	0	0	2	5	0	19	0	0
ASV020835	0	0	263	0	0	0	0	0	0	0	0	0	0	0	0	0
ASV020841	0	0	0	0	0	0	0	0	0	0	0	0	14	0	570	0
ASV020854	49	0	0	0	0	0	0	0	0	0	0	0	0	0	0	0
ASV020855	29	0	0	0	0	0	0	0	0	0	0	0	0	0	0	0
ASV020856	0	0	0	0	402	0	0	0	0	0	0	0	0	0	0	0
ASV020857	0	0	0	0	0	24	0	0	0	0	0	0	0	0	0	0
ASV020858	0	0	0	0	46	323	0	0	0	0	0	0	0	0	0	0
ASV020859	0	0	0	0	0	114	0	0	0	0	0	0	0	0	0	0
ASV020860	0	0	0	48	0	0	0	0	0	0	207	0	2733	0	31	3509
ASV020861	0	0	0	213	0	0	0	0	0	0	0	0	0	249	0	0
ASV020862	0	0	0	77	0	0	0	0	0	0	0	8	0	8729	0	0
ASV020863	0	0	0	0	0	0	0	0	0	0	0	0	0	11	0	0
ASV020866	0	0	0	0	0	0	0	0	0	0	961	0	0	0	0	0
ASV020867	0	0	0	0	0	0	0	0	0	0	0	22	39	0	0	0
ASV020868	0	2083	0	0	18	3	70	183	313	54	0	0	0	0	0	0
ASV020869	47	0	0	0	108	0	669	0	184	0	0	0	0	0	0	0
ASV020870	0	0	0	0	0	0	0	0	0	0	0	63	0	0	134	0
ASV020871	0	0	0	0	0	0	0	0	0	0	0	0	0	0	25	0
ASV020873	0	0	0	0	0	0	93	147	0	20	0	0	0	0	0	394
ASV020874	0	0	0	0	0	0	0	0	0	0	0	0	7	0	6	0
ASV020875	295	1216	90	13	61	133	3428	1399	251	172	0	0	0	0	0	0
ASV020917	0	0	0	0	0	0	0	0	0	42	0	0	0	0	0	1
ASV020936	0	0	0	0	0	0	0	0	153	0	0	0	0	0	0	0
ASV020944	0	0	0	0	0	0	0	0	0	19	0	0	0	0	0	0
ASV020986	0	0	0	0	0	0	0	0	0	0	12	0	0	0	0	0
ASV020989	0	912	0	0	0	0	0	0	0	0	0	0	0	0	0	0
ASV020993	0	0	0	0	0	0	0	0	0	0	0	14	0	0	0	0
ASV020994	0	0	0	0	0	0	33	0	10	0	0	0	0	0	0	0
ASV021017	0	0	0	0	0	0	0	0	44	0	0	0	0	0	0	0
ASV021023	0	0	0	0	0	0	0	0	0	0	0	0	0	0	0	121
ASV021029	0	0	0	29	0	0	0	0	0	0	0	0	0	0	0	0
ASV021069	0	0	0	0	0	34	0	0	0	0	0	0	0	0	0	0
ASV021080	0	0	0	0	87	0	0	0	0	0	0	0	0	0	0	0
ASV021102	0	0	0	0	0	0	0	0	116	0	0	0	0	0	0	0
ASV021135	0	0	0	0	0	0	0	0	203	3213	0	0	0	0	0	0
ASV021138	0	0	0	0	0	0	0	0	68	0	0	0	0	0	0	0
ASV021140	0	0	0	117	0	0	0	0	0	0	0	7	14	0	0	0
ASV021141	0	0	0	0	0	0	0	0	0	0	0	0	0	0	0	47
ASV021142	0	0	0	0	0	0	0	0	74	0	0	0	0	0	0	0
ASV021149	0	0	0	0	0	0	0	0	0	12	0	0	0	0	0	0
ASV021173	83	0	0	0	0	0	0	0	0	0	0	0	0	0	0	0
ASV021174	0	34	0	0	0	0	0	0	0	0	0	0	0	0	0	0
ASV021175	0	0	0	0	60	0	0	0	0	0	0	0	0	0	0	0
ASV021176	0	0	60	0	0	0	0	0	0	0	0	0	0	0	0	0
ASV021177	0	0	0	0	0	0	0	0	0	0	0	0	0	0	0	1426
ASV021179	0	18	0	0	25	8	341	53	226	1247	37	28	0	0	0	1
ASV021182	0	0	0	0	0	39	0	0	0	0	0	0	0	0	0	0
ASV021187	118	0	0	0	0	0	0	0	0	13	0	0	0	0	0	0
ASV021202	0	0	0	0	0	0	0	0	0	12	0	0	0	0	0	0
ASV021215	0	0	0	0	0	0	0	0	31	0	0	0	0	0	0	0
ASV021220	0	0	0	0	0	0	0	0	0	0	0	0	0	0	94	0
ASV021223	0	0	0	0	0	0	0	0	0	0	28	0	0	0	0	0
ASV021235	0	0	0	0	0	0	0	0	25	0	0	0	0	0	0	0
ASV021253	0	0	0	0	24	0	0	0	0	0	0	0	0	0	0	0
ASV021254	27	9	0	0	0	0	0	0	0	0	0	0	0	0	0	0
ASV021285	0	57	0	0	0	0	0	0	0	0	0	0	0	0	0	0
ASV021287	0	0	0	46	0	0	0	0	0	0	0	0	0	0	21	0
ASV021289	0	0	0	0	0	0	0	0	0	0	0	0	0	0	131	0
ASV021331	0	0	0	0	884	0	0	0	0	19	22	0	12	0	0	13
ASV021353	24	0	0	0	0	0	0	0	0	0	0	0	0	0	0	0
ASV021368	0	0	0	0	237	0	0	0	124	0	0	0	0	0	0	0
ASV021379	0	0	0	15	0	0	0	0	0	0	0	0	0	0	0	0
ASV021395	0	0	0	0	0	0	0	0	0	0	48	0	0	0	0	0
ASV021413	0	0	0	0	0	0	0	0	94	0	0	0	0	0	0	0
ASV021419	0	0	0	0	0	0	0	0	0	0	0	0	0	0	37	0
ASV021422	0	0	0	0	0	0	0	0	58	0	0	0	0	0	0	0
ASV021445	0	0	0	0	0	0	0	0	0	14	0	0	0	0	0	0
ASV021452	0	0	0	0	0	0	0	0	34	0	0	0	0	0	0	0
ASV021458	0	0	0	0	0	0	0	0	0	0	0	0	0	0	19	0
ASV021483	0	0	0	18	0	0	0	0	0	0	0	0	0	8	0	0
ASV021498	12	0	0	0	0	0	0	0	0	0	0	0	0	0	0	0
ASV021499	46	0	0	0	0	39	0	10	19	0	0	0	0	0	0	0
ASV021505	37	0	0	0	0	0	0	0	0	0	0	0	0	0	0	0
ASV021506	52	0	0	0	0	0	0	0	0	0	0	0	0	0	0	0
ASV021507	0	328	0	0	158	0	0	0	0	0	0	0	0	0	0	0
ASV021508	0	0	267	0	0	0	0	0	0	0	0	0	0	0	0	0
ASV021509	0	0	990	1369	0	0	0	23	0	34	281	478	628	0	1	0
ASV021511	0	3	0	0	0	0	5	0	0	0	2	0	0	2	1	0
ASV021512	0	0	0	0	116	0	0	0	0	0	0	0	0	0	0	0
ASV021514	94	0	0	0	2410	0	0	0	1955	76	0	0	0	0	0	0
ASV021535	0	0	0	0	0	0	0	0	0	0	0	0	0	24	0	0
ASV021543	0	0	0	42	0	0	0	0	0	0	0	0	0	0	0	0
ASV021544	0	0	0	0	0	0	0	0	21	0	0	3	0	0	0	0
ASV021552	0	0	0	0	0	0	0	0	76	0	0	0	0	0	0	0
ASV021575	0	14	0	0	0	0	0	0	0	0	0	0	0	0	0	0
ASV021576	0	0	0	0	0	0	0	0	0	0	0	0	37	0	0	0
ASV021627	0	0	0	0	0	0	0	0	53	0	0	0	0	0	0	0
ASV021632	0	0	0	0	0	0	0	0	30	0	0	0	0	0	0	0
ASV021698	40	0	0	0	0	0	0	0	0	0	0	0	0	0	0	0
ASV021713	0	0	0	0	0	0	0	0	31	0	0	0	0	0	0	0
ASV021723	0	0	0	0	0	0	0	0	79	0	0	0	0	0	0	0
ASV021751	0	0	0	0	0	0	0	0	0	0	0	0	0	0	39	0
ASV021824	22	96	0	0	0	0	0	0	0	0	0	0	0	0	0	0
ASV021825	0	79	0	0	0	60	0	0	140	81	0	0	0	0	0	0
ASV021827	0	0	0	0	0	0	0	0	0	0	18	0	0	0	0	0
ASV021828	0	0	0	0	0	0	16	923	0	0	0	2	0	0	0	0
ASV021829	0	0	0	34	0	0	0	0	0	0	0	0	0	0	0	0
ASV021839	0	0	0	0	0	0	0	0	0	0	125	0	0	0	0	0
ASV021863	0	0	0	67	0	0	0	0	0	0	0	0	0	0	0	0
ASV021882	0	83	0	0	0	0	0	0	0	0	0	0	0	0	0	0
ASV021893	0	1	1	4	0	0	2	3	1	0	0	0	1	0	2	0
ASV021904	0	0	0	0	0	0	0	0	30	0	0	0	0	0	0	0
ASV021912	0	0	0	0	0	323	0	0	0	0	0	0	0	0	0	0
ASV021966	0	0	0	0	0	0	0	0	0	0	115	0	0	0	0	0
ASV021971	0	0	0	0	0	0	0	0	57	0	0	0	0	0	0	0
ASV021976	0	0	0	0	0	0	0	0	0	0	0	0	0	0	0	12
ASV021977	0	0	5	0	0	0	0	0	0	7	0	0	0	0	0	0
ASV021978	0	0	0	0	58	0	0	0	0	0	0	0	0	0	0	0
ASV022005	0	0	0	0	0	0	0	65	0	0	0	0	0	0	375	143
ASV022028	71	0	0	0	0	0	0	0	0	0	0	0	0	0	0	0
ASV022029	67	0	0	0	0	0	0	0	0	0	0	0	0	0	0	0
ASV022034	0	0	0	0	0	1	0	5	23	0	0	0	0	0	0	0
ASV022038	0	0	0	0	0	39	0	0	0	0	0	0	0	0	0	0
ASV022049	0	0	0	0	0	0	0	0	55	0	0	0	0	0	0	0
ASV022061	0	0	0	0	0	0	0	0	0	0	0	0	0	13	0	0
ASV022091	0	16	0	0	0	0	0	0	0	0	0	0	0	0	0	0
ASV022094	0	0	0	0	0	0	0	0	0	0	0	0	0	31	0	0
ASV022128	0	4	222	0	0	0	18	0	0	27	0	0	0	0	0	0
ASV022133	0	90	0	0	0	0	0	0	0	0	0	0	0	0	0	0
ASV022136	0	0	0	240	0	0	0	0	0	0	0	0	0	0	0	0
ASV022138	0	0	0	0	0	0	0	0	0	0	0	69	0	0	0	0
ASV022139	0	0	0	0	0	0	0	0	0	0	0	0	0	0	275	0
ASV022141	18	13	0	0	0	0	0	0	0	84	0	0	0	0	0	0
ASV022150	0	0	0	0	0	0	0	0	50	0	0	0	0	0	0	0
ASV022164	0	0	0	0	0	0	0	0	33	0	0	0	0	0	0	0
ASV022175	0	0	5	10	0	0	1	4	0	0	0	0	0	0	0	0
ASV022184	0	0	0	0	0	0	0	0	0	0	13	0	0	0	0	0
ASV022200	0	0	0	0	0	0	0	0	0	0	0	20	0	0	0	0
ASV022224	0	0	0	0	0	39	0	0	0	0	0	0	0	0	0	0
ASV022254	0	0	0	0	0	0	0	0	0	0	0	0	0	0	0	67
ASV022255	0	0	0	0	0	0	0	0	0	0	0	0	0	0	0	37
ASV022346	0	60	0	0	0	0	0	0	0	0	0	0	0	0	0	0
ASV022380	33	0	0	0	0	0	0	0	0	0	0	0	0	0	0	0
ASV022382	0	0	0	0	30	0	0	26	0	0	0	10	0	0	0	0
ASV022409	0	0	0	0	0	0	25	0	0	0	0	5	0	0	0	0
ASV022431	0	0	0	18	0	0	0	0	0	0	0	0	0	0	0	0
ASV022432	0	0	0	0	0	1	0	0	41	0	0	0	0	0	0	0
ASV022435	62	0	0	0	0	0	0	0	0	0	0	0	0	0	0	0
ASV022436	0	0	0	0	84	0	0	0	0	0	0	0	0	0	0	0
ASV022440	0	0	21	25	0	0	5	24	0	4	39	0	9	0	1	0
ASV022441	0	0	0	0	0	60	171	0	0	0	0	0	0	0	0	0
ASV022448	0	0	0	0	82	0	0	0	0	0	0	0	0	0	0	0
ASV022492	30	0	0	0	0	0	0	0	0	0	0	0	0	0	0	0
ASV022494	0	0	0	0	0	0	0	0	129	0	0	0	0	0	0	0
ASV022504	0	0	41	0	0	0	0	0	0	0	0	0	0	0	0	0
ASV022507	0	0	0	0	54	0	0	0	0	0	0	0	0	0	0	0
ASV022508	0	0	0	0	0	55	0	0	39	0	0	0	0	0	0	0
ASV022511	55	0	0	0	179	0	0	0	0	0	0	0	0	0	0	0
ASV022531	0	0	0	0	0	0	0	23	0	0	0	0	0	0	0	0
ASV022560	0	0	0	0	0	0	0	0	0	0	0	0	0	0	0	37
ASV022561	0	0	0	0	0	0	0	0	12	0	0	0	0	0	0	0
ASV022619	0	0	0	0	0	0	0	0	84	0	0	0	0	0	0	0
ASV022623	0	0	0	0	0	0	0	0	31	0	0	0	0	0	0	0
ASV022627	73	0	0	0	0	0	0	0	0	0	0	0	0	0	0	0
ASV022628	0	0	0	38	0	0	0	0	0	0	0	0	0	0	0	0
ASV022634	0	0	0	0	0	0	0	0	0	16	0	0	0	0	0	0
ASV022692	0	0	0	0	0	0	0	0	14	0	0	0	0	0	0	0
ASV022695	0	0	0	0	0	0	0	0	0	24	0	0	0	0	0	0
ASV022711	0	0	0	45	0	0	0	0	0	0	0	0	0	0	0	0
ASV022713	0	0	0	0	0	0	0	0	0	0	0	0	0	0	0	74
ASV022714	0	0	0	0	0	0	0	0	30	0	0	0	0	0	0	0
ASV022721	0	0	0	0	0	0	11	0	0	0	0	0	0	0	0	0
ASV022743	0	0	11	0	0	0	0	0	0	0	0	0	0	0	0	0
ASV022780	0	0	0	0	0	0	0	0	0	0	0	0	0	0	25	0
ASV022781	0	11	0	0	0	0	0	0	0	0	0	0	0	0	62	0
ASV022782	0	0	0	0	0	0	0	0	0	0	0	0	0	0	0	76
ASV022784	0	0	0	0	0	0	0	14	25	0	0	0	0	0	0	0
ASV022790	0	0	0	0	0	0	0	0	0	0	0	0	0	28	0	0
ASV022792	0	0	0	0	0	0	0	0	0	0	177	8	0	0	0	0
ASV022793	0	0	0	85	0	0	0	0	0	0	283	0	45	0	0	0
ASV022797	0	0	0	0	0	0	0	0	0	0	0	0	0	0	0	77
ASV022798	0	86	47	331	0	73	0	0	0	0	41	0	0	0	0	0
ASV022799	78	0	0	0	0	0	0	0	0	0	0	0	0	0	0	0
ASV022803	0	0	0	0	0	0	0	0	0	0	0	82	0	0	0	0
ASV022804	0	0	63	175	0	0	151	0	0	0	63	18	0	174	0	0
ASV022809	0	0	48	0	0	0	0	0	0	1	80	0	86	0	0	0
ASV022818	0	0	0	0	0	0	0	0	159	0	0	0	0	0	0	0
ASV022831	0	0	0	0	0	0	0	0	0	0	0	0	0	32	0	0
ASV022834	0	0	0	0	0	0	0	0	19	15	0	0	0	0	0	0
ASV022844	0	0	0	0	0	0	0	0	0	0	0	0	0	0	0	15
ASV022845	0	0	0	0	0	0	0	0	0	0	0	0	11	0	10	0
ASV022859	0	0	0	0	0	74	0	0	0	0	0	0	0	0	0	0
ASV022893	0	22	0	0	0	0	0	0	0	0	0	0	0	0	0	0
ASV022918	0	0	0	0	0	0	0	0	27	0	0	0	0	0	0	0
ASV022931	0	0	0	55	0	0	0	0	0	0	0	0	0	0	0	0
ASV022953	0	0	0	0	0	0	0	0	0	0	0	0	0	0	0	28
ASV022956	0	0	0	0	0	70	979	0	0	0	0	0	0	0	0	0
ASV023007	0	0	0	0	0	0	0	0	38	0	0	0	0	0	0	0
ASV023032	0	0	0	0	0	32	0	0	0	0	10	0	0	0	0	0
ASV023034	0	0	0	60	0	0	0	0	0	0	0	0	0	0	0	0
ASV023048	0	0	0	6	31	0	0	0	0	0	0	0	0	0	0	0
ASV023061	0	0	0	10	0	0	0	0	0	0	2	0	1	0	0	0
ASV023070	0	0	0	0	0	0	0	0	125	0	0	0	0	0	0	0
ASV023121	0	0	0	0	35	0	0	0	0	0	0	0	0	0	0	0
ASV023122	0	0	0	0	0	461	0	15	0	7	0	0	0	0	0	0
ASV023123	0	0	0	0	0	0	0	0	0	0	0	0	0	0	0	35
ASV023124	0	0	43	0	0	0	162	163	16	0	0	0	0	0	123	305
ASV023125	0	0	0	0	0	0	0	0	49	0	0	0	0	0	0	0
ASV023126	0	0	0	0	0	0	24	0	0	0	0	0	0	0	0	0
ASV023183	0	11	0	0	0	0	0	0	0	0	0	0	0	0	0	0
ASV023186	0	0	0	0	0	0	0	0	88	0	0	0	0	0	0	0
ASV023217	12	0	0	0	0	0	0	0	0	0	0	0	0	0	0	0
ASV023219	0	0	0	0	0	0	5	90	0	3	0	0	0	0	0	0
ASV023221	0	0	0	0	0	0	0	0	33	0	0	0	0	0	0	0
ASV023222	0	0	0	0	0	43	0	0	20	0	0	0	0	0	0	0
ASV023251	31	0	0	0	0	0	0	0	0	0	0	0	0	0	0	0
ASV023252	0	0	0	18	0	0	0	0	0	0	0	0	0	0	0	0
ASV023276	0	0	0	0	16	0	0	0	0	0	0	0	0	0	0	0
ASV023326	0	12	0	0	0	0	0	0	0	0	0	0	0	0	0	0
ASV023335	0	0	13	0	0	0	0	0	0	0	15	0	0	0	0	2
ASV023351	0	0	0	0	0	0	0	0	0	38	0	0	0	0	0	0
ASV023390	14	0	0	0	0	0	0	0	0	0	0	0	0	0	0	0
ASV023410	0	0	0	0	0	0	0	0	33	0	0	0	0	0	0	0
ASV023421	0	0	0	0	0	0	0	0	62	0	0	0	0	0	0	0
ASV023422	0	0	0	0	0	0	0	0	96	0	0	0	0	0	0	0
ASV023426	0	0	0	0	0	34	0	0	0	0	0	0	0	0	0	35
ASV023427	0	0	0	68	0	0	0	0	0	0	0	0	0	0	0	0
ASV023431	47	0	0	0	0	0	0	0	0	0	0	0	0	0	0	0
ASV023438	0	0	0	0	0	0	0	0	0	117	0	0	0	0	0	0
ASV023467	0	0	0	0	0	0	26416	0	0	0	0	0	0	0	0	0
ASV023486	0	0	0	0	0	0	0	0	84	0	0	0	0	0	0	0
ASV023498	0	1	8	0	1	0	1	1	0	1	2	7	0	0	1	0
ASV023515	0	0	0	0	0	0	0	0	25	0	0	0	0	0	0	0
ASV023533	0	0	0	20	0	0	0	0	0	0	0	0	0	0	0	0
ASV023562	0	0	0	0	0	0	0	0	0	0	136	0	0	0	0	0
ASV023608	0	0	0	0	0	0	0	0	0	0	0	0	0	0	11	0
ASV023636	0	0	0	0	0	0	0	0	0	0	0	0	0	12	0	0
ASV023645	0	0	0	0	0	0	0	0	0	0	0	0	575	0	0	0
ASV023651	84	0	0	0	0	0	0	0	0	0	0	0	0	0	0	0
ASV023652	11	0	0	0	0	0	0	0	0	0	0	0	0	0	0	0
ASV023660	0	4	0	0	8	0	0	0	0	0	0	0	0	0	0	0
ASV023661	0	0	0	0	11	0	0	0	0	0	0	0	0	0	0	0
ASV023674	0	0	0	0	0	0	0	0	0	3	111	0	0	0	0	0
ASV023682	0	0	0	0	0	0	0	0	0	0	0	0	30	0	0	0
ASV023685	0	0	0	0	0	0	0	0	0	0	0	0	22	0	0	0
ASV023691	0	0	0	0	0	0	0	0	43	0	0	0	0	0	0	0
ASV023709	0	26	0	0	0	0	0	0	0	0	0	0	0	0	0	0
ASV023723	0	0	0	0	0	0	0	0	20	0	0	0	0	0	0	0
ASV023735	0	0	0	0	0	0	0	0	0	0	0	0	38	0	0	0
ASV023740	50	0	0	0	0	0	0	0	0	0	0	0	0	0	0	0
ASV023744	0	0	0	0	0	0	0	0	79	0	0	0	0	0	0	0
ASV023747	109	0	0	0	36	0	0	0	132	0	0	0	0	0	0	0
ASV023748	0	0	0	0	38	0	0	0	0	0	0	0	0	0	0	0
ASV023750	0	0	46	0	0	0	0	0	0	0	0	0	0	0	0	0
ASV023751	0	0	0	218	0	0	0	0	0	0	0	0	0	0	0	0
ASV023752	0	0	0	0	0	0	0	0	0	0	0	0	0	62	0	0
ASV023754	0	0	0	0	0	0	0	0	0	18	0	1	0	0	0	0
ASV023755	0	0	0	0	0	0	0	0	0	0	0	30	0	0	0	0
ASV023756	0	0	0	12	0	0	0	0	0	0	2	29	0	0	0	0
ASV023759	0	0	0	0	0	0	11	52	0	0	0	0	0	0	0	0
ASV023760	0	0	0	0	0	0	0	0	10	11	0	0	0	0	0	0
ASV023765	0	0	0	0	0	16	0	0	0	35	0	0	0	0	0	0
ASV023773	0	0	0	0	0	0	0	0	0	0	0	0	34	0	0	0
ASV023789	634	0	0	0	0	0	0	99	0	0	0	0	0	0	0	0
ASV023819	141	0	0	0	150	0	0	0	0	0	0	0	0	0	0	0
ASV023822	0	0	0	0	0	0	71	0	0	0	0	0	0	0	0	0
ASV023824	0	0	0	0	0	0	0	0	0	0	0	0	27	0	0	0
ASV023826	0	0	0	32	0	0	0	0	0	0	0	0	0	0	0	0
ASV023831	0	0	0	0	0	0	0	0	0	0	0	0	52	0	0	0
ASV023837	0	0	0	0	0	0	0	0	0	0	0	0	119	0	0	0
ASV023852	0	0	0	0	0	0	0	0	0	0	0	0	56	0	0	0
ASV023855	0	0	0	0	0	0	0	0	0	0	0	0	39	0	0	0
ASV023861	0	0	0	0	0	0	0	0	12	0	0	0	0	0	0	0
ASV023866	0	0	0	0	0	0	0	0	0	0	35	0	0	0	0	0
ASV023869	0	0	0	0	0	0	0	0	0	0	0	0	28	0	0	0
ASV023888	0	0	0	0	0	0	0	0	44	0	0	0	0	0	0	0
ASV023912	0	0	0	0	0	0	0	0	0	0	0	0	20	0	0	0
ASV023935	0	0	0	0	0	0	0	0	0	0	0	0	64	0	0	0
ASV023952	0	0	0	0	0	0	0	0	0	0	0	0	0	0	46	113
ASV023953	0	0	15	32	0	0	0	0	0	0	41	0	0	0	864	0
ASV023954	0	0	0	0	144	0	79	0	114	0	0	0	0	0	0	0
ASV023970	0	0	0	0	0	0	0	0	0	0	0	0	16	0	0	0
ASV023972	0	0	0	0	0	0	0	0	34	0	0	0	0	0	0	0
ASV023982	0	12	0	0	0	1360	0	0	0	0	0	0	0	0	0	0
ASV023993	0	0	0	0	0	0	0	0	0	0	0	0	51	0	0	0
ASV024013	0	0	0	0	0	0	0	0	40	0	0	0	0	0	0	0
ASV024014	0	0	0	0	0	0	0	0	41	3	0	0	0	0	0	0
ASV024039	37	0	0	0	0	0	0	0	0	0	0	0	0	0	0	0
ASV024041	0	0	0	0	0	30	0	0	0	0	0	0	0	0	0	0
ASV024056	0	0	0	0	0	0	0	0	12	0	0	0	0	0	0	0
ASV024081	0	50	3	0	0	15	0	0	31	18	0	0	0	0	0	0
ASV024088	0	0	0	0	158	0	0	0	0	0	0	0	0	0	0	0
ASV024089	54	0	0	0	0	0	0	0	0	0	0	0	0	0	0	0
ASV024090	0	0	16	0	0	0	0	0	0	0	0	0	0	0	0	0
ASV024091	0	0	0	101	0	0	0	0	0	0	0	0	0	0	0	0
ASV024093	0	0	0	0	0	0	0	0	3	0	11	0	0	0	0	0
ASV024105	4	8	0	0	11	365	39	13	2010	310	0	0	9	19	6	0
ASV024106	0	26	0	55	141	0	33	70	118	44	0	6	0	0	0	10
ASV024107	0	0	0	0	125	0	43	0	90	65	0	0	0	0	0	0
ASV024108	0	0	0	0	32	0	0	0	0	0	0	0	0	0	0	0
ASV024109	0	0	0	3979	0	0	0	0	0	0	0	0	0	0	0	0
ASV024110	0	0	13	1024	0	0	0	0	0	0	24	0	0	0	0	0
ASV024111	69	0	402	567	0	0	134	561	16	129	189	0	551	178	959	742
ASV024113	0	0	10256	0	51	0	21	9	72	0	0	0	0	0	0	0
ASV024116	333	504	547	1034	899	190	859	993	381	309	1383	598	613	807	1091	863
ASV024117	95	211	1523	168	36	169	638	623	105	8	1745	1130	60	37	116	40
ASV024118	2096	119	37	5	56	362	148	96	1875	8	108	34	28	23	6	101
ASV024119	0	0	0	0	0	0	0	30	0	0	0	0	0	0	0	0
ASV024120	0	0	4	0	0	0	4975	10658	0	0	155	647	0	0	0	1
ASV024121	40	0	3215	3665	47	23	23	11	0	0	4949	88	1090	14	1641	0
ASV024122	0	0	0	0	0	0	0	0	0	0	0	0	0	0	331	0
ASV024123	0	22	0	33	7	0	0	8	129	0	0	1	5	0	0	1
ASV024125	88	0	0	0	0	0	0	0	0	0	0	0	0	0	0	0
ASV024130	0	0	0	0	0	140	0	0	0	0	0	0	0	0	0	317
ASV024134	0	0	0	0	0	0	183	0	0	0	0	0	0	0	0	0
ASV024142	0	11	0	0	0	0	0	0	0	0	0	0	0	0	0	0
ASV024162	0	0	0	0	0	0	0	0	0	0	27	0	0	0	0	0
ASV024195	0	0	0	0	0	0	0	0	0	0	16	0	0	0	0	0
ASV024202	0	0	0	0	0	0	0	0	0	0	0	0	0	0	0	22
ASV024203	0	0	0	0	0	0	0	0	0	0	0	0	47	0	0	0
ASV024248	0	0	0	0	0	11	0	0	0	0	0	0	0	0	0	0
ASV024268	0	0	0	0	0	0	0	0	14	0	0	0	0	0	0	0
ASV024290	0	0	0	0	0	0	7	1	0	3	0	0	0	0	0	0
ASV024293	0	0	41	0	0	0	0	0	0	0	0	0	0	0	0	0
ASV024312	0	0	0	0	0	0	0	0	0	0	0	0	20	0	0	0
ASV024319	0	0	0	0	0	0	0	0	0	0	0	0	30	0	0	0
ASV024337	0	141	0	0	0	0	0	0	0	0	0	0	0	0	0	0
ASV024340	0	0	0	0	0	0	76	45	0	0	0	0	0	0	0	0
ASV024341	0	0	0	0	0	0	0	0	0	0	0	0	0	0	382	0
ASV024342	0	16	0	0	0	0	0	0	0	0	0	0	0	0	0	0
ASV024364	0	0	0	0	0	0	0	0	0	0	0	42	0	0	0	0
ASV024371	0	0	0	0	0	0	0	0	43	0	0	0	0	0	0	0
ASV024373	0	0	0	0	0	0	0	0	0	0	0	0	0	73	0	0
ASV024402	0	15	0	0	0	0	0	0	0	0	0	0	0	0	0	0
ASV024404	0	0	0	0	0	0	0	0	0	0	0	0	0	0	68	0
ASV024435	0	0	0	28	0	0	0	0	0	0	0	0	0	0	0	0
ASV024438	0	0	0	0	29	0	0	0	0	0	0	0	0	0	0	0
ASV024439	14	0	0	0	0	0	0	0	0	0	0	0	0	0	0	0
ASV024441	0	0	0	0	117	0	0	0	0	0	0	0	0	0	0	0
ASV024442	0	0	45	0	0	0	0	0	0	0	0	0	0	0	0	0
ASV024443	0	0	0	0	0	0	0	0	0	0	0	0	11	0	0	0
ASV024444	0	0	0	209	0	0	0	0	0	0	0	0	0	272	0	0
ASV024445	0	0	0	31	0	0	0	0	0	0	15	0	0	0	0	0
ASV024450	0	0	0	0	8	0	0	0	0	0	3	0	0	0	0	0
ASV024458	0	0	0	0	0	0	0	0	0	0	0	0	42	0	0	0
ASV024464	0	0	0	0	0	0	0	0	66	0	0	0	0	0	0	0
ASV024470	0	0	0	0	0	0	0	0	0	0	0	0	24	0	0	0
ASV024471	0	0	0	12	0	0	0	0	0	0	0	0	0	0	0	0
ASV024486	19	0	0	0	0	0	0	0	0	0	0	0	0	0	0	0
ASV024516	0	0	0	0	0	0	0	0	0	29	0	0	0	0	0	0
ASV024525	0	0	5	0	0	0	0	94	0	0	0	19	0	0	13	0
ASV024547	0	0	0	0	0	0	0	0	0	11	0	0	0	0	0	0
ASV024561	0	0	0	0	0	0	0	0	0	0	0	0	232	0	0	0
ASV024645	0	0	0	0	0	0	0	0	0	0	0	0	34	0	0	0
ASV024662	0	0	0	0	0	0	0	0	0	0	0	0	0	25	0	0
ASV024675	0	0	0	0	0	0	0	0	0	0	0	0	0	0	0	16
ASV024699	0	0	0	0	0	0	0	0	0	0	0	0	18	0	0	0
ASV024703	0	0	0	0	0	0	0	0	0	0	0	0	82	0	0	0
ASV024715	0	0	0	0	155	0	0	0	0	0	0	0	0	0	0	0
ASV024740	0	0	0	0	0	23	0	0	0	0	0	0	0	0	0	0
ASV024741	0	0	0	0	0	0	0	0	0	0	0	15	0	0	0	0
ASV024746	416	0	0	0	0	0	0	0	0	0	0	0	0	0	0	0
ASV024747	0	35	0	0	0	0	0	0	8	0	0	0	0	0	0	0
ASV024749	0	0	0	0	0	0	0	0	0	0	0	0	109	0	0	0
ASV024750	0	0	0	0	0	0	0	0	0	0	0	0	0	65	0	0
ASV024753	0	0	0	0	0	102	417	0	0	66	0	0	0	0	0	0
ASV024755	0	0	0	0	0	0	0	0	0	0	0	0	0	0	0	151
ASV024756	0	0	0	0	0	0	0	0	0	20	0	0	0	0	0	0
ASV024758	0	0	130	0	0	0	0	0	0	0	0	0	0	0	0	0
ASV024772	0	0	0	0	0	0	0	0	0	0	0	0	19	0	0	0
ASV024780	0	0	0	0	0	0	0	0	0	0	0	0	52	0	0	0
ASV024815	0	461	0	0	49	0	0	0	0	0	0	0	0	0	0	0
ASV024823	0	0	0	0	0	0	0	0	0	0	0	54	53	0	0	55
ASV024853	0	0	0	0	0	0	0	0	0	0	0	0	12	0	4	0
ASV024856	0	23	0	0	0	0	0	0	0	0	0	0	0	0	0	0
ASV024872	0	0	0	0	0	0	0	0	50	0	0	0	0	0	0	0
ASV024878	0	7	0	0	0	0	0	0	0	6	0	0	0	1	0	0
ASV024911	0	0	0	0	0	0	0	0	42	0	0	0	0	0	0	0
ASV024922	0	0	0	15	0	0	0	0	0	0	0	0	2	0	0	0
ASV024941	0	0	0	0	0	0	0	0	0	0	0	0	19	0	0	0
ASV024943	0	0	0	0	0	0	0	0	0	0	0	0	0	0	51	4
ASV024952	0	0	0	0	0	0	0	0	0	0	0	0	46	0	0	0
ASV024956	0	0	0	0	0	0	0	0	0	0	171	0	0	0	0	0
ASV024967	0	0	0	0	0	0	0	0	0	0	0	0	47	0	0	0
ASV024974	0	0	65	0	0	0	0	0	0	0	0	0	0	0	0	0
ASV024986	0	0	0	0	0	0	0	0	0	0	0	0	30	0	0	0
ASV024990	0	0	0	0	0	0	0	0	0	0	0	0	16	0	0	0
ASV025001	0	0	0	0	0	0	0	0	0	0	0	0	0	0	0	11
ASV025002	0	0	0	0	0	0	0	0	41	1	0	0	0	0	0	0
ASV025014	0	0	0	0	0	0	0	0	0	0	0	0	23	0	0	0
ASV025029	0	0	0	0	0	0	0	0	0	0	0	0	0	0	0	52
ASV025031	0	0	0	0	0	0	0	0	0	0	0	0	12	0	0	0
ASV025032	0	0	0	0	0	0	0	0	0	0	0	0	0	0	0	41
ASV025040	0	0	0	0	0	0	0	0	30	0	0	0	0	0	0	0
ASV025046	0	0	0	0	0	0	0	0	0	0	0	0	28	0	0	0
ASV025054	0	23	0	0	0	0	0	0	0	4	0	0	0	0	0	0
ASV025060	0	0	0	0	0	0	0	0	38	0	0	0	0	0	0	0
ASV025067	0	0	0	0	0	0	0	0	0	0	0	0	0	42	0	0
ASV025071	0	89	0	617	0	0	0	0	0	0	1365	313	0	0	0	0
ASV025074	0	10	0	0	0	1	67	0	0	0	0	0	0	0	0	0
ASV025076	0	0	0	0	0	0	0	0	0	0	0	0	0	0	178	0
ASV025082	0	0	0	0	0	0	0	0	0	0	0	0	32	0	0	0
ASV025094	0	0	0	0	0	0	0	0	66	0	0	0	0	0	0	0
ASV025108	0	0	0	0	0	0	0	0	168	0	0	0	0	0	0	0
[truncated: 7,785 more rows]
