# Supplementary material for: Precipitation, Not Land Use, Primarily Determines the Composition of Both Plant and Phyllosphere Fungal Communities
Source: Front Fungal Biol. 2022 Jul 7;3:805225. doi: 10.3389/ffunb.2022.805225 (PMC10512219; doi:10.3389/ffunb.2022.805225)
Supplement: Supplementary file 13 [file Table_11.xlsx]

## Sheet: in
Supplementary Table 11. Fungal Amplicon Sequence Variants (ASVs), the total number of sequences assigned to the ASV or “size” and their taxonomic assignments.
ASV	Size	Kingdom	Phylum	Class	Order	Family	Genus	Species
ASV000040	70	Fungi	Ascomycota	Dothideomycetes	Dothideales	Aureobasidiaceae	Aureobasidium	melanogenum
ASV000060	46	Fungi	Basidiomycota	Spiculogloeomycetes	Spiculogloeales	Spiculogloeaceae	Phyllozyma	linderae
ASV000087	71	Fungi	Ascomycota	Sordariomycetes	Hypocreales	Nectriaceae	Mariannaea	punicea
ASV000162	510	Fungi	Ascomycota	Eurotiomycetes	Chaetothyriales	Herpotrichiellaceae	Herpotrichiellaceae	sp
ASV000163	416	Fungi	Ascomycota	Eurotiomycetes	Chaetothyriales	Herpotrichiellaceae	Herpotrichiellaceae	sp
ASV000187	14	Fungi	Ascomycota	Dothideomycetes	Pleosporales	Leptosphaeriaceae	Heterospora	dimorphospora
ASV000218	39	Fungi	Ascomycota	unclassified	unclassified	unclassified	unclassified	unclassified
ASV000219	128	Fungi	Basidiomycota	Agaricomycetes	Agaricales	Pluteaceae	Pluteus	multiformis
ASV000220	36	Fungi	Ascomycota	Dothideomycetes	Pleosporales	Phaeosphaeriaceae	Dematiopleospora	unclassified
ASV000231	11	Fungi	unclassified	unclassified	unclassified	unclassified	unclassified	unclassified
ASV000235	16	Fungi	Ascomycota	Sordariomycetes	Trichosphaeriales	Trichosphaeriaceae	Koorchaloma	sp
ASV000282	18	Fungi	Glomeromycota	Glomeromycetes	Glomerales	Glomeraceae	unclassified	unclassified
ASV000314	29	Fungi	unclassified	unclassified	unclassified	unclassified	unclassified	unclassified
ASV000315	101	Fungi	Ascomycota	Eurotiomycetes	Chaetothyriales	sedis	Strelitziana	sp
ASV000355	20	Fungi	Ascomycota	Dothideomycetes	Capnodiales	Dissoconiaceae	Ramichloridium	unclassified
ASV000372	21	Fungi	Chytridiomycota	unclassified	unclassified	unclassified	unclassified	unclassified
ASV000382	26	Fungi	Ascomycota	Sordariomycetes	Hypocreales	Nectriaceae	Mariannaea	punicea
ASV000402	113	Fungi	Ascomycota	Pezizomycetes	Pezizales	Pezizaceae	unclassified	unclassified
ASV000444	19	Fungi	Ascomycota	Eurotiomycetes	Chaetothyriales	Cyphellophoraceae	Cyphellophora	unclassified
ASV000498	16	Fungi	unclassified	unclassified	unclassified	unclassified	unclassified	unclassified
ASV000501	20	Fungi	Ascomycota	Dothideomycetes	Capnodiales	Cladosporiaceae	Cladosporium	unclassified
ASV000511	11	Fungi	Ascomycota	Sordariomycetes	Hypocreales	Hypocreaceae	Monocillium	loricatum
ASV000523	124	Fungi	Ascomycota	unclassified	unclassified	unclassified	unclassified	unclassified
ASV000524	303	Fungi	Ascomycota	Dothideomycetes	Pleosporales	Phaeosphaeriaceae	Septoriella	hollandica
ASV000528	1606	Fungi	Ascomycota	Dothideomycetes	Capnodiales	Dissoconiaceae	Dissoconium	sp
ASV000529	24	Fungi	Ascomycota	Lecanoromycetes	Ostropales	Stictidaceae	Cyanodermella	viridula
ASV000530	92	Fungi	Glomeromycota	Glomeromycetes	Glomerales	Glomeraceae	Rhizoglomus	sp
ASV000534	24	Fungi	Mortierellomycota	Mortierellomycetes	Mortierellales	Mortierellaceae	Mortierella	alpina
ASV000556	13	Fungi	Chytridiomycota	Rhizophlyctidomycetes	Rhizophlyctidales	Rhizophlyctidaceae	Rhizophlyctidaceae	sp
ASV000569	67	Fungi	Ascomycota	Dothideomycetes	Capnodiales	Dissoconiaceae	Ramichloridium	unclassified
ASV000586	71	Fungi	Ascomycota	Dothideomycetes	Capnodiales	Teratosphaeriaceae	Devriesia	americana
ASV000617	88	Fungi	unclassified	unclassified	unclassified	unclassified	unclassified	unclassified
ASV000635	11	Fungi	Ascomycota	Sordariomycetes	Sordariales	sedis	Staphylotrichum	coccosporum
ASV000642	35	Fungi	Chytridiomycota	unclassified	unclassified	unclassified	unclassified	unclassified
ASV000676	14	Fungi	unclassified	unclassified	unclassified	unclassified	unclassified	unclassified
ASV000692	14	Fungi	Ascomycota	Sordariomycetes	unclassified	unclassified	unclassified	unclassified
ASV000738	15	Fungi	Ascomycota	Dothideomycetes	Pleosporales	unclassified	unclassified	unclassified
ASV000741	41	Fungi	Ascomycota	Dothideomycetes	Pleosporales	Pleosporaceae	Bipolaris	heveae
ASV000762	45	Fungi	Glomeromycota	Glomeromycetes	Glomerales	Glomeraceae	Dominikia	sp
ASV000764	54	Fungi	Glomeromycota	Glomeromycetes	Glomerales	Glomeraceae	Septoglomus	sp
ASV000770	144	Fungi	Ascomycota	Sordariomycetes	unclassified	unclassified	unclassified	unclassified
ASV000773	17	Fungi	Ascomycota	Eurotiomycetes	Onygenales	unclassified	unclassified	unclassified
ASV000784	11	Fungi	Ascomycota	Sordariomycetes	Chaetosphaeriales	Chaetosphaeriaceae	Codinaea	unclassified
ASV000791	224	Fungi	Glomeromycota	Glomeromycetes	Glomerales	Glomeraceae	Rhizophagus	unclassified
ASV000792	448	Fungi	Basidiomycota	Cystobasidiomycetes	sedis	Symmetrosporaceae	Symmetrospora	gracilis
ASV000793	34	Fungi	Ascomycota	Sordariomycetes	Magnaporthales	Magnaporthaceae	Pyricularia	parasitica
ASV000840	11	Fungi	Chytridiomycota	Chytridiomycetes	unclassified	unclassified	unclassified	unclassified
ASV000844	222	Fungi	Ascomycota	Dothideomycetes	Capnodiales	Neodevriesiaceae	Neodevriesia	poagena
ASV000858	17	Fungi	Basidiomycota	Ustilaginomycetes	Ustilaginales	Ustilaginaceae	unclassified	unclassified
ASV000896	40	Fungi	Ascomycota	Sordariomycetes	Hypocreales	Clavicipitaceae	Metarhizium	majus
ASV000897	26	Fungi	Basidiomycota	Pucciniomycetes	Pucciniales	Pucciniaceae	Puccinia	emaculata
ASV000906	12	Fungi	Ascomycota	Dothideomycetes	Capnodiales	Dissoconiaceae	Ramichloridium	unclassified
ASV000939	12	Fungi	unclassified	unclassified	unclassified	unclassified	unclassified	unclassified
ASV000946	74	Fungi	unclassified	unclassified	unclassified	unclassified	unclassified	unclassified
ASV000965	29	Fungi	Glomeromycota	Glomeromycetes	Glomerales	Claroideoglomeraceae	Claroideoglomus	unclassified
ASV000973	37	Fungi	Glomeromycota	Glomeromycetes	Glomerales	Glomeraceae	Glomeraceae	sp
ASV000978	23	Fungi	Ascomycota	unclassified	unclassified	unclassified	unclassified	unclassified
ASV000980	14	Fungi	Basidiomycota	Agaricomycetes	Auriculariales	unclassified	unclassified	unclassified
ASV000982	1308	Fungi	Basidiomycota	Microbotryomycetes	unclassified	unclassified	unclassified	unclassified
ASV001003	12	Fungi	unclassified	unclassified	unclassified	unclassified	unclassified	unclassified
ASV001018	38	Fungi	unclassified	unclassified	unclassified	unclassified	unclassified	unclassified
ASV001019	36	Fungi	Basidiomycota	Agaricomycetes	Agaricales	Entolomataceae	Clitopilus	sp
ASV001020	11	Fungi	unclassified	unclassified	unclassified	unclassified	unclassified	unclassified
ASV001021	65	Fungi	unclassified	unclassified	unclassified	unclassified	unclassified	unclassified
ASV001030	63	Fungi	Ascomycota	Orbiliomycetes	Orbiliales	Orbiliaceae	unclassified	unclassified
ASV001031	82	Fungi	Ascomycota	Eurotiomycetes	Chaetothyriales	unclassified	unclassified	unclassified
ASV001032	126	Fungi	Ascomycota	unclassified	unclassified	unclassified	unclassified	unclassified
ASV001033	58	Fungi	Ascomycota	Eurotiomycetes	Chaetothyriales	Chaetothyriaceae	Chaetothyriaceae	sp
ASV001035	693	Fungi	Ascomycota	Dothideomycetes	Tubeufiales	Tubeufiaceae	Tubeufiaceae	sp
ASV001036	1116	Fungi	Ascomycota	Dothideomycetes	Dothideales	unclassified	unclassified	unclassified
ASV001037	218	Fungi	Basidiomycota	Agaricomycetes	Agaricales	Marasmiaceae	Marasmius	unclassified
ASV001039	28	Fungi	Ascomycota	Sordariomycetes	Chaetosphaeriales	Chaetosphaeriaceae	Dinemasporium	bambusicola
ASV001041	152	Fungi	Ascomycota	unclassified	unclassified	unclassified	unclassified	unclassified
ASV001055	40	Fungi	Ascomycota	Eurotiomycetes	Chaetothyriales	Herpotrichiellaceae	Herpotrichiellaceae	sp
ASV001093	22	Fungi	Ascomycota	Sordariomycetes	Xylariales	Sporocadaceae	Discosia	artocreas
ASV001096	13	Fungi	Ascomycota	Eurotiomycetes	Chaetothyriales	Cyphellophoraceae	Cyphellophora	sp
ASV001111	93	Fungi	Basidiomycota	Agaricostilbomycetes	Agaricostilbales	Chionosphaeraceae	Kurtzmanomyces	sp
ASV001134	51	Fungi	Ascomycota	Dothideomycetes	Pleosporales	Sporormiaceae	Sporormiella	minima
ASV001138	39	Fungi	Ascomycota	Eurotiomycetes	Chaetothyriales	Herpotrichiellaceae	Herpotrichiellaceae	sp
ASV001139	129	Fungi	Ascomycota	Dothideomycetes	Capnodiales	Dissoconiaceae	Ramichloridium	unclassified
ASV001208	11	Fungi	unclassified	unclassified	unclassified	unclassified	unclassified	unclassified
ASV001250	42	Fungi	Ascomycota	Dothideomycetes	Dothideomycetes	Dothideomycetes	Dothideomycetes	sp
ASV001266	29	Fungi	unclassified	unclassified	unclassified	unclassified	unclassified	unclassified
ASV001289	16	Fungi	Ascomycota	Sordariomycetes	Chaetosphaeriales	Chaetosphaeriaceae	Codinaea	sp
ASV001290	198	Fungi	Ascomycota	Eurotiomycetes	Chaetothyriales	Herpotrichiellaceae	Herpotrichiellaceae	sp
ASV001324	111	Fungi	Basidiomycota	Agaricomycetes	Agaricales	Hygrophoraceae	Hygrocybe	citrinovirens
ASV001348	22	Fungi	Basidiomycota	Tremellomycetes	Tremellales	Tremellaceae	Cryptococcus	aspenensis
ASV001359	13	Fungi	Ascomycota	Lecanoromycetes	Ostropales	Stictidaceae	Cyanodermella	unclassified
ASV001394	56	Fungi	Ascomycota	Dothideomycetes	Venturiales	unclassified	unclassified	unclassified
ASV001408	89	Fungi	Ascomycota	Pezizomycetes	Pezizales	Ascobolaceae	Ascobolus	sp
ASV001416	33	Fungi	Ascomycota	Leotiomycetes	Helotiales	sedis	Acidomelania	unclassified
ASV001433	21	Fungi	Chytridiomycota	unclassified	unclassified	unclassified	unclassified	unclassified
ASV001467	50	Fungi	Ascomycota	Dothideomycetes	Dothideales	Dothioraceae	Dothioraceae	sp
ASV001486	16	Fungi	Ascomycota	Lecanoromycetes	Ostropales	Stictidaceae	Cyanodermella	viridula
ASV001489	22	Fungi	Ascomycota	Dothideomycetes	Pleosporales	Cucurbitariaceae	Pyrenochaetopsis	sp
ASV001493	16	Fungi	Ascomycota	Eurotiomycetes	Chaetothyriales	Herpotrichiellaceae	Herpotrichiellaceae	sp
ASV001506	73	Fungi	Chytridiomycota	unclassified	unclassified	unclassified	unclassified	unclassified
ASV001546	15	Fungi	Basidiomycota	Agaricomycetes	Agaricales	unclassified	unclassified	unclassified
ASV001549	18	Fungi	Basidiomycota	Agaricomycetes	Cantharellales	sedis	Sistotrema	diademiferum
ASV001560	37	Fungi	unclassified	unclassified	unclassified	unclassified	unclassified	unclassified
ASV001561	147	Fungi	Ascomycota	Leotiomycetes	Helotiales	unclassified	unclassified	unclassified
ASV001567	39	Fungi	Ascomycota	unclassified	unclassified	unclassified	unclassified	unclassified
ASV001568	945	Fungi	Ascomycota	Leotiomycetes	unclassified	unclassified	unclassified	unclassified
ASV001570	99	Fungi	Ascomycota	Eurotiomycetes	Onygenales	Onygenales	Onygenales	sp
ASV001572	1250	Fungi	Ascomycota	Dothideomycetes	Pleosporales	Didymosphaeriaceae	Paraphaeosphaeria	unclassified
ASV001574	936	Fungi	Ascomycota	Dothideomycetes	Pleosporales	Phaeosphaeriaceae	unclassified	unclassified
ASV001576	545	Fungi	Ascomycota	Orbiliomycetes	Orbiliomycetes	Orbiliomycetes	Orbiliomycetes	sp
ASV001577	14	Fungi	Basidiomycota	Agaricostilbomycetes	Agaricostilbales	Kondoaceae	Kondoa	sorbi
ASV001578	221	Fungi	Basidiomycota	Spiculogloeomycetes	Spiculogloeales	Spiculogloeaceae	Phyllozyma	linderae
ASV001590	257	Fungi	Basidiomycota	Agaricomycetes	Agaricales	unclassified	unclassified	unclassified
ASV001594	54	Fungi	Ascomycota	Sordariomycetes	Hypocreales	Nectriaceae	Fusarium	unclassified
ASV001605	41	Fungi	Ascomycota	unclassified	unclassified	unclassified	unclassified	unclassified
ASV001618	756	Fungi	Basidiomycota	Cystobasidiomycetes	unclassified	unclassified	unclassified	unclassified
ASV001630	25	Fungi	Ascomycota	Dothideomycetes	Capnodiales	unclassified	unclassified	unclassified
ASV001654	147	Fungi	Ascomycota	Sordariomycetes	Hypocreales	Nectriaceae	Fusarium	concolor
ASV001682	27	Fungi	Ascomycota	Taphrinomycetes	Taphrinales	Taphrinaceae	Taphrina	inositophila
ASV001694	104	Fungi	Glomeromycota	Glomeromycetes	Glomerales	Glomeraceae	Dominikia	sp
ASV001695	435	Fungi	Ascomycota	Eurotiomycetes	Chaetothyriales	unclassified	unclassified	unclassified
ASV001728	14	Fungi	Basidiomycota	Agaricomycetes	Agaricales	Hygrophoraceae	Cuphophyllus	pratensis
ASV001742	24	Fungi	Basidiomycota	Microbotryomycetes	sedis	unclassified	unclassified	unclassified
ASV001745	15	Fungi	Glomeromycota	Glomeromycetes	Glomerales	Glomeraceae	unclassified	unclassified
ASV001794	101	Fungi	unclassified	unclassified	unclassified	unclassified	unclassified	unclassified
ASV001820	63	Fungi	Ascomycota	Eurotiomycetes	Onygenales	Onygenales	Onygenales	sp
ASV001874	18	Fungi	Ascomycota	Eurotiomycetes	Chaetothyriales	Herpotrichiellaceae	Herpotrichiellaceae	sp
ASV001878	11	Fungi	Ascomycota	unclassified	unclassified	unclassified	unclassified	unclassified
ASV001879	592	Fungi	Ascomycota	Eurotiomycetes	Chaetothyriales	Herpotrichiellaceae	Herpotrichiellaceae	sp
ASV001880	1224	Fungi	Ascomycota	Dothideomycetes	Capnodiales	Dissoconiaceae	Dissoconium	unclassified
ASV001881	117	Fungi	Basidiomycota	Pucciniomycetes	Pucciniales	Pucciniaceae	Puccinia	emaculata
ASV001882	40	Fungi	Ascomycota	Eurotiomycetes	Chaetothyriales	Herpotrichiellaceae	Herpotrichiellaceae	sp
ASV001889	20	Fungi	unclassified	unclassified	unclassified	unclassified	unclassified	unclassified
ASV001906	15	Fungi	Ascomycota	Dothideomycetes	Pleosporales	Pleosporaceae	Pleospora	bjoerlingii
ASV001926	14	Fungi	Chytridiomycota	unclassified	unclassified	unclassified	unclassified	unclassified
ASV001934	40	Fungi	Basidiomycota	Agaricomycetes	Agaricales	Entolomataceae	Entoloma	glaucobasis
ASV001971	27	Fungi	Ascomycota	Dothideomycetes	Capnodiales	Mycosphaerellaceae	unclassified	unclassified
ASV001984	242	Fungi	Ascomycota	Dothideomycetes	Capnodiales	Dissoconiaceae	Dissoconium	aciculare
ASV001985	477	Fungi	Ascomycota	Sordariomycetes	Sordariales	Lasiosphaeriaceae	Arnium	sp
ASV002029	97	Fungi	Ascomycota	Dothideomycetes	unclassified	unclassified	unclassified	unclassified
ASV002030	40	Fungi	unclassified	unclassified	unclassified	unclassified	unclassified	unclassified
ASV002032	49	Fungi	Ascomycota	Dothideomycetes	Pleosporales	Didymosphaeriaceae	Laburnicola	sp
ASV002074	155	Fungi	unclassified	unclassified	unclassified	unclassified	unclassified	unclassified
ASV002077	518	Fungi	Ascomycota	Xylonomycetes	GS34	GS34	GS34	sp
ASV002078	3470	Fungi	unclassified	unclassified	unclassified	unclassified	unclassified	unclassified
ASV002079	253	Fungi	Ascomycota	Dothideomycetes	Tubeufiales	Tubeufiaceae	Tubeufiaceae	sp
ASV002080	44	Fungi	Ascomycota	Pezizomycetes	Pezizales	Pyronemataceae	Scutellinia	sp
ASV002081	47	Fungi	Ascomycota	Dothideomycetes	Pleosporales	Melanommataceae	Herpotrichia	australis
ASV002082	96	Fungi	Ascomycota	Dothideomycetes	Pleosporales	unclassified	unclassified	unclassified
ASV002083	140	Fungi	Ascomycota	Eurotiomycetes	unclassified	unclassified	unclassified	unclassified
ASV002087	17	Fungi	Ascomycota	Dothideomycetes	Pleosporales	Periconiaceae	Periconia	sp
ASV002129	13	Fungi	Ascomycota	Dothideomycetes	Capnodiales	Cladosporiaceae	Cladosporium	unclassified
ASV002136	87	Fungi	Glomeromycota	Glomeromycetes	Glomerales	Glomeraceae	Microdominikia	sp
ASV002137	11	Fungi	Basidiomycota	Agaricomycetes	Corticiales	Corticiaceae	Laetisaria	fuciformis
ASV002193	24	Fungi	Ascomycota	Eurotiomycetes	Chaetothyriales	Herpotrichiellaceae	Coniosporium	sp
ASV002195	42	Fungi	Glomeromycota	Glomeromycetes	Glomerales	Glomeraceae	Glomeraceae	sp
ASV002197	114	Fungi	Ascomycota	Dothideomycetes	Pleosporales	Phaeosphaeriaceae	Phaeosphaeria	sp
ASV002198	11	Fungi	Ascomycota	Dothideomycetes	Pleosporales	Didymosphaeriaceae	Laburnicola	sp
ASV002218	136	Fungi	Ascomycota	Archaeorhizomycetes	Archaeorhizomycetes	Archaeorhizomycetes	Archaeorhizomycetes	sp
ASV002275	11	Fungi	Basidiomycota	Agaricomycetes	Agaricales	Entolomataceae	Entoloma	unclassified
ASV002278	660	Fungi	Basidiomycota	Agaricomycetes	Agaricales	Psathyrellaceae	Coprinellus	unclassified
ASV002286	54	Fungi	Ascomycota	Sordariomycetes	Xylariales	Hyponectriaceae	Monographella	sp
ASV002336	12	Fungi	Glomeromycota	Glomeromycetes	Glomerales	Glomeraceae	Septoglomus	sp
ASV002338	20	Fungi	Ascomycota	Dothideomycetes	Venturiales	Venturiales	Venturiales	sp
ASV002339	35	Fungi	unclassified	unclassified	unclassified	unclassified	unclassified	unclassified
ASV002341	18	Fungi	Ascomycota	Sordariomycetes	Hypocreales	Hypocreales	Hypocreales	sp
ASV002346	90	Fungi	Glomeromycota	Glomeromycetes	Glomerales	Glomeraceae	Glomus	compressum
ASV002350	71	Fungi	Basidiomycota	Tremellomycetes	Filobasidiales	Filobasidiaceae	Filobasidium	oeirense
ASV002373	20	Fungi	Ascomycota	Sordariomycetes	Hypocreales	Nectriaceae	Fusarium	nelsonii
ASV002381	97	Fungi	unclassified	unclassified	unclassified	unclassified	unclassified	unclassified
ASV002404	70	Fungi	Chytridiomycota	unclassified	unclassified	unclassified	unclassified	unclassified
ASV002407	22	Fungi	Ascomycota	Dothideomycetes	Capnodiales	Teratosphaeriaceae	Devriesia	compacta
ASV002408	23	Fungi	Ascomycota	Sordariomycetes	Savoryellales	Savoryellaceae	Savoryella	unclassified
ASV002409	63	Fungi	Ascomycota	Ascomycota	Ascomycota	Ascomycota	Ascomycota	sp
ASV002416	72	Fungi	Mortierellomycota	Mortierellomycetes	Mortierellales	Mortierellaceae	Mortierella	unclassified
ASV002421	31	Fungi	Basidiomycota	Agaricomycetes	Agaricales	Psathyrellaceae	Coprinopsis	kubickae
ASV002424	53	Fungi	Ascomycota	Sordariomycetes	unclassified	unclassified	unclassified	unclassified
ASV002425	67	Fungi	Glomeromycota	Glomeromycetes	Glomerales	Glomeraceae	unclassified	unclassified
ASV002427	17	Fungi	Ascomycota	Dothideomycetes	Pleosporales	Lentitheciaceae	Keissleriella	cirsii
ASV002472	36	Fungi	Ascomycota	Dothideomycetes	Pleosporales	Melanommataceae	Herpotrichia	australis
ASV002477	167	Fungi	Basidiomycota	Tremellomycetes	Tremellales	Rhynchogastremataceae	Papiliotrema	aurea
ASV002528	35	Fungi	Ascomycota	Dothideomycetes	Pleosporales	Pleosporaceae	Alternaria	unclassified
ASV002546	72	Fungi	Ascomycota	Sordariomycetes	Sordariales	Lasiosphaeriaceae	Arnium	sp
ASV002564	21	Fungi	Ascomycota	Dothideomycetes	Pleosporales	Didymellaceae	Phoma	sp
ASV002571	110	Fungi	Ascomycota	Sordariomycetes	Xylariales	sedis	Neoidriella	desertorum
ASV002572	207	Fungi	Ascomycota	Sordariomycetes	Annulatascales	Annulatascaceae	Dictyosporella	sp
ASV002574	16	Fungi	unclassified	unclassified	unclassified	unclassified	unclassified	unclassified
ASV002577	82	Fungi	Ascomycota	Dothideomycetes	Capnodiales	Capnodiaceae	Antennariella	placitae
ASV002580	3935	Fungi	Ascomycota	Eurotiomycetes	Chaetothyriales	Herpotrichiellaceae	Herpotrichiellaceae	sp
ASV002583	43	Fungi	Basidiomycota	Agaricomycetes	Cantharellales	sedis	unclassified	unclassified
ASV002584	59	Fungi	Ascomycota	Sordariomycetes	Hypocreales	Hypocreaceae	Trichoderma	crassum
ASV002585	50	Fungi	Ascomycota	Dothideomycetes	Capnodiales	Cladosporiaceae	Cladosporium	unclassified
ASV002586	99	Fungi	Ascomycota	Dothideomycetes	Capnodiales	Cladosporiaceae	Cladosporium	unclassified
ASV002590	135	Fungi	Basidiomycota	Agaricomycetes	Corticiales	Corticiaceae	Marchandiomyces	buckii
ASV002606	75	Fungi	Chytridiomycota	unclassified	unclassified	unclassified	unclassified	unclassified
ASV002615	72	Fungi	Basidiomycota	unclassified	unclassified	unclassified	unclassified	unclassified
ASV002636	51	Fungi	Ascomycota	Eurotiomycetes	Chaetothyriales	Herpotrichiellaceae	Herpotrichiellaceae	sp
ASV002637	50	Fungi	unclassified	unclassified	unclassified	unclassified	unclassified	unclassified
ASV002640	19	Fungi	Ascomycota	Eurotiomycetes	Chaetothyriales	Herpotrichiellaceae	Herpotrichiellaceae	sp
ASV002665	112	Fungi	unclassified	unclassified	unclassified	unclassified	unclassified	unclassified
ASV002675	20	Fungi	Ascomycota	Sordariomycetes	Hypocreales	unclassified	unclassified	unclassified
ASV002695	93	Fungi	Ascomycota	Orbiliomycetes	Orbiliomycetes	Orbiliomycetes	Orbiliomycetes	sp
ASV002712	77	Fungi	Glomeromycota	Glomeromycetes	Glomerales	Glomeraceae	Dominikia	iranica
ASV002748	86	Fungi	Basidiomycota	Atractiellomycetes	Atractiellales	Hoehnelomycetaceae	Hoehnelomycetaceae	sp
ASV002760	27	Fungi	unclassified	unclassified	unclassified	unclassified	unclassified	unclassified
ASV002769	144	Fungi	Basidiomycota	unclassified	unclassified	unclassified	unclassified	unclassified
ASV002771	114	Fungi	Basidiomycota	Agaricomycetes	Agaricales	Pterulaceae	Pterula	subulata
ASV002775	79	Fungi	Ascomycota	Sordariomycetes	Sordariales	sedis	Staphylotrichum	coccosporum
ASV002789	23	Fungi	Ascomycota	Dothideomycetes	Pleosporales	Phaeosphaeriaceae	Phaeosphaeria	sp
ASV002794	11	Fungi	Ascomycota	unclassified	unclassified	unclassified	unclassified	unclassified
ASV002816	42	Fungi	Glomeromycota	Glomeromycetes	Glomerales	Glomeraceae	Dominikia	aurea
ASV002818	19	Fungi	Ascomycota	Dothideomycetes	Pleosporales	Pleosporaceae	Bipolaris	unclassified
ASV002826	12	Fungi	unclassified	unclassified	unclassified	unclassified	unclassified	unclassified
ASV002830	12	Fungi	unclassified	unclassified	unclassified	unclassified	unclassified	unclassified
ASV002860	33	Fungi	Glomeromycota	Glomeromycetes	Glomerales	Glomeraceae	Rhizophagus	irregularis
ASV002861	36	Fungi	Glomeromycota	Glomeromycota	Glomeromycota	Glomeromycota	Glomeromycota	unclassified
ASV002888	16	Fungi	Basidiomycota	Agaricostilbomycetes	Agaricostilbales	Kondoaceae	Kondoa	sp
ASV002892	59	Fungi	unclassified	unclassified	unclassified	unclassified	unclassified	unclassified
ASV002895	37	Fungi	unclassified	unclassified	unclassified	unclassified	unclassified	unclassified
ASV002896	191	Fungi	Ascomycota	sedis	sedis	sedis	Tricellula	unclassified
ASV002912	67	Fungi	Glomeromycota	Glomeromycetes	Glomerales	Glomeraceae	Glomeraceae	sp
ASV002929	87	Fungi	unclassified	unclassified	unclassified	unclassified	unclassified	unclassified
ASV002941	59	Fungi	Basidiomycota	Agaricomycetes	Agaricales	unclassified	unclassified	unclassified
ASV002950	264	Fungi	Ascomycota	Dothideomycetes	Pleosporales	Sporormiaceae	Preussia	pilosella
ASV003030	71	Fungi	Basidiomycota	Agaricomycetes	Agaricales	unclassified	unclassified	unclassified
ASV003033	73	Fungi	Ascomycota	Dothideomycetes	Capnodiales	Dissoconiaceae	Ramichloridium	punctatum
ASV003034	63	Fungi	Ascomycota	Dothideomycetes	Pleosporales	Phaeosphaeriaceae	Phaeosphaeria	sp
ASV003038	260	Fungi	Ascomycota	unclassified	unclassified	unclassified	unclassified	unclassified
ASV003039	383	Fungi	Ascomycota	Dothideomycetes	Capnodiales	Mycosphaerellaceae	Zymoseptoria	unclassified
ASV003040	602	Fungi	Ascomycota	Dothideomycetes	Pleosporales	unclassified	unclassified	unclassified
ASV003041	52	Fungi	Chytridiomycota	Spizellomycetes	Spizellomycetales	Spizellomycetaceae	unclassified	unclassified
ASV003042	339	Fungi	Ascomycota	Leotiomycetes	Helotiales	sedis	Malotium	paludosum
ASV003046	1294	Fungi	Ascomycota	Dothideomycetes	Pleosporales	Melanommataceae	unclassified	unclassified
ASV003047	238	Fungi	Ascomycota	unclassified	unclassified	unclassified	unclassified	unclassified
ASV003048	24	Fungi	unclassified	unclassified	unclassified	unclassified	unclassified	unclassified
ASV003053	58	Fungi	Ascomycota	Dothideomycetes	Pleosporales	Lophiostomataceae	unclassified	unclassified
ASV003054	1231	Fungi	Ascomycota	Sordariomycetes	Sordariales	unclassified	unclassified	unclassified
ASV003087	32	Fungi	Ascomycota	Dothideomycetes	Capnodiales	Dissoconiaceae	Dissoconium	aciculare
ASV003093	215	Fungi	Ascomycota	Sordariomycetes	Sordariales	sedis	Ramophialophora	unclassified
ASV003113	14	Fungi	unclassified	unclassified	unclassified	unclassified	unclassified	unclassified
ASV003152	66	Fungi	Basidiomycota	Agaricomycetes	Agaricales	Entolomataceae	Clitopilus	sp
ASV003166	53	Fungi	Glomeromycota	Glomeromycetes	Glomerales	Glomeraceae	Glomus	sp
ASV003184	96	Fungi	unclassified	unclassified	unclassified	unclassified	unclassified	unclassified
ASV003200	65	Fungi	unclassified	unclassified	unclassified	unclassified	unclassified	unclassified
ASV003203	208	Fungi	Ascomycota	Sordariomycetes	Hypocreales	sedis	Sesquicillium	microsporum
ASV003207	1495	Fungi	Basidiomycota	Agaricomycetes	Cantharellales	Ceratobasidiaceae	unclassified	unclassified
ASV003223	45	Fungi	Ascomycota	Dothideomycetes	Capnodiales	Cladosporiaceae	Cladosporium	unclassified
ASV003232	101	Fungi	Ascomycota	unclassified	unclassified	unclassified	unclassified	unclassified
ASV003243	72	Fungi	Ascomycota	Dothideomycetes	Pleosporales	Didymellaceae	Didymella	unclassified
ASV003261	132	Fungi	Basidiomycota	Atractiellomycetes	Atractiellales	Hoehnelomycetaceae	Atractiella	rhizophila
ASV003268	82	Fungi	Glomeromycota	Glomeromycetes	Glomerales	Glomerales	Glomerales	sp
ASV003282	58	Fungi	Ascomycota	Sordariomycetes	Sordariales	Chaetomiaceae	Zopfiella	karachiensis
ASV003293	25	Fungi	Ascomycota	Dothideomycetes	Pleosporales	Phaeosphaeriaceae	Neostagonospora	sp
ASV003295	162	Fungi	Basidiomycota	Agaricomycetes	Trechisporales	Hydnodontaceae	Trechispora	unclassified
ASV003298	635	Fungi	Basidiomycota	Agaricomycetes	Agaricales	Tricholomataceae	Mycena	stylobates
ASV003321	39	Fungi	Glomeromycota	Glomeromycetes	Glomerales	Glomeraceae	Microdominikia	sp
ASV003328	16	Fungi	Ascomycota	Dothideomycetes	Pleosporales	Didymellaceae	Didymella	unclassified
ASV003359	102	Fungi	Glomeromycota	Glomeromycetes	Glomerales	Glomeraceae	unclassified	unclassified
ASV003364	13	Fungi	unclassified	unclassified	unclassified	unclassified	unclassified	unclassified
ASV003405	58	Fungi	Ascomycota	Pezizomycetes	Pezizales	sedis	Coprotus	sexdecimsporus
ASV003410	34	Fungi	Ascomycota	Dothideomycetes	Capnodiales	Dissoconiaceae	Ramichloridium	punctatum
ASV003424	2415	Fungi	Basidiomycota	Agaricomycetes	Cantharellales	Ceratobasidiaceae	Ceratobasidiaceae	sp
ASV003464	162	Fungi	Ascomycota	unclassified	unclassified	unclassified	unclassified	unclassified
ASV003492	56	Fungi	Ascomycota	unclassified	unclassified	unclassified	unclassified	unclassified
ASV003506	36	Fungi	Basidiomycota	Cystobasidiomycetes	Erythrobasidiales	Erythrobasidiaceae	Erythrobasidium	hasegawianum
ASV003508	48	Fungi	Ascomycota	Dothideomycetes	Microthyriales	sedis	Neoscolecobasidium	agapanthi
ASV003521	12	Fungi	Ascomycota	Dothideomycetes	Capnodiales	Cladosporiaceae	Cladosporium	unclassified
ASV003528	574	Fungi	Basidiomycota	Tremellomycetes	Tremellales	unclassified	unclassified	unclassified
ASV003530	19	Fungi	Ascomycota	Sordariomycetes	unclassified	unclassified	unclassified	unclassified
ASV003534	105	Fungi	Ascomycota	Dothideomycetes	Pleosporales	Phaeosphaeriaceae	Ophiosphaerella	sp
ASV003536	105	Fungi	Ascomycota	Lecanoromycetes	Acarosporales	Acarosporaceae	Neoacrodontiella	eucalypti
ASV003537	687	Fungi	Ascomycota	Dothideomycetes	Pleosporales	Phaeosphaeriaceae	unclassified	unclassified
ASV003539	47	Fungi	Ascomycota	sedis	sedis	sedis	Cytosporella	juncicola
ASV003542	26	Fungi	Ascomycota	Sordariomycetes	Trichosphaeriales	Trichosphaeriaceae	Nigrospora	oryzae
ASV003555	13	Fungi	unclassified	unclassified	unclassified	unclassified	unclassified	unclassified
ASV003576	52	Fungi	Ascomycota	Dothideomycetes	Pleosporales	Delitschiaceae	Delitschia	chaetomioides
ASV003590	199	Fungi	Basidiomycota	Agaricomycetes	Cantharellales	unclassified	unclassified	unclassified
ASV003604	90	Fungi	Glomeromycota	Glomeromycetes	Glomerales	Glomeraceae	Septoglomus	viscosum
ASV003608	36	Fungi	Glomeromycota	Glomeromycetes	Glomerales	Glomeraceae	Funneliformis	mosseae
ASV003611	79	Fungi	Mucoromycota	Mucoromycetes	Mucorales	Cunninghamellaceae	Absidia	glauca
ASV003615	83	Fungi	unclassified	unclassified	unclassified	unclassified	unclassified	unclassified
ASV003634	111	Fungi	Glomeromycota	Glomeromycetes	Glomerales	Glomeraceae	Dominikia	sp
ASV003636	11	Fungi	Basidiomycota	Pucciniomycetes	Pucciniales	Pucciniaceae	Puccinia	emaculata
ASV003641	54	Fungi	Basidiomycota	Agaricomycetes	Sebacinales	unclassified	unclassified	unclassified
ASV003660	49	Fungi	Basidiomycota	Agaricomycetes	Polyporales	Hyphodermataceae	Hyphoderma	sp
ASV003669	78	Fungi	Ascomycota	Sordariomycetes	Magnaporthales	Magnaporthaceae	Magnaporthiopsis	sp
ASV003676	372	Fungi	Ascomycota	Dothideomycetes	Pleosporales	Lophiostomataceae	Sigarispora	unclassified
ASV003689	45	Fungi	unclassified	unclassified	unclassified	unclassified	unclassified	unclassified
ASV003709	31	Fungi	unclassified	unclassified	unclassified	unclassified	unclassified	unclassified
ASV003760	52	Fungi	Glomeromycota	Glomeromycetes	Glomerales	Glomeraceae	unclassified	unclassified
ASV003769	36	Fungi	Glomeromycota	Glomeromycetes	Glomerales	Glomerales	Glomerales	sp
ASV003776	48	Fungi	Ascomycota	Orbiliomycetes	Orbiliomycetes	Orbiliomycetes	Orbiliomycetes	sp
ASV003778	38	Fungi	Ascomycota	Sordariomycetes	Hypocreales	Clavicipitaceae	Myriogenospora	atramentosa
ASV003806	35	Fungi	Ascomycota	Leotiomycetes	Helotiales	sedis	Chalara	heteroderae
ASV003877	151	Fungi	Basidiomycota	Agaricomycetes	Agaricales	Porotheleaceae	Porotheleaceae	sp
ASV003909	28	Fungi	Basidiomycota	Agaricomycetes	Agaricales	Psathyrellaceae	Psathyrella	panaeoloides
ASV003929	14	Fungi	Ascomycota	Dothideomycetes	Pleosporales	Pleosporaceae	Alternaria	unclassified
ASV003930	58	Fungi	Ascomycota	Pezizomycetes	Pezizales	Pezizaceae	unclassified	unclassified
ASV003931	290	Fungi	Basidiomycota	Agaricomycetes	Agaricales	Pterulaceae	Coronicium	gemmiferum
ASV003932	108	Fungi	Ascomycota	Eurotiomycetes	Chaetothyriales	unclassified	unclassified	unclassified
ASV003933	65	Fungi	Basidiomycota	Agaricomycetes	Agaricales	Marasmiaceae	Crinipellis	sp
ASV003959	111	Fungi	Glomeromycota	Glomeromycetes	Glomerales	Glomeraceae	Glomus	sp
ASV003988	136	Fungi	Basidiomycota	Agaricomycetes	Agaricales	Tricholomataceae	Hydropus	sp
ASV003989	137	Fungi	Ascomycota	Dothideomycetes	Pleosporales	Trematosphaeriaceae	Trematosphaeria	sp
ASV003990	364	Fungi	Basidiomycota	Ustilaginomycetes	Ustilaginales	Ustilaginaceae	Ustilago	unclassified
ASV003991	2437	Fungi	Ascomycota	Sordariomycetes	Hypocreales	Nectriaceae	Gibberella	unclassified
ASV003992	43	Fungi	Basidiomycota	Agaricomycetes	Agaricales	Entolomataceae	Entoloma	unclassified
ASV003994	435	Fungi	Ascomycota	Sordariomycetes	Sordariales	Lasiosphaeriaceae	Podospora	intestinacea
ASV003997	88	Fungi	Basidiomycota	Agaricomycetes	Agaricales	Bolbitiaceae	Conocybe	unclassified
ASV003998	69	Fungi	Glomeromycota	Glomeromycetes	Glomerales	Glomeraceae	Rhizophagus	unclassified
ASV003999	172	Fungi	Ascomycota	Leotiomycetes	Thelebolales	Pseudeurotiaceae	Pseudeurotium	hygrophilum
ASV004001	979	Fungi	Ascomycota	unclassified	unclassified	unclassified	unclassified	unclassified
ASV004007	43	Fungi	Chytridiomycota	GS13	GS13	GS13	GS13	sp
ASV004040	52	Fungi	Ascomycota	Eurotiomycetes	Chaetothyriales	unclassified	unclassified	unclassified
ASV004098	113	Fungi	Basidiomycota	Agaricomycetes	Geastrales	Geastraceae	Geastrum	arenarium
ASV004138	15	Fungi	Ascomycota	unclassified	unclassified	unclassified	unclassified	unclassified
ASV004140	135	Fungi	Glomeromycota	Glomeromycetes	Glomerales	Glomeraceae	Dominikia	iranica
ASV004141	33	Fungi	Ascomycota	Eurotiomycetes	Onygenales	Onygenales	Onygenales	sp
ASV004160	35	Fungi	Ascomycota	Ascomycota	Ascomycota	Ascomycota	Ascomycota	sp
ASV004163	16	Fungi	Ascomycota	Sordariomycetes	Hypocreales	Stachybotryaceae	Albifimbria	terrestris
ASV004188	26	Fungi	Glomeromycota	Glomeromycetes	Glomerales	Glomeraceae	Glomeraceae	sp
ASV004204	17	Fungi	Ascomycota	Lecanoromycetes	Acarosporales	Acarosporaceae	Neoacrodontiella	eucalypti
ASV004223	49	Fungi	Basidiomycota	Agaricomycetes	Hymenochaetales	Schizoporaceae	Lyomyces	unclassified
ASV004226	41	Fungi	unclassified	unclassified	unclassified	unclassified	unclassified	unclassified
ASV004284	21	Fungi	Ascomycota	Dothideomycetes	Pleosporales	Lentitheciaceae	Darksidea	sp
ASV004302	13	Fungi	Ascomycota	Sordariomycetes	Hypocreales	Nectriaceae	Neocosmospora	unclassified
ASV004316	38	Fungi	unclassified	unclassified	unclassified	unclassified	unclassified	unclassified
ASV004317	30	Fungi	Ascomycota	Lecanoromycetes	Ostropales	Stictidaceae	Cyanodermella	viridula
ASV004318	16	Fungi	Ascomycota	Lecanoromycetes	Ostropales	Gomphillaceae	unclassified	unclassified
ASV004382	71	Fungi	Basidiomycota	Agaricomycetes	Agaricales	Clavariaceae	Clavaria	sp
ASV004405	21	Fungi	Ascomycota	Sordariomycetes	unclassified	unclassified	unclassified	unclassified
ASV004408	240	Fungi	Ascomycota	Dothideomycetes	unclassified	unclassified	unclassified	unclassified
ASV004444	81	Fungi	Ascomycota	Dothideomycetes	Capnodiales	unclassified	unclassified	unclassified
ASV004453	664	Fungi	Ascomycota	Leotiomycetes	Helotiales	sedis	Microglossum	cyanobasis
ASV004454	23	Fungi	Ascomycota	Dothideomycetes	Pleosporales	Didymosphaeriaceae	Letendraea	sp
ASV004455	68	Fungi	unclassified	unclassified	unclassified	unclassified	unclassified	unclassified
ASV004456	308	Fungi	Ascomycota	Sordariomycetes	Branch06	Branch06	Branch06	sp
ASV004457	520	Fungi	Ascomycota	Eurotiomycetes	Chaetothyriales	Herpotrichiellaceae	Herpotrichiellaceae	sp
ASV004459	63	Fungi	Fungi	Fungi	Fungi	Fungi	Fungi	Dikarya
ASV004460	32	Fungi	Ascomycota	Dothideomycetes	Capnodiales	Cladosporiaceae	Toxicocladosporium	unclassified
ASV004461	567	Fungi	Ascomycota	Leotiomycetes	Helotiales	unclassified	unclassified	unclassified
ASV004464	734	Fungi	Basidiomycota	Tremellomycetes	Tremellales	Rhynchogastremataceae	Papiliotrema	fusca
ASV004533	47	Fungi	Ascomycota	Eurotiomycetes	Onygenales	sedis	Chrysosporium	lobatum
ASV004553	482	Fungi	Ascomycota	Sordariomycetes	Sordariales	Chaetomiaceae	Zopfiella	lundqvistii
ASV004619	112	Fungi	Ascomycota	Leotiomycetes	Helotiales	unclassified	unclassified	unclassified
ASV004644	71	Fungi	Basidiomycota	Ustilaginomycetes	Ustilaginales	Ustilaginaceae	Macalpinomyces	sp
ASV004654	23	Fungi	unclassified	unclassified	unclassified	unclassified	unclassified	unclassified
ASV004662	13	Fungi	Basidiomycota	Microbotryomycetes	Sporidiobolales	Sporidiobolaceae	Rhodotorula	dairenensis
ASV004684	19	Fungi	Ascomycota	Eurotiomycetes	Chaetothyriales	Herpotrichiellaceae	Herpotrichiellaceae	sp
ASV004688	26	Fungi	Glomeromycota	Archaeosporomycetes	Archaeosporales	Archaeosporales	Archaeosporales	sp
ASV004708	85	Fungi	Ascomycota	Sordariomycetes	Sordariales	Chaetomiaceae	Chaetomium	unclassified
ASV004720	19	Fungi	Ascomycota	Sordariomycetes	Hypocreales	Ophiocordycipitaceae	Hirsutella	rhossiliensis
ASV004730	24	Fungi	Ascomycota	Sordariomycetes	Hypocreales	Hypocreaceae	Trichoderma	unclassified
ASV004760	11	Fungi	Ascomycota	Dothideomycetes	Capnodiales	Mycosphaerellaceae	Pseudocercospora	norchiensis
ASV004769	56	Fungi	Ascomycota	Dothideomycetes	Pleosporales	unclassified	unclassified	unclassified
ASV004779	204	Fungi	Ascomycota	Sordariomycetes	Hypocreales	Nectriaceae	Fusarium	unclassified
ASV004794	54	Fungi	Chytridiomycota	unclassified	unclassified	unclassified	unclassified	unclassified
ASV004797	146	Fungi	Ascomycota	Dothideomycetes	Pleosporales	unclassified	unclassified	unclassified
ASV004839	196	Fungi	Ascomycota	Sordariomycetes	Sordariales	Lasiosphaeriaceae	Podospora	communis
ASV004874	47	Fungi	unclassified	unclassified	unclassified	unclassified	unclassified	unclassified
ASV004900	174	Fungi	Ascomycota	Leotiomycetes	Helotiales	sedis	Rhexocercosporidium	panacis
ASV004901	18	Fungi	Mortierellomycota	Mortierellomycetes	Mortierellales	Mortierellaceae	Mortierella	unclassified
ASV004904	21	Fungi	Ascomycota	Sordariomycetes	Sordariales	Lasiosphaeriaceae	unclassified	unclassified
ASV004907	41	Fungi	Ascomycota	Dothideomycetes	Pleosporales	Cucurbitariaceae	Pyrenochaetopsis	sp
ASV004911	786	Fungi	Ascomycota	unclassified	unclassified	unclassified	unclassified	unclassified
ASV004912	175	Fungi	Ascomycota	Leotiomycetes	Helotiales	sedis	Leohumicola	sp
ASV004913	66	Fungi	Ascomycota	Sordariomycetes	Xylariales	Hyponectriaceae	Monographella	sp
ASV004914	169	Fungi	Ascomycota	Pezizomycetes	Pezizales	Pyronemataceae	Cheilymenia	theleboloides
ASV004915	122	Fungi	Glomeromycota	Glomeromycetes	Glomerales	Glomerales	Glomerales	sp
ASV004916	85	Fungi	Glomeromycota	Glomeromycetes	Glomerales	Glomeraceae	Septoglomus	viscosum
ASV004917	65	Fungi	Ascomycota	Dothideomycetes	Pleosporales	unclassified	unclassified	unclassified
ASV004918	98	Fungi	Ascomycota	Dothideomycetes	Pleosporales	Sporormiaceae	Sporormiella	minima
ASV004920	243	Fungi	Ascomycota	Eurotiomycetes	Chaetothyriales	Chaetothyriales	Chaetothyriales	sp
ASV004922	11	Fungi	Entomophthoromycota	Entomophthoromycetes	Entomophthorales	Ancylistaceae	Conidiobolus	unclassified
ASV004924	36	Fungi	Basidiomycota	Pucciniomycetes	Pucciniales	Melampsoraceae	Melampsora	unclassified
ASV004932	933	Fungi	Ascomycota	Lecanoromycetes	Ostropales	Gomphillaceae	unclassified	unclassified
ASV004936	3390	Fungi	Ascomycota	Dothideomycetes	Pleosporales	Phaeosphaeriaceae	unclassified	unclassified
ASV004937	800	Fungi	Ascomycota	Dothideomycetes	Capnodiales	Mycosphaerellaceae	Septoria	erigerontis
ASV004938	8085	Fungi	Ascomycota	Sordariomycetes	Chaetosphaeriales	Chaetosphaeriaceae	Dinemasporium	cruciferum
ASV004939	684	Fungi	Ascomycota	Dothideomycetes	Pleosporales	Sporormiaceae	Preussia	aemulans
ASV004942	381	Fungi	Ascomycota	Sordariomycetes	unclassified	unclassified	unclassified	unclassified
ASV004944	79	Fungi	unclassified	unclassified	unclassified	unclassified	unclassified	unclassified
ASV004945	605	Fungi	Ascomycota	Sordariomycetes	Sordariales	Chaetomiaceae	Pseudothielavia	terricola
ASV004947	1049	Fungi	Ascomycota	Sordariomycetes	Coniochaetales	unclassified	unclassified	unclassified
ASV004948	14	Fungi	unclassified	unclassified	unclassified	unclassified	unclassified	unclassified
ASV004949	1995	Fungi	Ascomycota	Dothideomycetes	Pleosporales	Pleosporaceae	Alternaria	dactylidicola
ASV004950	712	Fungi	Basidiomycota	Microbotryomycetes	Sporidiobolales	Sporidiobolaceae	Sporidiobolus	pararoseus
ASV004951	89	Fungi	Basidiomycota	Agaricomycetes	Polyporales	Podoscyphaceae	Podoscypha	unclassified
ASV004954	115	Fungi	Ascomycota	Dothideomycetes	Pleosporales	unclassified	unclassified	unclassified
ASV004958	41	Fungi	Ascomycota	Dothideomycetes	Pleosporales	Lentitheciaceae	Darksidea	unclassified
ASV004961	232	Fungi	Ascomycota	Sordariomycetes	Coniochaetales	Coniochaetaceae	Coniochaeta	sp
ASV004962	5101	Fungi	Mortierellomycota	Mortierellomycetes	Mortierellales	Mortierellaceae	Mortierella	elongata
ASV004963	146	Fungi	Glomeromycota	Glomeromycetes	Glomerales	Glomeraceae	Rhizophagus	irregularis
ASV004964	760	Fungi	Ascomycota	Sordariomycetes	Xylariales	Microdochiaceae	Microdochium	bolleyi
ASV005015	117	Fungi	Ascomycota	Sordariomycetes	Sordariales	Lasiosphaeriaceae	Schizothecium	glutinans
ASV005018	130	Fungi	unclassified	unclassified	unclassified	unclassified	unclassified	unclassified
ASV005021	88	Fungi	Ascomycota	Pezizomycetes	Pezizales	Pezizaceae	Oedocephalum	sp
ASV005058	1368	Fungi	Ascomycota	Eurotiomycetes	Eurotiomycetes	Eurotiomycetes	Eurotiomycetes	sp
ASV005061	66	Fungi	Basidiomycota	Agaricomycetes	Trechisporales	Hydnodontaceae	Trechispora	sp
ASV005124	29	Fungi	Ascomycota	Dothideomycetes	Pleosporales	Phaeosphaeriaceae	unclassified	unclassified
ASV005130	33	Fungi	Ascomycota	Sordariomycetes	unclassified	unclassified	unclassified	unclassified
ASV005140	43	Fungi	Basidiomycota	Agaricomycetes	Auriculariales	sedis	Oliveonia	sp
ASV005142	50	Fungi	Ascomycota	Sordariomycetes	Sordariales	Lasiosphaeriaceae	Podospora	communis
ASV005156	27	Fungi	Ascomycota	Orbiliomycetes	Orbiliales	Orbiliaceae	Orbiliaceae	sp
ASV005192	30	Fungi	Ascomycota	Dothideomycetes	Pleosporales	Phaeosphaeriaceae	unclassified	unclassified
ASV005194	16	Fungi	Ascomycota	Dothideomycetes	Pleosporales	Sporormiaceae	Sporormiella	megalospora
ASV005196	17	Fungi	unclassified	unclassified	unclassified	unclassified	unclassified	unclassified
ASV005204	12	Fungi	Ascomycota	Sordariomycetes	Hypocreales	unclassified	unclassified	unclassified
ASV005229	60	Fungi	unclassified	unclassified	unclassified	unclassified	unclassified	unclassified
ASV005280	21	Fungi	Ascomycota	Lecanoromycetes	Acarosporales	Acarosporaceae	Neoacrodontiella	eucalypti
ASV005365	11	Fungi	Ascomycota	Sordariomycetes	Hypocreales	sedis	Acremonium	brachypenium
ASV005370	19	Fungi	Ascomycota	Orbiliomycetes	Orbiliales	Orbiliaceae	Arthrobotrys	unclassified
ASV005399	39	Fungi	Basidiomycota	Agaricomycetes	Agaricales	Tricholomataceae	Delicatula	unclassified
ASV005405	181	Fungi	Glomeromycota	Glomeromycetes	Glomerales	Glomeraceae	Dominikia	sp
ASV005406	48	Fungi	Ascomycota	sedis	sedis	sedis	Tricellula	curvata
ASV005407	43	Fungi	Glomeromycota	Glomeromycetes	Glomerales	Glomeraceae	Glomeraceae	sp
ASV005410	34	Fungi	Ascomycota	Eurotiomycetes	Chaetothyriales	Herpotrichiellaceae	Herpotrichiellaceae	sp
ASV005416	164	Fungi	Ascomycota	Dothideomycetes	Capnodiales	Cladosporiaceae	Cladosporium	unclassified
ASV005418	131	Fungi	Basidiomycota	Agaricomycetes	Auriculariales	sedis	Microsebacina	fugacissima
ASV005486	15	Fungi	Ascomycota	Dothideomycetes	Capnodiales	Teratosphaeriaceae	Devriesia	americana
ASV005496	134	Fungi	Ascomycota	Eurotiomycetes	Chaetothyriales	Herpotrichiellaceae	Cladophialophora	sp
ASV005501	21	Fungi	Ascomycota	Eurotiomycetes	Eurotiales	Aspergillaceae	unclassified	unclassified
ASV005502	76	Fungi	Ascomycota	Laboulbeniomycetes	Pyxidiophorales	Pyxidiophorales	Pyxidiophorales	sp
ASV005507	46	Fungi	Ascomycota	Dothideomycetes	Pleosporales	Pleosporaceae	Curvularia	inaequalis
ASV005538	53	Fungi	Ascomycota	Sordariomycetes	Xylariales	Apiosporaceae	Arthrinium	saccharicola
ASV005544	12	Fungi	Basidiomycota	Agaricomycetes	Cantharellales	Ceratobasidiaceae	Ceratobasidiaceae	sp
ASV005546	58	Fungi	Basidiomycota	Tremellomycetes	unclassified	unclassified	unclassified	unclassified
ASV005567	52	Fungi	unclassified	unclassified	unclassified	unclassified	unclassified	unclassified
ASV005599	523	Fungi	Ascomycota	unclassified	unclassified	unclassified	unclassified	unclassified
ASV005600	76	Fungi	Basidiomycota	Cystobasidiomycetes	sedis	unclassified	unclassified	unclassified
ASV005602	55	Fungi	Ascomycota	Sordariomycetes	Savoryellales	Savoryellaceae	Savoryella	lignicola
ASV005608	98	Fungi	Ascomycota	Dothideomycetes	Capnodiales	Teratosphaeriaceae	unclassified	unclassified
ASV005637	89	Fungi	Ascomycota	Geoglossomycetes	Geoglossales	Geoglossaceae	Geoglossum	sp
ASV005659	56	Fungi	Ascomycota	unclassified	unclassified	unclassified	unclassified	unclassified
ASV005674	24	Fungi	Basidiomycota	Agaricomycetes	Corticiales	Corticiaceae	Laetisaria	fuciformis
ASV005687	39	Fungi	unclassified	unclassified	unclassified	unclassified	unclassified	unclassified
ASV005690	22	Fungi	Ascomycota	Dothideomycetes	Pleosporales	Didymellaceae	Epicoccum	plurivorum
ASV005703	49	Fungi	Ascomycota	Dothideomycetes	Pleosporales	Phaeosphaeriaceae	Septoriella	sp
ASV005739	17	Fungi	Olpidiomycota	Olpidiomycetes	Olpidiales	Olpidiaceae	Olpidium	sp
ASV005772	68	Fungi	Basidiomycota	Agaricomycetes	unclassified	unclassified	unclassified	unclassified
ASV005774	11	Fungi	Basidiomycota	Agaricomycetes	Agaricales	Hygrophoraceae	Hygrocybe	glutinipes
ASV005775	13	Fungi	unclassified	unclassified	unclassified	unclassified	unclassified	unclassified
ASV005803	37	Fungi	Ascomycota	Sordariomycetes	Sordariales	Lasiosphaeriaceae	Podospora	pyriformis
ASV005827	12	Fungi	Ascomycota	Sordariomycetes	Sordariales	Chaetomiaceae	Dichotomopilus	fusus
ASV005828	20	Fungi	Ascomycota	Eurotiomycetes	Eurotiomycetes	Eurotiomycetes	Eurotiomycetes	sp
ASV005849	22	Fungi	unclassified	unclassified	unclassified	unclassified	unclassified	unclassified
ASV005865	76	Fungi	Ascomycota	Eurotiomycetes	Onygenales	Onygenales	Onygenales	sp
ASV005887	65	Fungi	Ascomycota	unclassified	unclassified	unclassified	unclassified	unclassified
ASV005891	261	Fungi	Ascomycota	Sordariomycetes	Sordariales	Lasiosphaeriaceae	Schizothecium	vesticola
ASV005892	240	Fungi	Ascomycota	Sordariomycetes	Microascales	Halosphaeriaceae	Cirrenalia	sp
ASV005893	29	Fungi	Basidiomycota	Agaricomycetes	Sebacinales	Serendipitaceae	Serendipita	sp
ASV005894	62	Fungi	Basidiomycota	Agaricomycetes	Russulales	Peniophoraceae	Peniophora	albobadia
ASV005895	184	Fungi	Ascomycota	Dothideomycetes	Pleosporales	unclassified	unclassified	unclassified
ASV005896	56	Fungi	Ascomycota	Eurotiomycetes	Chaetothyriales	unclassified	unclassified	unclassified
ASV005899	53	Fungi	Ascomycota	Dothideomycetes	Pleosporales	Massarinaceae	Stagonospora	unclassified
ASV005903	894	Fungi	Ascomycota	Sordariomycetes	Trichosphaeriales	Trichosphaeriaceae	Nigrospora	oryzae
ASV005905	282	Fungi	Ascomycota	Leotiomycetes	unclassified	unclassified	unclassified	unclassified
ASV005911	136	Fungi	Ascomycota	Dothideomycetes	Capnodiales	Teratosphaeriaceae	Lapidomyces	sp
ASV005912	306	Fungi	Ascomycota	Sordariomycetes	Sordariales	sedis	Conlarium	sp
ASV005915	34	Fungi	unclassified	unclassified	unclassified	unclassified	unclassified	unclassified
ASV005928	36	Fungi	Ascomycota	Sordariomycetes	Annulatascales	Annulatascaceae	Dictyosporella	sp
ASV005949	217	Fungi	unclassified	unclassified	unclassified	unclassified	unclassified	unclassified
ASV005950	28	Fungi	Basidiomycota	Microbotryomycetes	Sporidiobolales	Sporidiobolaceae	Rhodotorula	babjevae
ASV005952	16	Fungi	Ascomycota	Eurotiomycetes	Eurotiomycetes	Eurotiomycetes	Eurotiomycetes	sp
ASV005980	23	Fungi	Ascomycota	Eurotiomycetes	Chaetothyriales	Herpotrichiellaceae	Herpotrichiellaceae	sp
ASV005994	21	Fungi	Ascomycota	Dothideomycetes	Pleosporales	Sporormiaceae	Sporormiella	similis
ASV005996	158	Fungi	Ascomycota	Sordariomycetes	Branch06	Branch06	Branch06	sp
ASV006042	29	Fungi	Ascomycota	Dothideomycetes	Pleosporales	Pleosporaceae	Bipolaris	victoriae
ASV006051	60	Fungi	Ascomycota	Dothideomycetes	Pleosporales	Cucurbitariaceae	Pyrenochaetopsis	unclassified
ASV006071	679	Fungi	Ascomycota	Sordariomycetes	Sordariales	sedis	Ramophialophora	unclassified
ASV006089	136	Fungi	Ascomycota	Eurotiomycetes	Chaetothyriales	Herpotrichiellaceae	Cladophialophora	chaetospira
ASV006107	15	Fungi	Ascomycota	Leotiomycetes	Rhytismatales	sedis	Karstenia	macer
ASV006114	28	Fungi	Basidiomycota	Agaricomycetes	Trechisporales	Hydnodontaceae	Subulicystidium	sp
ASV006136	90	Fungi	Ascomycota	Sordariomycetes	Hypocreales	Bionectriaceae	Ochronectria	thailandica
ASV006137	12	Fungi	Ascomycota	Dothideomycetes	Dothideales	Aureobasidiaceae	Aureobasidium	unclassified
ASV006144	18	Fungi	Basidiomycota	Agaricomycetes	Agaricales	Stephanosporaceae	Stephanosporaceae	sp
ASV006179	15	Fungi	Basidiomycota	Agaricomycetes	Agaricales	Clavariaceae	Clavaria	unclassified
ASV006190	21	Fungi	Ascomycota	Dothideomycetes	Capnodiales	Dissoconiaceae	Dissoconium	aciculare
ASV006205	122	Fungi	Glomeromycota	Glomeromycetes	Glomerales	Glomeraceae	Dominikia	sp
ASV006224	32	Fungi	Mortierellomycota	Mortierellomycetes	Mortierellales	Mortierellaceae	Mortierella	unclassified
ASV006345	19	Fungi	Ascomycota	Dothideomycetes	Pleosporales	unclassified	unclassified	unclassified
ASV006346	20	Fungi	Ascomycota	Sordariomycetes	Magnaporthales	Magnaporthaceae	Pyricularia	parasitica
ASV006347	16	Fungi	Basidiomycota	Spiculogloeomycetes	Spiculogloeales	Spiculogloeaceae	Phyllozyma	linderae
ASV006355	49	Fungi	Ascomycota	Eurotiomycetes	Onygenales	Onygenales	Onygenales	sp
ASV006356	199	Fungi	Ascomycota	unclassified	unclassified	unclassified	unclassified	unclassified
ASV006357	789	Fungi	Ascomycota	Dothideomycetes	Pleosporales	unclassified	unclassified	unclassified
ASV006358	23	Fungi	Ascomycota	Dothideomycetes	Pleosporales	Phaeosphaeriaceae	Septoriella	leuchtmannii
ASV006360	54	Fungi	Ascomycota	Dothideomycetes	Capnodiales	unclassified	unclassified	unclassified
ASV006361	89	Fungi	Basidiomycota	Pucciniomycetes	Pucciniales	Pucciniaceae	Puccinia	andropogonis
ASV006362	100	Fungi	Basidiomycota	Agaricomycetes	sedis	sedis	Akenomyces	costatus
ASV006373	43	Fungi	Ascomycota	Sordariomycetes	Hypocreales	unclassified	unclassified	unclassified
ASV006404	18	Fungi	unclassified	unclassified	unclassified	unclassified	unclassified	unclassified
ASV006407	65	Fungi	Ascomycota	Sordariomycetes	Annulatascales	Annulatascaceae	Dictyosporella	sp
ASV006417	18	Fungi	Ascomycota	Dothideomycetes	Pleosporales	Pleosporaceae	Alternaria	obclavata
ASV006436	19	Fungi	Ascomycota	Eurotiomycetes	Chaetothyriales	Cyphellophoraceae	Cyphellophora	sp
ASV006447	22	Fungi	Glomeromycota	Glomeromycetes	Glomerales	Glomeraceae	Dominikia	sp
ASV006449	18	Fungi	unclassified	unclassified	unclassified	unclassified	unclassified	unclassified
ASV006450	41	Fungi	Glomeromycota	Glomeromycetes	Glomerales	Glomeraceae	Glomeraceae	sp
ASV006462	22	Fungi	unclassified	unclassified	unclassified	unclassified	unclassified	unclassified
ASV006466	24	Fungi	unclassified	unclassified	unclassified	unclassified	unclassified	unclassified
ASV006474	73	Fungi	Ascomycota	Dothideomycetes	Dothideales	unclassified	unclassified	unclassified
ASV006501	96	Fungi	Ascomycota	Dothideomycetes	Pleosporales	unclassified	unclassified	unclassified
ASV006504	85	Fungi	Glomeromycota	Glomeromycetes	Glomerales	Glomeraceae	Dominikia	unclassified
ASV006535	141	Fungi	Ascomycota	Dothideomycetes	Pleosporales	Massarinaceae	unclassified	unclassified
ASV006542	292	Fungi	Ascomycota	Sordariomycetes	Glomerellales	Plectosphaerellaceae	Lectera	nordwiniana
ASV006564	11	Fungi	Ascomycota	Dothideomycetes	Capnodiales	Dissoconiaceae	Dissoconium	aciculare
ASV006594	15	Fungi	Basidiomycota	Pucciniomycetes	Pucciniales	Coleosporiaceae	Coleosporium	plumeriae
ASV006596	77	Fungi	Ascomycota	Eurotiomycetes	Chaetothyriales	Cyphellophoraceae	Cyphellophora	sp
ASV006612	45	Fungi	Chytridiomycota	Rhizophlyctidomycetes	Rhizophlyctidales	unclassified	unclassified	unclassified
ASV006613	11	Fungi	Ascomycota	unclassified	unclassified	unclassified	unclassified	unclassified
ASV006650	17	Fungi	Glomeromycota	Glomeromycetes	Glomerales	Glomerales	Glomerales	sp
ASV006671	41	Fungi	Ascomycota	Dothideomycetes	Pleosporales	Sporormiaceae	Sporormia	grandispora
ASV006675	32	Fungi	Basidiomycota	Exobasidiomycetes	Exobasidiales	unclassified	unclassified	unclassified
ASV006676	113	Fungi	unclassified	unclassified	unclassified	unclassified	unclassified	unclassified
ASV006687	60	Fungi	Ascomycota	Dothideomycetes	Pleosporales	Sporormiaceae	Sporormiella	minima
ASV006706	23	Fungi	Glomeromycota	Glomeromycetes	Glomerales	Glomeraceae	Microdominikia	sp
ASV006710	16	Fungi	unclassified	unclassified	unclassified	unclassified	unclassified	unclassified
ASV006714	45	Fungi	Ascomycota	unclassified	unclassified	unclassified	unclassified	unclassified
ASV006731	20	Fungi	Ascomycota	Eurotiomycetes	Chaetothyriales	Herpotrichiellaceae	Herpotrichiellaceae	sp
ASV006735	39	Fungi	Ascomycota	Eurotiomycetes	Chaetothyriales	Chaetothyriales	Chaetothyriales	sp
ASV006783	17	Fungi	Glomeromycota	Glomeromycetes	Glomerales	Glomeraceae	Microdominikia	sp
ASV006790	41	Fungi	Ascomycota	Pezizomycetes	Pezizales	Pezizaceae	Pezizaceae	sp
ASV006792	62	Fungi	Ascomycota	Dothideomycetes	Venturiales	Sympoventuriaceae	Ochroconis	unclassified
ASV006793	369	Fungi	Ascomycota	Eurotiomycetes	Chaetothyriales	Herpotrichiellaceae	Herpotrichiellaceae	sp
ASV006794	121	Fungi	Ascomycota	Eurotiomycetes	Eurotiomycetes	Eurotiomycetes	Eurotiomycetes	sp
ASV006796	29	Fungi	Basidiomycota	Agaricomycetes	Cantharellales	Ceratobasidiaceae	Thanatephorus	unclassified
ASV006797	42	Fungi	Ascomycota	Sordariomycetes	Sordariales	unclassified	unclassified	unclassified
ASV006798	111	Fungi	Ascomycota	Eurotiomycetes	Onygenales	Onygenales	Onygenales	sp
ASV006799	56	Fungi	Ascomycota	Sordariomycetes	Hypocreales	Stachybotryaceae	Achroiostachys	humicola
ASV006804	114	Fungi	Ascomycota	unclassified	unclassified	unclassified	unclassified	unclassified
ASV006806	376	Fungi	Fungi	Fungi	Fungi	Fungi	Fungi	Dikarya
ASV006810	101	Fungi	Basidiomycota	Agaricomycetes	Auriculariales	Auriculariaceae	unclassified	unclassified
ASV006811	28	Fungi	Glomeromycota	Glomeromycetes	Glomerales	Glomeraceae	Glomeraceae	sp
ASV006813	6979	Fungi	Ascomycota	Dothideomycetes	Pleosporales	Phaeosphaeriaceae	Neostagonospora	sp
ASV006840	109	Fungi	Ascomycota	Eurotiomycetes	Onygenales	unclassified	unclassified	unclassified
ASV006868	244	Fungi	Ascomycota	Eurotiomycetes	Chaetothyriales	Herpotrichiellaceae	Cladophialophora	unclassified
ASV006869	58	Fungi	Basidiomycota	Agaricomycetes	Cantharellales	Ceratobasidiaceae	Ceratobasidiaceae	sp
ASV006895	87	Fungi	Basidiomycota	Agaricomycetes	Agaricales	Clavariaceae	Clavulinopsis	laeticolor
ASV006908	26	Fungi	Ascomycota	Orbiliomycetes	Orbiliales	unclassified	unclassified	unclassified
ASV006935	11	Fungi	Ascomycota	Dothideomycetes	Pleosporales	Didymosphaeriaceae	Pseudopithomyces	palmicola
ASV006971	89	Fungi	Ascomycota	Sordariomycetes	Sordariales	Lasiosphaeriaceae	Cladorrhinum	sp
ASV006979	11	Fungi	Ascomycota	Sordariomycetes	unclassified	unclassified	unclassified	unclassified
ASV006982	346	Fungi	Ascomycota	Sordariomycetes	Branch06	Branch06	Branch06	sp
ASV006983	45	Fungi	Glomeromycota	Glomeromycetes	Glomerales	Glomeraceae	Glomus	sp
ASV007013	25	Fungi	unclassified	unclassified	unclassified	unclassified	unclassified	unclassified
ASV007021	43	Fungi	Ascomycota	Dothideomycetes	Pleosporales	Didymellaceae	Epicoccum	unclassified
ASV007087	12	Fungi	Ascomycota	Sordariomycetes	Hypocreales	Nectriaceae	Fusarium	unclassified
ASV007124	22	Fungi	unclassified	unclassified	unclassified	unclassified	unclassified	unclassified
ASV007128	573	Fungi	Ascomycota	Eurotiomycetes	Chaetothyriales	Herpotrichiellaceae	Herpotrichiellaceae	sp
ASV007135	199	Fungi	Ascomycota	Sordariomycetes	Glomerellales	Plectosphaerellaceae	Plectosphaerella	unclassified
ASV007158	39	Fungi	Basidiomycota	Pucciniomycetes	Pucciniales	Pucciniaceae	Puccinia	andropogonis
ASV007180	14	Fungi	Basidiomycota	Agaricomycetes	Phallales	Phallaceae	Phallus	rugulosus
ASV007188	55	Fungi	Ascomycota	Dothideomycetes	Pleosporales	Lophiostomataceae	unclassified	unclassified
ASV007217	24	Fungi	Basidiomycota	Agaricomycetes	Agaricales	Agaricaceae	Cystoagaricus	sp
ASV007223	40	Fungi	Ascomycota	Pezizomycetes	Pezizales	Pyronemataceae	Geopyxis	unclassified
ASV007249	38	Fungi	Ascomycota	Dothideomycetes	Pleosporales	Didymellaceae	Epicoccum	sorghinum
ASV007252	16	Fungi	Ascomycota	Dothideomycetes	Capnodiales	Cladosporiaceae	Toxicocladosporium	unclassified
ASV007258	33	Fungi	Ascomycota	Leotiomycetes	Helotiales	Helotiales	Helotiales	sp
ASV007260	571	Fungi	Ascomycota	Sordariomycetes	Sordariales	unclassified	unclassified	unclassified
ASV007261	87	Fungi	unclassified	unclassified	unclassified	unclassified	unclassified	unclassified
ASV007263	230	Fungi	Ascomycota	Sordariomycetes	Hypocreales	Hypocreales	Hypocreales	sp
ASV007264	4336	Fungi	Ascomycota	Sordariomycetes	Xylariales	Microdochiaceae	Microdochium	seminicola
ASV007265	18	Fungi	Ascomycota	Dothideomycetes	Pleosporales	Phaeosphaeriaceae	Neosetophoma	unclassified
ASV007267	457	Fungi	Ascomycota	Dothideomycetes	Pleosporales	unclassified	unclassified	unclassified
ASV007289	17	Fungi	Ascomycota	Dothideomycetes	Pleosporales	Phaeosphaeriaceae	Phaeopoacea	sp
ASV007317	16	Fungi	Glomeromycota	unclassified	unclassified	unclassified	unclassified	unclassified
ASV007319	74	Fungi	Ascomycota	Dothideomycetes	Pleosporales	unclassified	unclassified	unclassified
ASV007326	35	Fungi	Ascomycota	Sordariomycetes	Sordariales	Lasiosphaeriaceae	Schizothecium	tetrasporum
ASV007354	91	Fungi	Ascomycota	unclassified	unclassified	unclassified	unclassified	unclassified
ASV007402	32	Fungi	Glomeromycota	Glomeromycetes	Glomerales	Glomeraceae	unclassified	unclassified
ASV007442	50	Fungi	Basidiomycota	Cystobasidiomycetes	Erythrobasidiales	unclassified	unclassified	unclassified
ASV007452	52	Fungi	Ascomycota	Dothideomycetes	Pleosporales	Tetraplosphaeriaceae	Tetraplosphaeria	sp
ASV007459	11	Fungi	Chytridiomycota	Chytridiomycota	Chytridiomycota	Chytridiomycota	Chytridiomycota	sp
ASV007492	134	Fungi	unclassified	unclassified	unclassified	unclassified	unclassified	unclassified
ASV007493	21	Fungi	unclassified	unclassified	unclassified	unclassified	unclassified	unclassified
ASV007494	29	Fungi	unclassified	unclassified	unclassified	unclassified	unclassified	unclassified
ASV007496	76	Fungi	Glomeromycota	Glomeromycetes	Diversisporales	Diversisporaceae	Diversisporaceae	sp
ASV007497	61	Fungi	unclassified	unclassified	unclassified	unclassified	unclassified	unclassified
ASV007501	11	Fungi	Ascomycota	Sordariomycetes	Branch06	Branch06	Branch06	sp
ASV007531	67	Fungi	Ascomycota	unclassified	unclassified	unclassified	unclassified	unclassified
ASV007532	42	Fungi	Ascomycota	Pezizomycetes	Pezizales	Pyronemataceae	Scutellinia	sp
ASV007586	267	Fungi	unclassified	unclassified	unclassified	unclassified	unclassified	unclassified
ASV007609	11	Fungi	Ascomycota	Eurotiomycetes	Eurotiales	Aspergillaceae	Aspergillus	terreus
ASV007612	18	Fungi	unclassified	unclassified	unclassified	unclassified	unclassified	unclassified
ASV007629	21	Fungi	Ascomycota	unclassified	unclassified	unclassified	unclassified	unclassified
ASV007634	81	Fungi	Ascomycota	Eurotiomycetes	Eurotiales	Aspergillaceae	Penicillium	unclassified
ASV007654	39	Fungi	unclassified	unclassified	unclassified	unclassified	unclassified	unclassified
ASV007687	67	Fungi	unclassified	unclassified	unclassified	unclassified	unclassified	unclassified
ASV007690	166	Fungi	Kickxellomycota	Kickxellomycetes	Kickxellales	Kickxellaceae	Ramicandelaber	sp
ASV007692	109	Fungi	Basidiomycota	Agaricomycetes	Agaricales	Bolbitiaceae	Conocybe	unclassified
ASV007699	58	Fungi	Basidiomycota	Agaricomycetes	Agaricales	unclassified	unclassified	unclassified
ASV007700	154	Fungi	Ascomycota	unclassified	unclassified	unclassified	unclassified	unclassified
ASV007701	1629	Fungi	Basidiomycota	Ustilaginomycetes	Ustilaginales	Ustilaginaceae	Langdonia	jejuensis
ASV007702	181	Fungi	Ascomycota	Dothideomycetes	Pleosporales	Dictyosporiaceae	Dictyosporium	heptasporum
ASV007703	7295	Fungi	Ascomycota	Sordariomycetes	Sordariales	Lasiosphaeriaceae	unclassified	unclassified
ASV007707	48	Fungi	Ascomycota	Sordariomycetes	Sordariales	Lasiosphaeriaceae	Podospora	unclassified
ASV007758	149	Fungi	Ascomycota	Sordariomycetes	Hypocreales	Hypocreaceae	Trichoderma	spirale
ASV007759	29	Fungi	unclassified	unclassified	unclassified	unclassified	unclassified	unclassified
ASV007784	14	Fungi	Ascomycota	Dothideomycetes	Pleosporales	Didymellaceae	unclassified	unclassified
ASV007809	13	Fungi	Kickxellomycota	Kickxellomycetes	Kickxellales	unclassified	unclassified	unclassified
ASV007810	13	Fungi	Ascomycota	Dothideomycetes	Pleosporales	Pleosporaceae	Curvularia	unclassified
ASV007877	34	Fungi	Ascomycota	Eurotiomycetes	Chaetothyriales	Herpotrichiellaceae	Herpotrichiellaceae	sp
ASV007894	191	Fungi	Ascomycota	Dothideomycetes	Pleosporales	Phaeosphaeriaceae	unclassified	unclassified
ASV007935	12	Fungi	Chytridiomycota	Chytridiomycetes	unclassified	unclassified	unclassified	unclassified
ASV007950	11	Fungi	unclassified	unclassified	unclassified	unclassified	unclassified	unclassified
ASV007955	22	Fungi	Ascomycota	Dothideomycetes	Capnodiales	Dissoconiaceae	Dissoconium	aciculare
ASV008028	107	Fungi	Ascomycota	unclassified	unclassified	unclassified	unclassified	unclassified
ASV008074	26	Fungi	Ascomycota	Sordariomycetes	Magnaporthales	Magnaporthaceae	Pseudophialophora	sp
ASV008089	231	Fungi	Ascomycota	Dothideomycetes	Pleosporales	Melanommataceae	Herpotrichia	australis
ASV008108	43	Fungi	Basidiomycota	Exobasidiomycetes	Entylomatales	sedis	Tilletiopsis	washingtonensis
ASV008152	86	Fungi	Ascomycota	Eurotiomycetes	Chaetothyriales	Herpotrichiellaceae	Cladophialophora	exuberans
ASV008155	14	Fungi	Ascomycota	Dothideomycetes	Pleosporales	Phaeosphaeriaceae	Phaeoseptoriella	zeae
ASV008156	39	Fungi	unclassified	unclassified	unclassified	unclassified	unclassified	unclassified
ASV008158	37	Fungi	unclassified	unclassified	unclassified	unclassified	unclassified	unclassified
ASV008160	37	Fungi	Ascomycota	unclassified	unclassified	unclassified	unclassified	unclassified
ASV008161	97	Fungi	Glomeromycota	Glomeromycota	Glomeromycota	Glomeromycota	Glomeromycota	unclassified
ASV008162	859	Fungi	Basidiomycota	Agaricomycetes	Agaricales	Tricholomataceae	Dermoloma	sp
ASV008168	28	Fungi	unclassified	unclassified	unclassified	unclassified	unclassified	unclassified
ASV008171	190	Fungi	Ascomycota	Leotiomycetes	Helotiales	unclassified	unclassified	unclassified
ASV008226	50	Fungi	Ascomycota	Eurotiomycetes	Chaetothyriales	Herpotrichiellaceae	Herpotrichiellaceae	sp
ASV008228	11	Fungi	Ascomycota	Dothideomycetes	Capnodiales	Dissoconiaceae	Dissoconium	sp
ASV008275	18	Fungi	Glomeromycota	unclassified	unclassified	unclassified	unclassified	unclassified
ASV008288	32	Fungi	Basidiomycota	Agaricomycetes	Agaricales	Hygrophoraceae	Hygrocybe	glutinipes
ASV008317	199	Fungi	unclassified	unclassified	unclassified	unclassified	unclassified	unclassified
ASV008319	137	Fungi	Ascomycota	Dothideomycetes	Pleosporales	Phaeosphaeriaceae	unclassified	unclassified
ASV008324	13	Fungi	unclassified	unclassified	unclassified	unclassified	unclassified	unclassified
ASV008335	15	Fungi	Ascomycota	Dothideomycetes	Capnodiales	Dissoconiaceae	Dissoconium	sp
ASV008363	17	Fungi	Ascomycota	Dothideomycetes	Dothideales	Dothioraceae	Pseudoseptoria	obscura
ASV008366	29	Fungi	Ascomycota	Dothideomycetes	Dothideales	Dothioraceae	Pringsheimia	sp
ASV008405	33	Fungi	Ascomycota	Dothideomycetes	Capnodiales	Cladosporiaceae	Rachicladosporium	sp
ASV008406	92	Fungi	Glomeromycota	Glomeromycetes	Glomerales	Glomeraceae	Rhizophagus	sp
ASV008410	95	Fungi	unclassified	unclassified	unclassified	unclassified	unclassified	unclassified
ASV008411	130	Fungi	Ascomycota	Dothideomycetes	Dothideales	Dothioraceae	Dothioraceae	sp
ASV008412	18	Fungi	Basidiomycota	Agaricomycetes	Agaricales	Psathyrellaceae	Coprinopsis	unclassified
ASV008428	29	Fungi	Glomeromycota	Glomeromycetes	Glomerales	Glomeraceae	Glomeraceae	sp
ASV008450	88	Fungi	Ascomycota	unclassified	unclassified	unclassified	unclassified	unclassified
ASV008451	160	Fungi	Ascomycota	Eurotiomycetes	Onygenales	Onygenales	Onygenales	sp
ASV008494	101	Fungi	Ascomycota	Dothideomycetes	Capnodiales	Mycosphaerellaceae	unclassified	unclassified
ASV008505	53	Fungi	Ascomycota	Dothideomycetes	Pleosporales	Pleosporaceae	Curvularia	inaequalis
ASV008546	53	Fungi	Ascomycota	Sordariomycetes	Sordariales	Lasiosphaeriaceae	Arnium	sp
ASV008579	60	Fungi	Basidiomycota	Agaricomycetes	Cantharellales	Ceratobasidiaceae	Ceratobasidiaceae	sp
ASV008580	62	Fungi	unclassified	unclassified	unclassified	unclassified	unclassified	unclassified
ASV008582	39	Fungi	Basidiomycota	Agaricomycetes	Boletales	Rhizopogonaceae	Rhizopogon	arctostaphyli
ASV008621	249	Fungi	Ascomycota	Eurotiomycetes	Chaetothyriales	Herpotrichiellaceae	Herpotrichiellaceae	sp
ASV008629	44	Fungi	unclassified	unclassified	unclassified	unclassified	unclassified	unclassified
ASV008632	2917	Fungi	Ascomycota	Dothideomycetes	Pleosporales	Phaeosphaeriaceae	Chaetosphaeronema	sp
ASV008634	2095	Fungi	Ascomycota	Dothideomycetes	Pleosporales	Pleosporaceae	Alternaria	tenuissima
ASV008635	263	Fungi	Basidiomycota	Pucciniomycetes	Pucciniales	Pucciniaceae	Puccinia	recondita
ASV008636	61	Fungi	Ascomycota	Sordariomycetes	Annulatascales	Annulatascaceae	Annulatascaceae	sp
ASV008646	77	Fungi	Glomeromycota	Glomeromycetes	Glomerales	Glomeraceae	Dominikia	sp
ASV008649	359	Fungi	Ascomycota	Dothideomycetes	Pleosporales	Lentitheciaceae	unclassified	unclassified
ASV008754	14	Fungi	unclassified	unclassified	unclassified	unclassified	unclassified	unclassified
ASV008756	72	Fungi	Basidiomycota	Agaricomycetes	Cantharellales	Ceratobasidiaceae	Thanatephorus	cucumeris
ASV008786	27	Fungi	Ascomycota	Sordariomycetes	Annulatascales	Annulatascaceae	Dictyosporella	sp
ASV008821	55	Fungi	Ascomycota	Pezizomycetes	Pezizales	unclassified	unclassified	unclassified
ASV008837	34	Fungi	Chytridiomycota	Rhizophydiomycetes	Rhizophydiales	Rhizophydiaceae	Rhizophydium	brooksianum
ASV008840	25	Fungi	Ascomycota	Dothideomycetes	Pleosporales	Phaeosphaeriaceae	unclassified	unclassified
ASV008841	11	Fungi	Ascomycota	Dothideomycetes	Pleosporales	Melanommataceae	Melanommataceae	sp
ASV008883	18	Fungi	Ascomycota	Dothideomycetes	Capnodiales	Cladosporiaceae	Cladosporium	unclassified
ASV008926	54	Fungi	Ascomycota	Sordariomycetes	Sordariales	Chaetomiaceae	unclassified	unclassified
ASV008928	62	Fungi	Ascomycota	Sordariomycetes	Hypocreales	Ophiocordycipitaceae	Ophiocordyceps	communis
ASV008958	202	Fungi	Ascomycota	Dothideomycetes	Pleosporales	Pleosporaceae	unclassified	unclassified
ASV008968	13	Fungi	unclassified	unclassified	unclassified	unclassified	unclassified	unclassified
ASV008998	98	Fungi	Ascomycota	unclassified	unclassified	unclassified	unclassified	unclassified
ASV009004	23	Fungi	Ascomycota	Eurotiomycetes	Chaetothyriales	Herpotrichiellaceae	unclassified	unclassified
ASV009006	2645	Fungi	Basidiomycota	Agaricomycetes	Auriculariales	unclassified	unclassified	unclassified
ASV009041	12	Fungi	unclassified	unclassified	unclassified	unclassified	unclassified	unclassified
ASV009049	182	Fungi	Ascomycota	Sordariomycetes	Boliniales	sedis	unclassified	unclassified
ASV009050	62	Fungi	Glomeromycota	Glomeromycetes	Glomerales	Glomeraceae	Rhizoglomus	sp
ASV009053	25	Fungi	Basidiomycota	Exobasidiomycetes	Exobasidiales	Brachybasidiaceae	Meira	argovae
ASV009057	56	Fungi	Ascomycota	Eurotiomycetes	Chaetothyriales	Herpotrichiellaceae	Herpotrichiellaceae	sp
ASV009058	27	Fungi	Ascomycota	Eurotiomycetes	Chaetothyriales	Herpotrichiellaceae	Herpotrichiellaceae	sp
ASV009061	319	Fungi	Basidiomycota	Agaricomycetes	Cantharellales	Ceratobasidiaceae	Rhizoctonia	unclassified
ASV009098	84	Fungi	Ascomycota	Eurotiomycetes	Chaetothyriales	Herpotrichiellaceae	Herpotrichiellaceae	sp
ASV009102	43	Fungi	Olpidiomycota	Olpidiomycetes	Olpidiales	Olpidiaceae	Olpidiaceae	sp
ASV009148	347	Fungi	Ascomycota	Orbiliomycetes	Orbiliales	Orbiliaceae	Dactylaria	mitrata
ASV009186	50	Fungi	Basidiomycota	Agaricomycetes	Agaricales	Clavariaceae	Clavulinopsis	laeticolor
ASV009189	74	Fungi	unclassified	unclassified	unclassified	unclassified	unclassified	unclassified
ASV009206	165	Fungi	Basidiomycota	Agaricomycetes	Agaricales	Agaricaceae	Leucoagaricus	leucothites
ASV009277	190	Fungi	unclassified	unclassified	unclassified	unclassified	unclassified	unclassified
ASV009281	16	Fungi	Glomeromycota	Glomeromycota	Glomeromycota	Glomeromycota	Glomeromycota	Glomeromycotina
ASV009302	55	Fungi	Ascomycota	Sordariomycetes	Sordariales	unclassified	unclassified	unclassified
ASV009321	43	Fungi	Ascomycota	Eurotiomycetes	Onygenales	Onygenales	Onygenales	sp
ASV009322	112	Fungi	Ascomycota	Sordariomycetes	Sordariales	Chaetomiaceae	Subramaniula	sp
ASV009333	14	Fungi	unclassified	unclassified	unclassified	unclassified	unclassified	unclassified
ASV009335	51	Fungi	Basidiomycota	Agaricomycetes	Agaricales	Tricholomataceae	Flagelloscypha	sp
ASV009342	43	Fungi	Ascomycota	sedis	sedis	sedis	Tricellula	unclassified
ASV009353	22	Fungi	Ascomycota	Dothideomycetes	Pleosporales	Coniothyriaceae	Coniothyrium	crepinianum
ASV009392	37	Fungi	Ascomycota	Leotiomycetes	Helotiales	Hyaloscyphaceae	Hyaloscypha	bicolor
ASV009409	17	Fungi	Basidiomycota	Tremellomycetes	Tremellales	Bulleribasidiaceae	Vishniacozyma	unclassified
ASV009414	11	Fungi	Ascomycota	Eurotiomycetes	Chaetothyriales	Herpotrichiellaceae	Herpotrichiellaceae	sp
ASV009457	31	Fungi	Ascomycota	Sordariomycetes	Branch06	Branch06	Branch06	sp
ASV009472	15	Fungi	unclassified	unclassified	unclassified	unclassified	unclassified	unclassified
ASV009476	13	Fungi	unclassified	unclassified	unclassified	unclassified	unclassified	unclassified
ASV009481	185	Fungi	Basidiomycota	Agaricomycetes	Tremellodendropsidales	Tremellodendropsidaceae	Tremellodendropsis	tuberosa
ASV009483	59	Fungi	Ascomycota	Dothideomycetes	Capnodiales	Dissoconiaceae	Dissoconium	sp
ASV009484	184	Fungi	Ascomycota	Dothideomycetes	Pleosporales	Phaeosphaeriaceae	unclassified	unclassified
ASV009485	169	Fungi	Basidiomycota	Cystobasidiomycetes	sedis	Symmetrosporaceae	Symmetrospora	gracilis
ASV009492	524	Fungi	Ascomycota	Dothideomycetes	Pleosporales	Delitschiaceae	Delitschia	chaetomioides
ASV009496	60	Fungi	Ascomycota	Dothideomycetes	Pleosporales	Phaeosphaeriaceae	Sclerostagonospora	sp
ASV009500	26	Fungi	Ascomycota	Archaeorhizomycetes	Archaeorhizomycetales	Archaeorhizomycetaceae	Archaeorhizomyces	sp
ASV009502	1713	Fungi	Ascomycota	Lecanoromycetes	Ostropales	Stictidaceae	Glomerobolus	gelineus
ASV009503	28	Fungi	Ascomycota	Sordariomycetes	Sordariales	Lasiosphaeriaceae	Cercophora	mirabilis
ASV009504	1371	Fungi	Ascomycota	Dothideomycetes	Pleosporales	Phaeosphaeriaceae	Phaeosphaeria	unclassified
ASV009505	8474	Fungi	Ascomycota	Dothideomycetes	Pleosporales	Phaeosphaeriaceae	Neostagonospora	sp
ASV009507	73	Fungi	Ascomycota	Leotiomycetes	Helotiales	Dermateaceae	Trichosporiella	cerebriformis
ASV009508	18	Fungi	Ascomycota	Sordariomycetes	Branch06	Branch06	Branch06	sp
ASV009510	337	Fungi	unclassified	unclassified	unclassified	unclassified	unclassified	unclassified
ASV009512	40	Fungi	Mortierellomycota	Mortierellomycetes	Mortierellales	Mortierellaceae	Mortierella	gamsii
ASV009513	1040	Fungi	Ascomycota	Dothideomycetes	Pleosporales	Phaeosphaeriaceae	unclassified	unclassified
ASV009515	5996	Fungi	Ascomycota	Dothideomycetes	Pleosporales	unclassified	unclassified	unclassified
ASV009516	1717	Fungi	Ascomycota	Dothideomycetes	Pleosporales	Delitschiaceae	Delitschia	chaetomioides
ASV009517	3304	Fungi	Basidiomycota	Cystobasidiomycetes	sedis	Symmetrosporaceae	Symmetrospora	coprosmae
ASV009519	240	Fungi	Ascomycota	Dothideomycetes	Pleosporales	Pleosporaceae	Alternaria	tenuissima
ASV009523	1870	Fungi	Basidiomycota	Cystobasidiomycetes	sedis	Symmetrosporaceae	Symmetrospora	gracilis
ASV009524	34	Fungi	Basidiomycota	Agaricomycetes	Cantharellales	Ceratobasidiaceae	Ceratobasidiaceae	sp
ASV009527	290	Fungi	Ascomycota	Dothideomycetes	Pleosporales	Lentitheciaceae	Poaceascoma	sp
ASV009531	77	Fungi	Ascomycota	Dothideomycetes	Pleosporales	unclassified	unclassified	unclassified
ASV009533	1052	Fungi	Ascomycota	Dothideomycetes	Botryosphaeriales	Botryosphaeriaceae	Macrophomina	sp
ASV009536	786	Fungi	Ascomycota	Dothideomycetes	Pleosporales	Phaeosphaeriaceae	Setophoma	terrestris
ASV009550	12	Fungi	Ascomycota	Dothideomycetes	Pleosporales	Lentitheciaceae	Keissleriella	unclassified
ASV009574	91	Fungi	Ascomycota	Dothideomycetes	Capnodiales	Mycosphaerellaceae	Septoria	unclassified
ASV009575	12	Fungi	unclassified	unclassified	unclassified	unclassified	unclassified	unclassified
ASV009578	95	Fungi	Basidiomycota	Agaricomycetes	Trechisporales	Hydnodontaceae	Trechispora	sp
ASV009582	60	Fungi	Ascomycota	Eurotiomycetes	Eurotiales	Aspergillaceae	Penicillium	pimiteouiense
ASV009600	55	Fungi	Ascomycota	Dothideomycetes	Venturiales	unclassified	unclassified	unclassified
ASV009604	17	Fungi	Ascomycota	Sordariomycetes	Hypocreales	Clavicipitaceae	unclassified	unclassified
ASV009618	29	Fungi	Glomeromycota	Paraglomeromycetes	Paraglomerales	Pervetustaceae	Pervetustus	sp
ASV009619	34	Fungi	Glomeromycota	Glomeromycetes	Diversisporales	Diversisporaceae	unclassified	unclassified
ASV009620	38	Fungi	Ascomycota	Dothideomycetes	Pleosporales	Pleosporaceae	Alternaria	unclassified
ASV009621	99	Fungi	Ascomycota	unclassified	unclassified	unclassified	unclassified	unclassified
ASV009631	48	Fungi	Ascomycota	Dothideomycetes	Pleosporales	Leptosphaeriaceae	Plenodomus	lindquistii
ASV009656	30	Fungi	Ascomycota	Dothideomycetes	unclassified	unclassified	unclassified	unclassified
ASV009700	25	Fungi	unclassified	unclassified	unclassified	unclassified	unclassified	unclassified
ASV009715	58	Fungi	Basidiomycota	Tremellomycetes	Tremellales	Trimorphomycetaceae	Saitozyma	paraflava
ASV009729	12	Fungi	Ascomycota	Sordariomycetes	Hypocreales	Nectriaceae	Neocosmospora	rubicola
ASV009785	15	Fungi	Ascomycota	Pezizomycetes	Pezizales	Ascobolaceae	unclassified	unclassified
ASV009828	117	Fungi	Ascomycota	Sordariomycetes	Branch06	Branch06	Branch06	sp
ASV009829	15	Fungi	Basidiomycota	Tremellomycetes	Tremellales	Trimorphomycetaceae	Saitozyma	paraflava
ASV009833	36	Fungi	Glomeromycota	Glomeromycetes	Glomerales	Glomeraceae	Dominikia	sp
ASV009868	30	Fungi	unclassified	unclassified	unclassified	unclassified	unclassified	unclassified
ASV009904	55	Fungi	Basidiomycota	Ustilaginomycetes	Ustilaginales	Ustilaginaceae	unclassified	unclassified
ASV009910	73	Fungi	Ascomycota	Eurotiomycetes	Chaetothyriales	unclassified	unclassified	unclassified
ASV009914	179	Fungi	Ascomycota	Dothideomycetes	unclassified	unclassified	unclassified	unclassified
ASV009958	153	Fungi	Ascomycota	Dothideomycetes	Pleosporales	unclassified	unclassified	unclassified
ASV009960	130	Fungi	Basidiomycota	Agaricomycetes	Hymenochaetales	Schizoporaceae	Xylodon	unclassified
ASV009964	77	Fungi	Basidiomycota	Agaricomycetes	Agaricales	Clavariaceae	Clavaria	acuta
ASV009965	70	Fungi	Glomeromycota	Glomeromycetes	Glomerales	Glomeraceae	Dominikia	bernensis
ASV009966	68	Fungi	unclassified	unclassified	unclassified	unclassified	unclassified	unclassified
ASV009967	31	Fungi	Ascomycota	Leotiomycetes	Thelebolales	Pseudeurotiaceae	Pseudeurotium	desertorum
ASV009969	69	Fungi	Ascomycota	Lecanoromycetes	Ostropales	Stictidaceae	Cyanodermella	unclassified
ASV009970	103	Fungi	Chytridiomycota	unclassified	unclassified	unclassified	unclassified	unclassified
ASV009971	249	Fungi	unclassified	unclassified	unclassified	unclassified	unclassified	unclassified
ASV009975	756	Fungi	Ascomycota	Dothideomycetes	Pleosporales	unclassified	unclassified	unclassified
ASV010016	46	Fungi	Basidiomycota	Agaricomycetes	Cantharellales	Ceratobasidiaceae	unclassified	unclassified
ASV010017	16	Fungi	Ascomycota	Dothideomycetes	Pleosporales	unclassified	unclassified	unclassified
ASV010018	15	Fungi	unclassified	unclassified	unclassified	unclassified	unclassified	unclassified
ASV010042	21	Fungi	Ascomycota	Dothideomycetes	Pleosporales	Didymellaceae	Ascochyta	hordei
ASV010066	16	Fungi	Ascomycota	Dothideomycetes	Capnodiales	Dissoconiaceae	Ramichloridium	apiculatum
ASV010072	232	Fungi	Glomeromycota	Glomeromycetes	Glomerales	Glomeraceae	Kamienskia	unclassified
ASV010075	49	Fungi	unclassified	unclassified	unclassified	unclassified	unclassified	unclassified
ASV010099	47	Fungi	Ascomycota	Dothideomycetes	Pleosporales	sedis	Berkleasmium	sp
ASV010110	11	Fungi	Ascomycota	Dothideomycetes	Capnodiales	Mycosphaerellaceae	unclassified	unclassified
ASV010112	63	Fungi	Ascomycota	Dothideomycetes	Pleosporales	Didymosphaeriaceae	Paraconiothyrium	brasiliense
ASV010141	46	Fungi	Chytridiomycota	Chytridiomycota	Chytridiomycota	Chytridiomycota	Chytridiomycota	sp
ASV010184	125	Fungi	Basidiomycota	Pucciniomycetes	Pucciniales	Pucciniaceae	unclassified	unclassified
ASV010214	11	Fungi	Ascomycota	Dothideomycetes	Pleosporales	Phaeosphaeriaceae	unclassified	unclassified
ASV010220	15	Fungi	Ascomycota	Dothideomycetes	Pleosporales	Phaeosphaeriaceae	Phaeosphaeria	unclassified
ASV010241	110	Fungi	Ascomycota	Sordariomycetes	Sordariales	Lasiosphaeriaceae	Triangularia	verruculosa
ASV010273	27	Fungi	unclassified	unclassified	unclassified	unclassified	unclassified	unclassified
ASV010324	19	Fungi	Ascomycota	Dothideomycetes	Dothideales	Dothioraceae	Pringsheimia	sp
ASV010327	11	Fungi	Ascomycota	Eurotiomycetes	Chaetothyriales	Herpotrichiellaceae	Herpotrichiellaceae	sp
ASV010363	52	Fungi	unclassified	unclassified	unclassified	unclassified	unclassified	unclassified
ASV010366	98	Fungi	unclassified	unclassified	unclassified	unclassified	unclassified	unclassified
ASV010367	31	Fungi	unclassified	unclassified	unclassified	unclassified	unclassified	unclassified
ASV010392	19	Fungi	unclassified	unclassified	unclassified	unclassified	unclassified	unclassified
ASV010408	93	Fungi	Ascomycota	Eurotiomycetes	Chaetothyriales	Herpotrichiellaceae	Herpotrichiellaceae	sp
ASV010410	29	Fungi	Ascomycota	Dothideomycetes	Pleosporales	Pleosporaceae	Bipolaris	victoriae
ASV010417	253	Fungi	Ascomycota	Lecanoromycetes	Ostropales	Gomphillaceae	unclassified	unclassified
ASV010418	339	Fungi	Ascomycota	Dothideomycetes	Pleosporales	Phaeosphaeriaceae	Parastagonospora	nodorum
ASV010419	259	Fungi	Ascomycota	Sordariomycetes	Sordariales	Chaetomiaceae	Dichotomopilus	funicola
ASV010422	13	Fungi	Mortierellomycota	Mortierellomycetes	Mortierellales	Mortierellaceae	Mortierella	unclassified
ASV010428	303	Fungi	Ascomycota	Sordariomycetes	Myrmecridiales	Myrmecridiaceae	Myrmecridium	schulzeri
ASV010446	57	Fungi	Ascomycota	Sordariomycetes	Coniochaetales	Coniochaetaceae	Coniochaeta	canina
ASV010453	105	Fungi	unclassified	unclassified	unclassified	unclassified	unclassified	unclassified
ASV010455	37	Fungi	Basidiomycota	Cystobasidiomycetes	unclassified	unclassified	unclassified	unclassified
ASV010488	266	Fungi	Ascomycota	Eurotiomycetes	Chaetothyriales	Chaetothyriales	Chaetothyriales	sp
ASV010536	73	Fungi	Basidiomycota	Agaricomycetes	unclassified	unclassified	unclassified	unclassified
ASV010564	17	Fungi	Ascomycota	Dothideomycetes	Capnodiales	Dissoconiaceae	Ramichloridium	apiculatum
ASV010572	306	Fungi	Ascomycota	Dothideomycetes	Pleosporales	Parabambusicolaceae	Paratrimmatostroma	kunmingensis
ASV010593	120	Fungi	Ascomycota	Sordariomycetes	Sordariales	Chaetomiaceae	Zopfiella	lundqvistii
ASV010634	22	Fungi	unclassified	unclassified	unclassified	unclassified	unclassified	unclassified
ASV010661	45	Fungi	Ascomycota	Eurotiomycetes	Chaetothyriales	Chaetothyriales	Chaetothyriales	sp
ASV010702	26	Fungi	Ascomycota	Sordariomycetes	Coniochaetales	Coniochaetaceae	Coniochaeta	canina
ASV010709	26	Fungi	unclassified	unclassified	unclassified	unclassified	unclassified	unclassified
ASV010764	76	Fungi	Ascomycota	Dothideomycetes	Pleosporales	Phaeosphaeriaceae	unclassified	unclassified
ASV010774	40	Fungi	Ascomycota	Dothideomycetes	Pleosporales	Pleosporaceae	Pithomyces	cynodontis
ASV010775	18	Fungi	Basidiomycota	Cystobasidiomycetes	Erythrobasidiales	Erythrobasidiales	Erythrobasidiales	sp
ASV010779	55	Fungi	Glomeromycota	Glomeromycetes	Glomerales	Glomeraceae	Dominikia	sp
ASV010821	73	Fungi	Ascomycota	Sordariomycetes	Hypocreales	Clavicipitaceae	Myriogenospora	atramentosa
ASV010822	98	Fungi	Basidiomycota	Tremellomycetes	Filobasidiales	Piskurozymaceae	Solicoccozyma	unclassified
ASV010824	16	Fungi	Ascomycota	Eurotiomycetes	Chaetothyriales	Herpotrichiellaceae	Herpotrichiellaceae	sp
ASV010832	62	Fungi	Ascomycota	Sordariomycetes	Branch06	Branch06	Branch06	sp
ASV010844	12	Fungi	Ascomycota	Dothideomycetes	Pleosporales	Lentitheciaceae	Keissleriella	quadriseptata
ASV010863	52	Fungi	Ascomycota	Sordariomycetes	Sordariales	Lasiosphaeriaceae	Cladorrhinum	sp
ASV011022	176	Fungi	Ascomycota	Sordariomycetes	Hypocreales	Nectriaceae	Mariannaea	unclassified
ASV011023	124	Fungi	Glomeromycota	Glomeromycetes	Glomerales	Glomeraceae	Septoglomus	viscosum
ASV011026	58	Fungi	Ascomycota	Sordariomycetes	Hypocreales	Clavicipitaceae	Metapochonia	sp
ASV011062	16	Fungi	Ascomycota	Dothideomycetes	Pleosporales	unclassified	unclassified	unclassified
ASV011065	17	Fungi	unclassified	unclassified	unclassified	unclassified	unclassified	unclassified
ASV011077	40	Fungi	Ascomycota	Sordariomycetes	Hypocreales	Niessliaceae	unclassified	unclassified
ASV011107	41	Fungi	Ascomycota	Sordariomycetes	Sordariales	Lasiosphaeriaceae	unclassified	unclassified
ASV011109	77	Fungi	Ascomycota	Dothideomycetes	Dothideales	Dothioraceae	Dothioraceae	sp
ASV011140	68	Fungi	Glomeromycota	Glomeromycetes	Glomerales	Glomeraceae	Dominikia	bernensis
ASV011141	41	Fungi	Ascomycota	Dothideomycetes	Pleosporales	unclassified	unclassified	unclassified
ASV011199	44	Fungi	Ascomycota	Dothideomycetes	Pleosporales	Pleosporaceae	Hendersonia	culmiseda
ASV011227	12	Fungi	unclassified	unclassified	unclassified	unclassified	unclassified	unclassified
ASV011228	54	Fungi	Ascomycota	Dothideomycetes	Capnodiales	Cladosporiaceae	Cladosporium	unclassified
ASV011235	127	Fungi	Ascomycota	unclassified	unclassified	unclassified	unclassified	unclassified
ASV011236	20	Fungi	Glomeromycota	Glomeromycetes	Glomerales	Glomeraceae	Dominikia	sp
ASV011239	284	Fungi	Ascomycota	Sordariomycetes	unclassified	unclassified	unclassified	unclassified
ASV011241	29	Fungi	unclassified	unclassified	unclassified	unclassified	unclassified	unclassified
ASV011242	19	Fungi	Glomeromycota	Glomeromycetes	Diversisporales	Diversisporaceae	unclassified	unclassified
ASV011248	29	Fungi	unclassified	unclassified	unclassified	unclassified	unclassified	unclassified
ASV011279	25	Fungi	Ascomycota	Dothideomycetes	Botryosphaeriales	Phyllostictaceae	Phyllosticta	unclassified
ASV011283	199	Fungi	Ascomycota	Dothideomycetes	Venturiales	unclassified	unclassified	unclassified
ASV011289	32	Fungi	Ascomycota	Dothideomycetes	Pleosporales	Phaeosphaeriaceae	Phaeosphaeria	sp
ASV011311	25	Fungi	Ascomycota	Dothideomycetes	Capnodiales	Dissoconiaceae	Dissoconium	sp
ASV011321	64	Fungi	Ascomycota	Pezizomycetes	Pezizales	Pyronemataceae	Geopyxis	unclassified
ASV011380	39	Fungi	unclassified	unclassified	unclassified	unclassified	unclassified	unclassified
ASV011393	99	Fungi	Ascomycota	Sordariomycetes	Hypocreales	Nectriaceae	Mariannaea	unclassified
ASV011394	19	Fungi	Chytridiomycota	unclassified	unclassified	unclassified	unclassified	unclassified
ASV011395	38	Fungi	Ascomycota	Dothideomycetes	Dothideales	Aureobasidiaceae	Aureobasidium	unclassified
ASV011504	29	Fungi	Basidiomycota	Agaricomycetes	Cantharellales	Ceratobasidiaceae	Ceratobasidiaceae	sp
ASV011518	15	Fungi	Basidiomycota	Agaricomycetes	Agaricales	Entolomataceae	Entoloma	unclassified
ASV011568	128	Fungi	Ascomycota	Dothideomycetes	Pleosporales	unclassified	unclassified	unclassified
ASV011570	11	Fungi	Ascomycota	Dothideomycetes	Pleosporales	Leptosphaeriaceae	Neophaeosphaeria	sp
ASV011610	17	Fungi	Glomeromycota	Glomeromycetes	Glomerales	Glomeraceae	unclassified	unclassified
ASV011631	56	Fungi	Basidiomycota	Exobasidiomycetes	Microstromatales	Microstromataceae	Microstromataceae	sp
ASV011632	15	Fungi	Ascomycota	Dothideomycetes	Pleosporales	Didymosphaeriaceae	Laburnicola	sp
ASV011648	85	Fungi	unclassified	unclassified	unclassified	unclassified	unclassified	unclassified
ASV011649	31	Fungi	unclassified	unclassified	unclassified	unclassified	unclassified	unclassified
ASV011651	41	Fungi	Basidiomycota	Agaricomycetes	Agaricales	Agaricaceae	Cystoagaricus	sp
ASV011655	230	Fungi	Basidiomycota	Agaricomycetes	unclassified	unclassified	unclassified	unclassified
ASV011657	99	Fungi	Basidiomycota	Agaricomycetes	Agaricales	Entolomataceae	Entoloma	unclassified
ASV011658	74	Fungi	Ascomycota	sedis	sedis	sedis	Ciliophora	sp
ASV011661	411	Fungi	Ascomycota	Dothideomycetes	Pleosporales	Phaeosphaeriaceae	unclassified	unclassified
ASV011662	23	Fungi	Glomeromycota	unclassified	unclassified	unclassified	unclassified	unclassified
ASV011664	73	Fungi	Glomeromycota	Glomeromycetes	Glomerales	Glomeraceae	Kamienskia	bistrata
ASV011665	3104	Fungi	Basidiomycota	Cystobasidiomycetes	sedis	Symmetrosporaceae	Symmetrospora	symmetrica
ASV011666	46	Fungi	Ascomycota	Sordariomycetes	Magnaporthales	Magnaporthaceae	Magnaporthiopsis	sp
ASV011667	4146	Fungi	Ascomycota	Geoglossomycetes	Geoglossales	Geoglossaceae	Trichoglossum	sp
ASV011670	338	Fungi	Ascomycota	Sordariomycetes	Hypocreales	Hypocreales	Hypocreales	sp
ASV011711	21	Fungi	unclassified	unclassified	unclassified	unclassified	unclassified	unclassified
ASV011795	65	Fungi	Ascomycota	Dothideomycetes	Pleosporales	sedis	Megacapitula	sp
ASV011798	51	Fungi	Ascomycota	unclassified	unclassified	unclassified	unclassified	unclassified
ASV011816	334	Fungi	Ascomycota	Dothideomycetes	Venturiales	unclassified	unclassified	unclassified
ASV011829	98	Fungi	Basidiomycota	Agaricomycetes	Auriculariales	sedis	Oliveonia	sp
ASV011888	62	Fungi	Basidiomycota	Agaricomycetes	Agaricales	unclassified	unclassified	unclassified
ASV011918	19	Fungi	Ascomycota	Eurotiomycetes	Chaetothyriales	Herpotrichiellaceae	Herpotrichiellaceae	sp
ASV011943	62	Fungi	Ascomycota	Dothideomycetes	Pleosporales	Didymellaceae	Didymella	unclassified
ASV011985	20	Fungi	unclassified	unclassified	unclassified	unclassified	unclassified	unclassified
ASV012007	104	Fungi	Basidiomycota	Agaricomycetes	Agaricales	Agaricaceae	Chlorophyllum	arizonicum
ASV012069	13	Fungi	unclassified	unclassified	unclassified	unclassified	unclassified	unclassified
ASV012081	95	Fungi	Ascomycota	Dothideomycetes	Pleosporales	Pleosporaceae	Bipolaris	unclassified
ASV012083	104	Fungi	Ascomycota	Sordariomycetes	Sordariales	Chaetomiaceae	unclassified	unclassified
ASV012088	17	Fungi	Glomeromycota	Glomeromycetes	Glomerales	Glomeraceae	Rhizophagus	unclassified
ASV012092	301	Fungi	Ascomycota	Eurotiomycetes	Chaetothyriales	Herpotrichiellaceae	Herpotrichiellaceae	sp
ASV012093	82	Fungi	Ascomycota	Sordariomycetes	Hypocreales	Stachybotryaceae	Stachybotrys	elegans
ASV012094	24	Fungi	Ascomycota	Dothideomycetes	Pleosporales	Trematosphaeriaceae	Trematosphaeria	hydrela
ASV012095	87	Fungi	Glomeromycota	Glomeromycetes	Glomerales	Claroideoglomeraceae	Claroideoglomus	claroideum
ASV012097	1370	Fungi	Basidiomycota	Tremellomycetes	Tremellales	Trimorphomycetaceae	Saitozyma	flava
ASV012098	14	Fungi	unclassified	unclassified	unclassified	unclassified	unclassified	unclassified
ASV012106	23	Fungi	Ascomycota	Dothideomycetes	Pleosporales	sedis	Megacapitula	sp
ASV012108	38	Fungi	unclassified	unclassified	unclassified	unclassified	unclassified	unclassified
ASV012109	170	Fungi	Ascomycota	Sordariomycetes	Microascales	Halosphaeriaceae	Cirrenalia	sp
ASV012146	20	Fungi	Ascomycota	Eurotiomycetes	Chaetothyriales	Herpotrichiellaceae	Herpotrichiellaceae	sp
ASV012155	18	Fungi	unclassified	unclassified	unclassified	unclassified	unclassified	unclassified
ASV012184	32	Fungi	Ascomycota	Dothideomycetes	Pleosporales	Amorosiaceae	Angustimassarina	populi
ASV012216	20	Fungi	Basidiomycota	Agaricomycetes	Trechisporales	Hydnodontaceae	Subulicystidium	sp
ASV012225	93	Fungi	Ascomycota	Eurotiomycetes	Onygenales	Onygenales	Onygenales	sp
ASV012227	20	Fungi	Ascomycota	Dothideomycetes	Pleosporales	Didymosphaeriaceae	unclassified	unclassified
ASV012265	14	Fungi	unclassified	unclassified	unclassified	unclassified	unclassified	unclassified
ASV012271	36	Fungi	Glomeromycota	Glomeromycetes	Glomerales	Glomeraceae	Rhizoglomus	sp
ASV012321	31	Fungi	unclassified	unclassified	unclassified	unclassified	unclassified	unclassified
ASV012322	26	Fungi	Ascomycota	Dothideomycetes	Pleosporales	sedis	Pseudorobillarda	unclassified
ASV012328	76	Fungi	Glomeromycota	Glomeromycetes	Glomerales	Glomeraceae	Dominikia	sp
ASV012329	36	Fungi	unclassified	unclassified	unclassified	unclassified	unclassified	unclassified
ASV012360	12	Fungi	Basidiomycota	Agaricostilbomycetes	Agaricostilbales	Chionosphaeraceae	Kurtzmanomyces	sp
ASV012407	21	Fungi	Ascomycota	Dothideomycetes	Pleosporales	Didymellaceae	Neoascochyta	unclassified
ASV012411	40	Fungi	Mucoromycota	Mucoromycetes	Mucorales	Cunninghamellaceae	Gongronella	butleri
ASV012427	55	Fungi	Ascomycota	Geoglossomycetes	Geoglossales	Geoglossaceae	Geoglossum	fallax
ASV012429	129	Fungi	unclassified	unclassified	unclassified	unclassified	unclassified	unclassified
ASV012444	17	Fungi	Ascomycota	Eurotiomycetes	Chaetothyriales	Herpotrichiellaceae	Herpotrichiellaceae	sp
ASV012477	790	Fungi	Ascomycota	unclassified	unclassified	unclassified	unclassified	unclassified
ASV012478	104	Fungi	Glomeromycota	Glomeromycetes	Glomerales	Glomeraceae	Glomeraceae	sp
ASV012479	404	Fungi	Basidiomycota	Agaricomycetes	Agaricales	Clavariaceae	Clavulinopsis	unclassified
ASV012482	387	Fungi	Ascomycota	Pezizomycetes	Pezizales	Pezizaceae	unclassified	unclassified
ASV012483	29	Fungi	Ascomycota	sedis	sedis	sedis	Cytosporella	juncicola
ASV012485	200	Fungi	Ascomycota	Eurotiomycetes	Chaetothyriales	Herpotrichiellaceae	Herpotrichiellaceae	sp
ASV012486	19	Fungi	Ascomycota	Eurotiomycetes	Chaetothyriales	Herpotrichiellaceae	Herpotrichiellaceae	sp
ASV012488	54	Fungi	Ascomycota	Geoglossomycetes	Geoglossales	Geoglossaceae	Leucoglossum	sp
ASV012489	417	Fungi	Ascomycota	Orbiliomycetes	Orbiliomycetes	Orbiliomycetes	Orbiliomycetes	sp
ASV012490	345	Fungi	Ascomycota	Dothideomycetes	Pleosporales	Phaeosphaeriaceae	Phaeosphaeria	sinensis
ASV012491	511	Fungi	Ascomycota	Dothideomycetes	Venturiales	Sympoventuriaceae	unclassified	unclassified
ASV012517	23	Fungi	unclassified	unclassified	unclassified	unclassified	unclassified	unclassified
ASV012523	52	Fungi	unclassified	unclassified	unclassified	unclassified	unclassified	unclassified
ASV012524	89	Fungi	unclassified	unclassified	unclassified	unclassified	unclassified	unclassified
ASV012570	21	Fungi	Ascomycota	Dothideomycetes	Pleosporales	Phaeosphaeriaceae	Phaeosphaeria	sp
ASV012606	44	Fungi	Basidiomycota	Cystobasidiomycetes	Naohideales	Naohideaceae	Naohidea	sebacea
ASV012644	16	Fungi	Ascomycota	Dothideomycetes	Capnodiales	Mycosphaerellaceae	unclassified	unclassified
ASV012646	67	Fungi	Basidiomycota	Agaricomycetes	Agaricales	Agaricaceae	Tulostoma	fimbriatum
ASV012648	107	Fungi	Glomeromycota	Glomeromycetes	Glomerales	Glomeraceae	Dominikia	sp
ASV012651	48	Fungi	Ascomycota	Sordariomycetes	Hypocreales	Hypocreaceae	Trichoderma	polysporum
ASV012692	77	Fungi	Ascomycota	Sordariomycetes	Hypocreales	Nectriaceae	Neonectria	candida
ASV012731	37	Fungi	Ascomycota	Sordariomycetes	Annulatascales	Annulatascaceae	Dictyosporella	unclassified
ASV012748	4420	Fungi	Basidiomycota	Ustilaginomycetes	Ustilaginales	Ustilaginaceae	unclassified	unclassified
ASV012758	57	Fungi	Basidiomycota	Malasseziomycetes	Malasseziales	Malasseziaceae	Malassezia	globosa
ASV012761	24	Fungi	Ascomycota	Dothideomycetes	Pleosporales	Pleosporaceae	Alternaria	unclassified
ASV012801	50	Fungi	unclassified	unclassified	unclassified	unclassified	unclassified	unclassified
ASV012804	234	Fungi	Ascomycota	Sordariomycetes	Branch06	Branch06	Branch06	sp
ASV012846	36	Fungi	Chytridiomycota	Chytridiomycetes	Chytridiales	Chytriomycetaceae	unclassified	unclassified
ASV012900	2326	Fungi	Ascomycota	Eurotiomycetes	Chaetothyriales	Herpotrichiellaceae	Herpotrichiellaceae	sp
ASV012901	177	Fungi	Basidiomycota	Agaricomycetes	Agaricales	Hygrophoraceae	Hygrocybe	acutoconica
ASV012902	183	Fungi	Basidiomycota	Agaricomycetes	Agaricales	Pluteaceae	Pluteus	multiformis
ASV012903	18	Fungi	Basidiomycota	Pucciniomycetes	Pucciniales	Pucciniaceae	Puccinia	unclassified
ASV012907	83	Fungi	Ascomycota	Dothideomycetes	Pleosporales	Phaeosphaeriaceae	Ophiosphaerella	korrae
ASV012909	124	Fungi	Basidiomycota	Agaricomycetes	Agaricales	Tricholomataceae	Flagelloscypha	sp
ASV012916	72	Fungi	Glomeromycota	Glomeromycetes	Glomerales	Claroideoglomeraceae	Claroideoglomus	unclassified
ASV012932	83	Fungi	Ascomycota	Sordariomycetes	Sordariales	Chaetomiaceae	Chaetomiaceae	sp
ASV012957	100	Fungi	Ascomycota	Sordariomycetes	Sordariales	Lasiosphaeriaceae	Podospora	longicaudata
ASV012959	51	Fungi	Ascomycota	Dothideomycetes	Pleosporales	Pleosporaceae	Alternaria	tenuissima
ASV012960	277	Fungi	Ascomycota	Eurotiomycetes	Onygenales	sedis	Chrysosporium	pseudomerdarium
ASV012987	11	Fungi	Ascomycota	Eurotiomycetes	Eurotiomycetes	Eurotiomycetes	Eurotiomycetes	sp
ASV013031	30	Fungi	unclassified	unclassified	unclassified	unclassified	unclassified	unclassified
ASV013070	73	Fungi	Ascomycota	Eurotiomycetes	Chaetothyriales	Chaetothyriales	Chaetothyriales	sp
ASV013072	104	Fungi	unclassified	unclassified	unclassified	unclassified	unclassified	unclassified
ASV013073	54	Fungi	Ascomycota	Dothideomycetes	Pleosporales	Phaeosphaeriaceae	unclassified	unclassified
ASV013108	33	Fungi	Ascomycota	Dothideomycetes	Capnodiales	Cladosporiaceae	Cladosporium	unclassified
ASV013188	20	Fungi	Glomeromycota	Glomeromycota	Glomeromycota	Glomeromycota	Glomeromycota	Glomeromycotina
ASV013189	160	Fungi	Ascomycota	Dothideomycetes	Dothideales	Aureobasidiaceae	Aureobasidium	unclassified
ASV013231	11	Fungi	Ascomycota	Dothideomycetes	unclassified	unclassified	unclassified	unclassified
ASV013306	19	Fungi	Ascomycota	Eurotiomycetes	Eurotiales	Trichocomaceae	Talaromyces	unclassified
ASV013309	94	Fungi	Ascomycota	Orbiliomycetes	Orbiliales	Orbiliaceae	unclassified	unclassified
ASV013310	20	Fungi	Basidiomycota	unclassified	unclassified	unclassified	unclassified	unclassified
ASV013316	320	Fungi	Ascomycota	Dothideomycetes	Capnodiales	Mycosphaerellaceae	unclassified	unclassified
ASV013319	74	Fungi	Ascomycota	Sordariomycetes	Magnaporthales	Magnaporthaceae	Magnaporthiopsis	sp
ASV013321	414	Fungi	Ascomycota	Dothideomycetes	Pleosporales	Phaeosphaeriaceae	unclassified	unclassified
ASV013323	2106	Fungi	Ascomycota	Leotiomycetes	Erysiphales	Erysiphaceae	Blumeria	sp
ASV013364	15	Fungi	unclassified	unclassified	unclassified	unclassified	unclassified	unclassified
ASV013369	45	Fungi	Ascomycota	unclassified	unclassified	unclassified	unclassified	unclassified
ASV013371	74	Fungi	Ascomycota	Dothideomycetes	Tubeufiales	Tubeufiaceae	unclassified	unclassified
ASV013399	55	Fungi	Ascomycota	Sordariomycetes	Hypocreales	Nectriaceae	Neocosmospora	unclassified
ASV013409	60	Fungi	Ascomycota	Geoglossomycetes	Geoglossales	Geoglossales	Geoglossales	sp
ASV013440	59	Fungi	Glomeromycota	unclassified	unclassified	unclassified	unclassified	unclassified
ASV013463	96	Fungi	Ascomycota	Sordariomycetes	Sordariales	Lasiosphaeriaceae	Arnium	sp
ASV013464	185	Fungi	Ascomycota	Dothideomycetes	Tubeufiales	Tubeufiaceae	Tubeufia	sp
ASV013499	49	Fungi	Ascomycota	Lecanoromycetes	Ostropales	Stictidaceae	unclassified	unclassified
ASV013501	101	Fungi	unclassified	unclassified	unclassified	unclassified	unclassified	unclassified
ASV013502	55	Fungi	Basidiomycota	Tremellomycetes	Filobasidiales	Filobasidiales	Filobasidiales	sp
ASV013625	38	Fungi	Ascomycota	Sordariomycetes	Chaetosphaeriales	Chaetosphaeriaceae	Dinemasporium	unclassified
ASV013676	32	Fungi	Ascomycota	Sordariomycetes	Sordariales	unclassified	unclassified	unclassified
ASV013691	43	Fungi	Ascomycota	Dothideomycetes	Pleosporales	Phaeosphaeriaceae	Phaeodothis	sp
ASV013749	142	Fungi	Basidiomycota	Ustilaginomycetes	Ustilaginales	Ustilaginaceae	Ustilago	sporoboli-indici
ASV013750	280	Fungi	Ascomycota	Dothideomycetes	Pleosporales	Didymosphaeriaceae	Laburnicola	sp
ASV013751	29	Fungi	Ascomycota	Eurotiomycetes	Onygenales	Onygenales	Onygenales	sp
ASV013752	66	Fungi	Ascomycota	Sordariomycetes	Sordariomycetes	Sordariomycetes	Sordariomycetes	sp
ASV013753	322	Fungi	Ascomycota	sedis	sedis	sedis	Tricellula	aurantiaca
ASV013755	24	Fungi	Ascomycota	Sordariomycetes	Sordariales	Lasiosphaeriaceae	Podospora	intestinacea
ASV013756	74	Fungi	Ascomycota	Dothideomycetes	Jahnulales	Aliquandostipitaceae	Jahnula	sp
ASV013760	253	Fungi	Ascomycota	Dothideomycetes	Pleosporales	unclassified	unclassified	unclassified
ASV013764	15	Fungi	Mortierellomycota	Mortierellomycetes	Mortierellales	Mortierellaceae	Mortierella	rishikesha
ASV013766	18	Fungi	Ascomycota	Eurotiomycetes	Chaetothyriales	Chaetothyriales	Chaetothyriales	sp
ASV013767	59	Fungi	Ascomycota	Dothideomycetes	Pleosporales	Sporormiaceae	Preussia	terricola
ASV013768	60	Fungi	Basidiomycota	Agaricomycetes	Sebacinales	unclassified	unclassified	unclassified
ASV013769	14	Fungi	Ascomycota	Orbiliomycetes	Orbiliales	Orbiliaceae	Hyalorbilia	unclassified
ASV013770	1869	Fungi	Ascomycota	Eurotiomycetes	Onygenales	Onygenales	Onygenales	sp
ASV013771	2970	Fungi	Ascomycota	Eurotiomycetes	Onygenales	Onygenales	Onygenales	sp
ASV013772	55	Fungi	Basidiomycota	Agaricomycetes	Agaricales	Agaricaceae	Tulostoma	unclassified
ASV013773	645	Fungi	Ascomycota	Eurotiomycetes	Chaetothyriales	Herpotrichiellaceae	Rhinocladiella	sp
ASV013774	385	Fungi	Ascomycota	Dothideomycetes	Pleosporales	Phaeosphaeriaceae	unclassified	unclassified
ASV013777	175	Fungi	Ascomycota	Sordariomycetes	Hypocreales	Nectriaceae	Fusarium	algeriense
ASV013778	60	Fungi	Ascomycota	Dothideomycetes	Pleosporales	Didymosphaeriaceae	Paraphaeosphaeria	unclassified
ASV013779	313	Fungi	Ascomycota	Sordariomycetes	Xylariales	Microdochiaceae	Gyrothrix	verticillata
ASV013781	4425	Fungi	Ascomycota	Eurotiomycetes	Chaetothyriales	Cyphellophoraceae	Cyphellophora	sp
ASV013782	6015	Fungi	Ascomycota	Dothideomycetes	Pleosporales	unclassified	unclassified	unclassified
ASV013783	15140	Fungi	unclassified	unclassified	unclassified	unclassified	unclassified	unclassified
ASV013784	106	Fungi	Ascomycota	Dothideomycetes	Capnodiales	Cladosporiaceae	Cladosporium	grevilleae
ASV013791	390	Fungi	Ascomycota	Dothideomycetes	Pleosporales	Lophiostomataceae	unclassified	unclassified
ASV013801	108	Fungi	Basidiomycota	Agaricomycetes	Agaricales	Psathyrellaceae	Psathyrella	unclassified
ASV013802	3273	Fungi	Ascomycota	Sordariomycetes	Hypocreales	Nectriaceae	Fusarium	polyphialidicum
ASV013832	68	Fungi	Ascomycota	Dothideomycetes	Tubeufiales	Tubeufiaceae	Tubeufiaceae	sp
ASV013862	15	Fungi	Ascomycota	Dothideomycetes	Pleosporales	Pleosporaceae	Curvularia	inaequalis
ASV013867	11	Fungi	unclassified	unclassified	unclassified	unclassified	unclassified	unclassified
ASV013870	13	Fungi	Ascomycota	Dothideomycetes	Pleosporales	Trematosphaeriaceae	Trematosphaeria	hydrela
ASV013871	22	Fungi	Ascomycota	unclassified	unclassified	unclassified	unclassified	unclassified
ASV013912	90	Fungi	unclassified	unclassified	unclassified	unclassified	unclassified	unclassified
ASV013944	289	Fungi	Ascomycota	Sordariomycetes	Sordariales	Lasiosphaeriaceae	unclassified	unclassified
ASV013965	11	Fungi	Ascomycota	Sordariomycetes	Xylariales	Microdochiaceae	Microdochium	unclassified
ASV013970	42	Fungi	unclassified	unclassified	unclassified	unclassified	unclassified	unclassified
ASV013980	11	Fungi	Ascomycota	Lecanoromycetes	Ostropales	Stictidaceae	Cyanodermella	viridula
ASV013981	43	Fungi	Ascomycota	Geoglossomycetes	Geoglossales	Geoglossaceae	Leucoglossum	sp
ASV014009	105	Fungi	Ascomycota	Leotiomycetes	Helotiales	sedis	Leohumicola	sp
ASV014019	18	Fungi	Ascomycota	Dothideomycetes	Tubeufiales	Tubeufiales	Tubeufiales	sp
ASV014048	22	Fungi	Ascomycota	Dothideomycetes	Dothideales	Dothioraceae	Dothioraceae	sp
ASV014052	43	Fungi	unclassified	unclassified	unclassified	unclassified	unclassified	unclassified
ASV014056	35	Fungi	Basidiomycota	Pucciniomycetes	Helicobasidiales	Helicobasidiaceae	Tuberculina	maxima
ASV014085	29	Fungi	Ascomycota	Orbiliomycetes	Orbiliales	Orbiliaceae	unclassified	unclassified
ASV014126	15	Fungi	unclassified	unclassified	unclassified	unclassified	unclassified	unclassified
ASV014127	29	Fungi	Ascomycota	Dothideomycetes	Pleosporales	Didymellaceae	unclassified	unclassified
ASV014161	43	Fungi	Glomeromycota	Glomeromycota	Glomeromycota	Glomeromycota	Glomeromycota	unclassified
ASV014165	19	Fungi	Glomeromycota	Glomeromycetes	Glomerales	Glomeraceae	Septoglomus	viscosum
ASV014166	64	Fungi	Ascomycota	Dothideomycetes	Pleosporales	unclassified	unclassified	unclassified
ASV014167	466	Fungi	Ascomycota	Eurotiomycetes	Onygenales	Onygenales	Onygenales	sp
ASV014168	69	Fungi	Ascomycota	Sordariomycetes	Sordariales	Lasiosphaeriaceae	Schizothecium	glutinans
ASV014170	139	Fungi	unclassified	unclassified	unclassified	unclassified	unclassified	unclassified
ASV014171	974	Fungi	Ascomycota	Dothideomycetes	Pleosporales	Didymellaceae	Ascochyta	hordei
ASV014175	137	Fungi	Basidiomycota	Agaricomycetes	Agaricales	Psathyrellaceae	Coprinopsis	pseudofriesii
ASV014176	336	Fungi	unclassified	unclassified	unclassified	unclassified	unclassified	unclassified
ASV014177	20	Fungi	Ascomycota	Dothideomycetes	Pleosporales	Phaeosphaeriaceae	Phaeoseptoriella	zeae
ASV014180	18	Fungi	Basidiomycota	Agaricomycetes	Russulales	Lachnocladiaceae	Scytinostroma	mediterraneense
ASV014185	93	Fungi	Basidiomycota	Agaricomycetes	Agaricales	Clavariaceae	Clavaria	sp
ASV014209	55	Fungi	Ascomycota	Dothideomycetes	Pleosporales	Phaeosphaeriaceae	unclassified	unclassified
ASV014212	207	Fungi	Ascomycota	Dothideomycetes	Pleosporales	unclassified	unclassified	unclassified
ASV014245	11	Fungi	Ascomycota	Dothideomycetes	Pleosporales	Lophiostomataceae	unclassified	unclassified
ASV014249	60	Fungi	Basidiomycota	Agaricomycetes	unclassified	unclassified	unclassified	unclassified
ASV014282	53	Fungi	Basidiomycota	Agaricomycetes	Agaricales	Psathyrellaceae	Coprinopsis	pseudofriesii
ASV014286	88	Fungi	Ascomycota	Sordariomycetes	unclassified	unclassified	unclassified	unclassified
ASV014292	305	Fungi	Basidiomycota	Agaricomycetes	Agaricales	Entolomataceae	Entoloma	unclassified
ASV014293	14	Fungi	Basidiomycota	Spiculogloeomycetes	Spiculogloeomycetes	Spiculogloeomycetes	Spiculogloeomycetes	sp
ASV014312	13	Fungi	Ascomycota	Pezizomycetes	Pezizales	Pezizaceae	unclassified	unclassified
ASV014365	33	Fungi	unclassified	unclassified	unclassified	unclassified	unclassified	unclassified
ASV014366	20	Fungi	Basidiomycota	Agaricostilbomycetes	Agaricostilbales	Ruineniaceae	Ruinenia	sp
ASV014372	33	Fungi	Glomeromycota	Glomeromycetes	Glomerales	Glomeraceae	Glomeraceae	sp
ASV014397	941	Fungi	Ascomycota	Dothideomycetes	Pleosporales	Didymosphaeriaceae	Laburnicola	sp
ASV014398	240	Fungi	Ascomycota	Dothideomycetes	Capnodiales	Dissoconiaceae	Dissoconium	aciculare
ASV014399	20	Fungi	Basidiomycota	Agaricomycetes	unclassified	unclassified	unclassified	unclassified
ASV014400	46	Fungi	Ascomycota	Dothideomycetes	Capnodiales	Dissoconiaceae	Dissoconium	sp
ASV014401	147	Fungi	unclassified	unclassified	unclassified	unclassified	unclassified	unclassified
ASV014416	183	Fungi	Ascomycota	Sordariomycetes	Sordariales	Sordariaceae	Gelasinospora	unclassified
ASV014472	38	Fungi	Ascomycota	Leotiomycetes	Helotiales	unclassified	unclassified	unclassified
ASV014473	42	Fungi	unclassified	unclassified	unclassified	unclassified	unclassified	unclassified
ASV014475	48	Fungi	Mortierellomycota	unclassified	unclassified	unclassified	unclassified	unclassified
ASV014504	64	Fungi	Ascomycota	Eurotiomycetes	Chaetothyriales	Herpotrichiellaceae	Herpotrichiellaceae	sp
ASV014505	35	Fungi	Ascomycota	Eurotiomycetes	Chaetothyriales	Herpotrichiellaceae	Herpotrichiellaceae	sp
ASV014542	18	Fungi	Chytridiomycota	unclassified	unclassified	unclassified	unclassified	unclassified
ASV014543	44	Fungi	Glomeromycota	Glomeromycetes	Diversisporales	sedis	Entrophospora	sp
ASV014544	631	Fungi	Ascomycota	Dothideomycetes	Capnodiales	Mycosphaerellaceae	unclassified	unclassified
ASV014545	64	Fungi	Ascomycota	Dothideomycetes	Pleosporales	Periconiaceae	Periconia	unclassified
ASV014548	961	Fungi	Ascomycota	Eurotiomycetes	Chaetothyriales	Chaetothyriales	Chaetothyriales	sp
ASV014552	301	Fungi	Ascomycota	Dothideomycetes	Pleosporales	Lentitheciaceae	Keissleriella	culmifida
ASV014554	185	Fungi	Ascomycota	unclassified	unclassified	unclassified	unclassified	unclassified
ASV014555	399	Fungi	Ascomycota	Sordariomycetes	Sordariales	Chaetomiaceae	Zopfiella	lundqvistii
ASV014562	2284	Fungi	Ascomycota	Dothideomycetes	Pleosporales	Delitschiaceae	Delitschia	chaetomioides
ASV014563	22	Fungi	Glomeromycota	Glomeromycetes	Glomerales	Glomeraceae	Glomeraceae	sp
ASV014564	42	Fungi	Ascomycota	Eurotiomycetes	Eurotiales	Aspergillaceae	Penicillium	unclassified
ASV014583	16	Fungi	unclassified	unclassified	unclassified	unclassified	unclassified	unclassified
ASV014596	16	Fungi	unclassified	unclassified	unclassified	unclassified	unclassified	unclassified
ASV014611	19	Fungi	Basidiomycota	Agaricomycetes	Agaricales	Clavariaceae	Clavaria	fuscata
ASV014658	13	Fungi	Basidiomycota	Agaricomycetes	Agaricales	Omphalotaceae	Marasmiellus	tricolor
ASV014660	14	Fungi	Ascomycota	Sordariomycetes	Sordariales	Lasiosphaeriaceae	Cercophora	unclassified
ASV014697	24	Fungi	unclassified	unclassified	unclassified	unclassified	unclassified	unclassified
ASV014707	18	Fungi	Ascomycota	Dothideomycetes	Capnodiales	Cladosporiaceae	Cladosporium	unclassified
ASV014715	16	Fungi	Ascomycota	Dothideomycetes	Capnodiales	Dissoconiaceae	Ramichloridium	eucleae
ASV014729	72	Fungi	Chytridiomycota	unclassified	unclassified	unclassified	unclassified	unclassified
ASV014755	17	Fungi	unclassified	unclassified	unclassified	unclassified	unclassified	unclassified
ASV014759	17	Fungi	Ascomycota	Orbiliomycetes	Orbiliales	Orbiliaceae	unclassified	unclassified
ASV014760	18	Fungi	Glomeromycota	Glomeromycetes	Diversisporales	Diversisporaceae	Corymbiglomus	corymbiforme
ASV014763	33	Fungi	Basidiomycota	Agaricomycetes	Agaricales	Psathyrellaceae	Coprinopsis	unclassified
ASV014795	29	Fungi	Basidiomycota	Cystobasidiomycetes	unclassified	unclassified	unclassified	unclassified
ASV014797	100	Fungi	Chytridiomycota	Chytridiomycota	Chytridiomycota	Chytridiomycota	Chytridiomycota	sp
ASV014799	152	Fungi	Basidiomycota	Pucciniomycetes	Pucciniales	Pucciniaceae	Puccinia	andropogonis
ASV014818	15	Fungi	Ascomycota	Sordariomycetes	Hypocreales	Stachybotryaceae	Xepicula	unclassified
ASV014828	15	Fungi	Ascomycota	unclassified	unclassified	unclassified	unclassified	unclassified
ASV014864	38	Fungi	Basidiomycota	Agaricomycetes	Agaricales	Psathyrellaceae	Coprinopsis	pseudofriesii
ASV014866	21	Fungi	Ascomycota	unclassified	unclassified	unclassified	unclassified	unclassified
ASV014868	173	Fungi	Ascomycota	Dothideomycetes	Capnodiales	Cladosporiaceae	Cladosporium	unclassified
ASV014896	263	Fungi	Ascomycota	Leotiomycetes	Helotiales	unclassified	unclassified	unclassified
ASV014897	61	Fungi	Ascomycota	Sordariomycetes	unclassified	unclassified	unclassified	unclassified
ASV014907	217	Fungi	Ascomycota	Leotiomycetes	Helotiales	sedis	Leohumicola	unclassified
ASV014908	2702	Fungi	unclassified	unclassified	unclassified	unclassified	unclassified	unclassified
ASV014909	72	Fungi	Ascomycota	Dothideomycetes	Pleosporales	Amniculicolaceae	Murispora	sp
ASV014910	57	Fungi	Ascomycota	unclassified	unclassified	unclassified	unclassified	unclassified
ASV014911	361	Fungi	Ascomycota	Dothideomycetes	unclassified	unclassified	unclassified	unclassified
ASV014912	17	Fungi	Ascomycota	unclassified	unclassified	unclassified	unclassified	unclassified
ASV014915	45	Fungi	Ascomycota	Sordariomycetes	Hypocreales	Cordycipitaceae	Lecanicillium	subprimulinum
ASV014918	27	Fungi	Glomeromycota	Glomeromycetes	Glomerales	Glomeraceae	Dominikia	sp
ASV014923	22	Fungi	Ascomycota	Dothideomycetes	Pleosporales	Didymellaceae	Didymella	unclassified
ASV014954	147	Fungi	Ascomycota	Sordariomycetes	Sordariales	Lasiosphaeriaceae	Schizothecium	glutinans
ASV014955	38	Fungi	Glomeromycota	unclassified	unclassified	unclassified	unclassified	unclassified
ASV014963	130	Fungi	Ascomycota	Lecanoromycetes	Acarosporales	Acarosporaceae	Neoacrodontiella	eucalypti
ASV014968	77	Fungi	Ascomycota	Sordariomycetes	Annulatascales	Annulatascaceae	Dictyosporella	unclassified
ASV014973	16	Fungi	Ascomycota	Lecanoromycetes	Ostropales	Gomphillaceae	unclassified	unclassified
ASV015021	66	Fungi	Ascomycota	Dothideomycetes	Minutisphaerales	Minutisphaeraceae	Minutisphaera	unclassified
ASV015022	318	Fungi	Ascomycota	Dothideomycetes	Pleosporales	Dictyosporiaceae	Pseudocoleophoma	unclassified
ASV015023	18	Fungi	Ascomycota	Sordariomycetes	Annulatascales	Annulatascaceae	Dictyosporella	sp
ASV015039	11	Fungi	Ascomycota	Dothideomycetes	Capnodiales	Mycosphaerellaceae	Zymoseptoria	passerinii
ASV015059	14	Fungi	Chytridiomycota	unclassified	unclassified	unclassified	unclassified	unclassified
ASV015087	118	Fungi	Ascomycota	Eurotiomycetes	Chaetothyriales	Chaetothyriaceae	Chaetothyriaceae	sp
ASV015111	68	Fungi	Glomeromycota	Glomeromycetes	Glomerales	Glomeraceae	Rhizophagus	sp
ASV015112	65	Fungi	Ascomycota	Sordariomycetes	Sordariales	unclassified	unclassified	unclassified
ASV015113	174	Fungi	Basidiomycota	Agaricomycetes	Auriculariales	unclassified	unclassified	unclassified
ASV015126	18	Fungi	Ascomycota	Geoglossomycetes	Geoglossales	Geoglossaceae	Trichoglossum	farlowii
ASV015134	78	Fungi	Ascomycota	Leotiomycetes	unclassified	unclassified	unclassified	unclassified
ASV015144	114	Fungi	unclassified	unclassified	unclassified	unclassified	unclassified	unclassified
ASV015145	59	Fungi	Ascomycota	Sordariomycetes	Sordariales	sedis	Staphylotrichum	coccosporum
ASV015146	15	Fungi	Ascomycota	Sordariomycetes	Hypocreales	Nectriaceae	Gibberella	tricincta
ASV015159	12	Fungi	Ascomycota	unclassified	unclassified	unclassified	unclassified	unclassified
ASV015170	45	Fungi	Chytridiomycota	Chytridiomycota	Chytridiomycota	Chytridiomycota	Chytridiomycota	sp
ASV015181	83	Fungi	Basidiomycota	Agaricomycetes	Agaricales	Psathyrellaceae	Coprinopsis	pseudofriesii
ASV015183	29	Fungi	unclassified	unclassified	unclassified	unclassified	unclassified	unclassified
ASV015186	13	Fungi	unclassified	unclassified	unclassified	unclassified	unclassified	unclassified
ASV015207	28	Fungi	Basidiomycota	unclassified	unclassified	unclassified	unclassified	unclassified
ASV015215	15	Fungi	unclassified	unclassified	unclassified	unclassified	unclassified	unclassified
ASV015242	116	Fungi	unclassified	unclassified	unclassified	unclassified	unclassified	unclassified
ASV015243	14	Fungi	unclassified	unclassified	unclassified	unclassified	unclassified	unclassified
ASV015245	65	Fungi	Ascomycota	Sordariomycetes	unclassified	unclassified	unclassified	unclassified
ASV015249	124	Fungi	unclassified	unclassified	unclassified	unclassified	unclassified	unclassified
ASV015250	92	Fungi	Ascomycota	Sordariomycetes	Hypocreales	Nectriaceae	Fusarium	polyphialidicum
ASV015253	518	Fungi	Ascomycota	Eurotiomycetes	Chaetothyriales	Chaetothyriales	Chaetothyriales	sp
ASV015255	43	Fungi	Chytridiomycota	unclassified	unclassified	unclassified	unclassified	unclassified
ASV015256	45	Fungi	Ascomycota	Eurotiomycetes	Eurotiales	Aspergillaceae	Penicillium	unclassified
ASV015318	81	Fungi	Ascomycota	Dothideomycetes	Pleosporales	Didymellaceae	unclassified	unclassified
ASV015334	16	Fungi	Basidiomycota	Agaricomycetes	Trechisporales	Hydnodontaceae	Subulicystidium	sp
ASV015363	68	Fungi	Basidiomycota	Agaricomycetes	Sebacinales	Serendipitaceae	Serendipita	sp
ASV015366	20	Fungi	Basidiomycota	Ustilaginomycetes	Ustilaginales	Ustilaginaceae	Ustilago	sparsa
ASV015401	694	Fungi	Ascomycota	Eurotiomycetes	Chaetothyriales	Herpotrichiellaceae	Herpotrichiellaceae	sp
ASV015404	581	Fungi	Ascomycota	Sordariomycetes	Sordariales	Chaetomiaceae	Humicola	parvispora
ASV015433	1422	Fungi	Ascomycota	Sordariomycetes	Xylariales	Apiosporaceae	Apiospora	montagnei
ASV015441	53	Fungi	Chytridiomycota	Chytridiomycota	Chytridiomycota	Chytridiomycota	Chytridiomycota	sp
ASV015475	32	Fungi	Basidiomycota	Agaricomycetes	Boletales	Suillaceae	Suillus	cothurnatus
ASV015477	80	Fungi	Ascomycota	Sordariomycetes	Microascales	Halosphaeriaceae	Cirrenalia	sp
ASV015482	14	Fungi	Ascomycota	unclassified	unclassified	unclassified	unclassified	unclassified
ASV015515	75	Fungi	Ascomycota	Sordariomycetes	Diaporthales	Diaporthaceae	Diaporthe	columnaris
ASV015539	18	Fungi	unclassified	unclassified	unclassified	unclassified	unclassified	unclassified
ASV015542	15	Fungi	Basidiomycota	Agaricomycetes	Hymenochaetales	Schizoporaceae	Xylodon	unclassified
ASV015574	13	Fungi	Ascomycota	Sordariomycetes	Branch06	Branch06	Branch06	sp
ASV015580	123	Fungi	Glomeromycota	Glomeromycota	Glomeromycota	Glomeromycota	Glomeromycota	Glomeromycotina
ASV015581	71	Fungi	Glomeromycota	Glomeromycetes	Glomerales	Glomeraceae	Glomeraceae	sp
ASV015608	38	Fungi	Ascomycota	Sordariomycetes	Hypocreales	sedis	Sarocladium	dejongiae
ASV015615	202	Fungi	Ascomycota	unclassified	unclassified	unclassified	unclassified	unclassified
ASV015616	512	Fungi	Ascomycota	Dothideomycetes	unclassified	unclassified	unclassified	unclassified
ASV015618	215	Fungi	Ascomycota	Eurotiomycetes	Chaetothyriales	Chaetothyriales	Chaetothyriales	sp
ASV015619	55	Fungi	Basidiomycota	Agaricomycetes	Auriculariales	Aporpiaceae	Elmerina	sp
ASV015620	423	Fungi	Ascomycota	Eurotiomycetes	Chaetothyriales	Chaetothyriales	Chaetothyriales	sp
ASV015623	39	Fungi	Ascomycota	Sordariomycetes	Magnaporthales	Magnaporthaceae	Magnaporthiopsis	unclassified
ASV015625	234	Fungi	Fungi	Fungi	Fungi	Fungi	Fungi	Dikarya
ASV015627	82	Fungi	Glomeromycota	Glomeromycetes	Glomerales	Glomeraceae	unclassified	unclassified
ASV015663	231	Fungi	Glomeromycota	Glomeromycetes	Glomerales	Glomeraceae	Dominikia	aurea
ASV015664	87	Fungi	Ascomycota	Eurotiomycetes	Eurotiomycetes	Eurotiomycetes	Eurotiomycetes	sp
ASV015667	109	Fungi	Ascomycota	Lecanoromycetes	Ostropales	Stictidaceae	Cryptodiscus	sp
ASV015679	16	Fungi	Basidiomycota	unclassified	unclassified	unclassified	unclassified	unclassified
ASV015708	15	Fungi	Basidiomycota	Agaricomycetes	Cantharellales	Ceratobasidiaceae	unclassified	unclassified
ASV015732	30	Fungi	Ascomycota	Sordariomycetes	Chaetosphaeriales	Chaetosphaeriaceae	Codinaea	sp
ASV015781	22	Fungi	unclassified	unclassified	unclassified	unclassified	unclassified	unclassified
ASV015783	145	Fungi	Basidiomycota	Agaricomycetes	Agaricales	Omphalotaceae	Marasmiellus	tricolor
ASV015797	19	Fungi	unclassified	unclassified	unclassified	unclassified	unclassified	unclassified
ASV015812	15	Fungi	Ascomycota	unclassified	unclassified	unclassified	unclassified	unclassified
ASV015839	19	Fungi	Ascomycota	Dothideomycetes	Capnodiales	Dissoconiaceae	Dissoconium	sp
ASV015850	71	Fungi	unclassified	unclassified	unclassified	unclassified	unclassified	unclassified
ASV015874	12	Fungi	Ascomycota	unclassified	unclassified	unclassified	unclassified	unclassified
ASV015876	28	Fungi	unclassified	unclassified	unclassified	unclassified	unclassified	unclassified
ASV015888	47	Fungi	Ascomycota	unclassified	unclassified	unclassified	unclassified	unclassified
ASV015936	23	Fungi	Ascomycota	Dothideomycetes	Dothideales	Aureobasidiaceae	Aureobasidium	namibiae
ASV015937	19	Fungi	unclassified	unclassified	unclassified	unclassified	unclassified	unclassified
ASV015938	124	Fungi	Ascomycota	unclassified	unclassified	unclassified	unclassified	unclassified
ASV015961	32	Fungi	Ascomycota	Dothideomycetes	Pleosporales	Cucurbitariaceae	Pyrenochaetopsis	leptospora
ASV015974	31	Fungi	Ascomycota	Leotiomycetes	Helotiales	Dermateaceae	Trichosporiella	cerebriformis
ASV015975	681	Fungi	Ascomycota	Dothideomycetes	unclassified	unclassified	unclassified	unclassified
ASV015977	1951	Fungi	Basidiomycota	Agaricomycetes	Agaricales	Clavariaceae	Clavaria	fuscata
ASV015978	161	Fungi	Basidiomycota	Agaricomycetes	unclassified	unclassified	unclassified	unclassified
ASV015979	30	Fungi	Ascomycota	Sordariomycetes	Chaetosphaeriales	Chaetosphaeriaceae	Dinemasporium	cruciferum
ASV015980	35	Fungi	Ascomycota	Dothideomycetes	Pleosporales	Sporormiaceae	Preussia	unclassified
ASV015981	29	Fungi	Ascomycota	Sordariomycetes	unclassified	unclassified	unclassified	unclassified
ASV015985	26	Fungi	Ascomycota	Sordariomycetes	Hypocreales	Hypocreaceae	Kiflimonium	curvulum
ASV015988	40	Fungi	Ascomycota	Dothideomycetes	Pleosporales	Pleosporaceae	Bipolaris	cynodontis
ASV015989	52	Fungi	Ascomycota	Sordariomycetes	Sordariales	Lasiosphaeriaceae	Arnium	sp
ASV015996	3818	Fungi	Basidiomycota	Agaricomycetes	Cantharellales	Ceratobasidiaceae	Thanatephorus	cucumeris
ASV016010	11	Fungi	Ascomycota	Sordariomycetes	Sordariales	Lasiosphaeriaceae	Podospora	bicolor
ASV016013	13	Fungi	Ascomycota	Dothideomycetes	Capnodiales	Mycosphaerellaceae	unclassified	unclassified
ASV016021	27	Fungi	Basidiomycota	Agaricomycetes	Sebacinales	Serendipitaceae	Serendipitaceae	sp
ASV016023	152	Fungi	Ascomycota	Sordariomycetes	Trichosphaeriales	Trichosphaeriaceae	Nigrospora	guilinensis
ASV016025	23	Fungi	unclassified	unclassified	unclassified	unclassified	unclassified	unclassified
ASV016048	22	Fungi	unclassified	unclassified	unclassified	unclassified	unclassified	unclassified
ASV016049	23	Fungi	unclassified	unclassified	unclassified	unclassified	unclassified	unclassified
ASV016079	1719	Fungi	Ascomycota	Eurotiomycetes	Chaetothyriales	Herpotrichiellaceae	Herpotrichiellaceae	sp
ASV016089	143	Fungi	Ascomycota	Leotiomycetes	Helotiales	Vibrisseaceae	Phialocephala	humicola
ASV016092	28	Fungi	Ascomycota	Eurotiomycetes	Eurotiomycetes	Eurotiomycetes	Eurotiomycetes	sp
ASV016098	41	Fungi	unclassified	unclassified	unclassified	unclassified	unclassified	unclassified
ASV016107	19	Fungi	unclassified	unclassified	unclassified	unclassified	unclassified	unclassified
ASV016122	15	Fungi	Basidiomycota	Agaricomycetes	Agaricales	Entolomataceae	unclassified	unclassified
ASV016158	16	Fungi	Ascomycota	Dothideomycetes	Pleosporales	Didymellaceae	Epicoccum	unclassified
ASV016160	888	Fungi	Ascomycota	Sordariomycetes	Sordariales	Lasiosphaeriaceae	Schizothecium	curvisporum
ASV016161	155	Fungi	Ascomycota	Sordariomycetes	Hypocreales	Bionectriaceae	Clonostachys	epichloe
ASV016196	61	Fungi	Ascomycota	Sordariomycetes	Sordariales	Chaetomiaceae	Zopfiella	karachiensis
ASV016199	21	Fungi	unclassified	unclassified	unclassified	unclassified	unclassified	unclassified
ASV016200	43	Fungi	Basidiomycota	Cystobasidiomycetes	Erythrobasidiales	Erythrobasidiaceae	Erythrobasidium	sp
ASV016205	102	Fungi	Ascomycota	Sordariomycetes	Hypocreales	Clavicipitaceae	unclassified	unclassified
ASV016227	76	Fungi	Ascomycota	Dothideomycetes	Dothideales	Aureobasidiaceae	Aureobasidium	melanogenum
ASV016231	12	Fungi	Ascomycota	Eurotiomycetes	Chaetothyriales	Herpotrichiellaceae	Herpotrichiellaceae	sp
ASV016260	43	Fungi	Ascomycota	Dothideomycetes	Pleosporales	Parabambusicolaceae	Paratrimmatostroma	kunmingensis
ASV016270	11	Fungi	Ascomycota	Sordariomycetes	unclassified	unclassified	unclassified	unclassified
ASV016286	17	Fungi	Basidiomycota	Tremellomycetes	Tremellales	unclassified	unclassified	unclassified
ASV016295	12	Fungi	Ascomycota	Sordariomycetes	Annulatascales	Annulatascaceae	Dictyosporella	sp
ASV016323	136	Fungi	Ascomycota	Lecanoromycetes	Ostropales	Stictidaceae	Glomerobolus	gelineus
ASV016327	37	Fungi	Ascomycota	Dothideomycetes	Dothideomycetes	Dothideomycetes	Dothideomycetes	sp
ASV016329	12	Fungi	Ascomycota	Dothideomycetes	Capnodiales	Cladosporiaceae	Toxicocladosporium	unclassified
ASV016333	40	Fungi	Ascomycota	Eurotiomycetes	Chaetothyriales	Herpotrichiellaceae	unclassified	unclassified
ASV016334	47	Fungi	Ascomycota	unclassified	unclassified	unclassified	unclassified	unclassified
ASV016335	35	Fungi	Glomeromycota	Glomeromycetes	Glomerales	Glomeraceae	Funneliformis	sp
ASV016338	2753	Fungi	Ascomycota	Dothideomycetes	Pleosporales	Pleosporaceae	Johnalcornia	aberrans
ASV016339	128	Fungi	Ascomycota	Leotiomycetes	Helotiales	Hyaloscyphaceae	Cistella	sp
ASV016340	67	Fungi	Basidiomycota	Agaricomycetes	Cantharellales	Ceratobasidiaceae	Ceratobasidiaceae	sp
ASV016342	503	Fungi	Basidiomycota	Tremellomycetes	Tremellales	Bulleribasidiaceae	Vishniacozyma	globispora
ASV016363	35	Fungi	Ascomycota	Sordariomycetes	unclassified	unclassified	unclassified	unclassified
ASV016376	589	Fungi	Ascomycota	Dothideomycetes	Pleosporales	Trematosphaeriaceae	Trematosphaeria	sp
ASV016377	26	Fungi	Basidiomycota	unclassified	unclassified	unclassified	unclassified	unclassified
ASV016406	38	Fungi	Basidiomycota	Microbotryomycetes	sedis	Chrysozymaceae	Chrysozyma	sp
ASV016414	35	Fungi	unclassified	unclassified	unclassified	unclassified	unclassified	unclassified
ASV016417	47	Fungi	Ascomycota	Dothideomycetes	Venturiales	Sympoventuriaceae	Verruconis	verruculosa
ASV016433	37	Fungi	Glomeromycota	Glomeromycetes	Glomerales	Claroideoglomeraceae	Claroideoglomus	unclassified
ASV016467	30	Fungi	Ascomycota	Dothideomycetes	Pleosporales	Didymellaceae	Neoascochyta	tardicrescens
ASV016510	26	Fungi	Basidiomycota	Tremellomycetes	Tremellales	Bulleribasidiaceae	Vishniacozyma	dimennae
ASV016542	42	Fungi	Ascomycota	Dothideomycetes	Pleosporales	Didymellaceae	Didymella	unclassified
ASV016544	29	Fungi	Ascomycota	Dothideomycetes	Pleosporales	Phaeosphaeriaceae	Neostagonospora	sp
ASV016564	14	Fungi	Ascomycota	Dothideomycetes	Pleosporales	Pleosporaceae	Bipolaris	yamadae
ASV016591	33	Fungi	Mucoromycota	Mucoromycetes	Mucorales	Cunninghamellaceae	Cunninghamella	blakesleeana
ASV016611	24	Fungi	Basidiomycota	Agaricomycetes	Cantharellales	Ceratobasidiaceae	Ceratobasidium	sp
ASV016621	35	Fungi	Ascomycota	Eurotiomycetes	Eurotiomycetes	Eurotiomycetes	Eurotiomycetes	sp
ASV016623	51	Fungi	Ascomycota	Eurotiomycetes	Eurotiomycetes	Eurotiomycetes	Eurotiomycetes	sp
ASV016633	18	Fungi	Basidiomycota	Agaricomycetes	Agaricales	unclassified	unclassified	unclassified
ASV016660	55	Fungi	Ascomycota	Eurotiomycetes	Chaetothyriales	Herpotrichiellaceae	Herpotrichiellaceae	sp
ASV016661	914	Fungi	Ascomycota	Sordariomycetes	unclassified	unclassified	unclassified	unclassified
ASV016662	176	Fungi	Basidiomycota	Cystobasidiomycetes	sedis	Symmetrosporaceae	Symmetrospora	gracilis
ASV016690	56	Fungi	Ascomycota	Eurotiomycetes	Chaetothyriales	unclassified	unclassified	unclassified
ASV016693	14	Fungi	unclassified	unclassified	unclassified	unclassified	unclassified	unclassified
ASV016702	14	Fungi	Ascomycota	Dothideomycetes	Pleosporales	Phaeosphaeriaceae	unclassified	unclassified
ASV016730	11	Fungi	Ascomycota	Sordariomycetes	Sordariales	Chaetomiaceae	Chaetomium	unclassified
ASV016734	26	Fungi	Ascomycota	Dothideomycetes	Capnodiales	Dissoconiaceae	Dissoconium	sp
ASV016735	20	Fungi	Basidiomycota	Tremellomycetes	Tremellales	Rhynchogastremataceae	Papiliotrema	aurea
ASV016766	14	Fungi	Ascomycota	Eurotiomycetes	Onygenales	Onygenales	Onygenales	sp
ASV016767	40	Fungi	Ascomycota	Eurotiomycetes	Chaetothyriales	Herpotrichiellaceae	Herpotrichiellaceae	sp
ASV016768	11	Fungi	Ascomycota	Dothideomycetes	Capnodiales	Teratosphaeriaceae	Hyweljonesia	unclassified
ASV016771	33	Fungi	Basidiomycota	Agaricomycetes	Cantharellales	Ceratobasidiaceae	Thanatephorus	unclassified
ASV016777	22	Fungi	Mortierellomycota	Mortierellomycetes	Mortierellales	Mortierellaceae	Mortierella	elongata
ASV016793	13	Fungi	Ascomycota	Pezizomycetes	Pezizales	Pezizaceae	unclassified	unclassified
ASV016800	29	Fungi	Basidiomycota	Agaricomycetes	Agaricales	Hygrophoraceae	Hygrocybe	glutinipes
ASV016804	134	Fungi	unclassified	unclassified	unclassified	unclassified	unclassified	unclassified
ASV016838	31	Fungi	Ascomycota	Sordariomycetes	Sordariales	Chaetomiaceae	Zopfiella	lundqvistii
ASV016872	150	Fungi	unclassified	unclassified	unclassified	unclassified	unclassified	unclassified
ASV016879	66	Fungi	Glomeromycota	Glomeromycetes	Glomerales	Glomeraceae	Dominikia	iranica
ASV016896	17	Fungi	Ascomycota	Dothideomycetes	Capnodiales	Mycosphaerellaceae	Zymoseptoria	unclassified
ASV016910	57	Fungi	Basidiomycota	unclassified	unclassified	unclassified	unclassified	unclassified
ASV016918	55	Fungi	Ascomycota	unclassified	unclassified	unclassified	unclassified	unclassified
ASV016948	58	Fungi	unclassified	unclassified	unclassified	unclassified	unclassified	unclassified
ASV016950	31	Fungi	Ascomycota	Dothideomycetes	Pleosporales	Phaeosphaeriaceae	Phaeosphaeria	unclassified
ASV017005	168	Fungi	Ascomycota	Leotiomycetes	Erysiphales	Erysiphaceae	Blumeria	sp
ASV017008	72	Fungi	unclassified	unclassified	unclassified	unclassified	unclassified	unclassified
ASV017013	275	Fungi	Chytridiomycota	Rhizophydiomycetes	Rhizophydiales	Rhizophydiales	Rhizophydiales	sp
ASV017014	54	Fungi	Glomeromycota	Glomeromycetes	Glomerales	Glomeraceae	Rhizophagus	unclassified
ASV017016	343	Fungi	Ascomycota	Dothideomycetes	Capnodiales	Dissoconiaceae	Ramichloridium	eucleae
ASV017017	198	Fungi	Ascomycota	Sordariomycetes	Branch06	Branch06	Branch06	sp
ASV017018	726	Fungi	Ascomycota	Sordariomycetes	Hypocreales	Stachybotryaceae	Albifimbria	terrestris
ASV017019	13	Fungi	Ascomycota	Sordariomycetes	Xylariales	Xylariaceae	Xylaria	unclassified
ASV017026	51	Fungi	Ascomycota	Sordariomycetes	Boliniales	Boliniales	Boliniales	sp
ASV017028	820	Fungi	Ascomycota	Sordariomycetes	Magnaporthales	Magnaporthaceae	Magnaporthiopsis	incrustans
ASV017086	48	Fungi	Glomeromycota	Glomeromycetes	Diversisporales	Diversisporaceae	unclassified	unclassified
ASV017156	11	Fungi	unclassified	unclassified	unclassified	unclassified	unclassified	unclassified
ASV017179	13	Fungi	unclassified	unclassified	unclassified	unclassified	unclassified	unclassified
ASV017185	21	Fungi	Basidiomycota	Agaricomycetes	Agaricales	Clavariaceae	Clavariaceae	sp
ASV017203	74	Fungi	Basidiomycota	Agaricomycetes	Agaricales	Lycoperdaceae	Calvatia	unclassified
ASV017218	150	Fungi	Ascomycota	Dothideomycetes	Pleosporales	Phaeosphaeriaceae	Phaeosphaeria	sp
ASV017224	13	Fungi	unclassified	unclassified	unclassified	unclassified	unclassified	unclassified
ASV017245	38	Fungi	Ascomycota	Dothideomycetes	Pleosporales	Phaeosphaeriaceae	Phaeosphaeria	unclassified
ASV017247	67	Fungi	Ascomycota	Arthoniomycetes	Lichenostigmatales	Lichenostigmatales	Lichenostigmatales	sp
ASV017249	239	Fungi	Ascomycota	Dothideomycetes	Capnodiales	Dissoconiaceae	Dissoconium	unclassified
ASV017268	16	Fungi	unclassified	unclassified	unclassified	unclassified	unclassified	unclassified
ASV017313	23	Fungi	unclassified	unclassified	unclassified	unclassified	unclassified	unclassified
ASV017354	56	Fungi	Ascomycota	Eurotiomycetes	Chaetothyriales	Herpotrichiellaceae	Herpotrichiellaceae	sp
ASV017355	196	Fungi	Ascomycota	Dothideomycetes	Tubeufiales	Wiesneriomycetaceae	Wiesneriomyces	laurinus
ASV017357	152	Fungi	Basidiomycota	Agaricomycetes	Agaricales	Psathyrellaceae	Coprinellus	deminutus
ASV017358	632	Fungi	Basidiomycota	Tremellomycetes	Tremellales	Bulleraceae	Genolevuria	sp
ASV017359	213	Fungi	Ascomycota	Sordariomycetes	Sordariomycetes	Sordariomycetes	Sordariomycetes	sp
ASV017360	242	Fungi	Ascomycota	Sordariomycetes	Xylariales	Microdochiaceae	Microdochium	unclassified
ASV017363	345	Fungi	Ascomycota	Dothideomycetes	Pleosporales	Phaeosphaeriaceae	unclassified	unclassified
ASV017364	377	Fungi	Ascomycota	unclassified	unclassified	unclassified	unclassified	unclassified
ASV017374	151	Fungi	Basidiomycota	Agaricomycetes	Agaricales	unclassified	unclassified	unclassified
ASV017375	44	Fungi	Ascomycota	Eurotiomycetes	Chaetothyriales	Chaetothyriales	Chaetothyriales	sp
ASV017376	260	Fungi	Ascomycota	Eurotiomycetes	Onygenales	Onygenales	Onygenales	sp
ASV017377	12919	Fungi	Ascomycota	Dothideomycetes	Pleosporales	Didymellaceae	Epicoccum	sorghinum
ASV017378	63	Fungi	Ascomycota	Sordariomycetes	Sordariales	sedis	Staphylotrichum	unclassified
ASV017380	99	Fungi	Ascomycota	Sordariomycetes	unclassified	unclassified	unclassified	unclassified
ASV017383	165	Fungi	Ascomycota	Eurotiomycetes	Eurotiomycetes	Eurotiomycetes	Eurotiomycetes	sp
ASV017384	984	Fungi	Mortierellomycota	Mortierellomycetes	Mortierellales	Mortierellaceae	Mortierella	elongata
ASV017385	53	Fungi	Ascomycota	Leotiomycetes	unclassified	unclassified	unclassified	unclassified
ASV017389	29108	Fungi	Basidiomycota	Pucciniomycetes	Pucciniales	Pucciniaceae	Puccinia	emaculata
ASV017390	286	Fungi	Ascomycota	Dothideomycetes	Pleosporales	Didymosphaeriaceae	Laburnicola	sp
ASV017393	194	Fungi	Ascomycota	Sordariomycetes	Boliniales	sedis	sedis	sp
ASV017396	79	Fungi	Ascomycota	Leotiomycetes	Helotiales	Hyaloscyphaceae	unclassified	unclassified
ASV017400	42	Fungi	Basidiomycota	Agaricomycetes	Auriculariales	sedis	unclassified	unclassified
ASV017430	365	Fungi	Ascomycota	Sordariomycetes	unclassified	unclassified	unclassified	unclassified
ASV017434	11	Fungi	Ascomycota	Sordariomycetes	Hypocreales	Nectriaceae	Fusarium	solani
ASV017437	26	Fungi	Ascomycota	Dothideomycetes	Capnodiales	Neodevriesiaceae	Neodevriesia	poagena
ASV017470	47	Fungi	unclassified	unclassified	unclassified	unclassified	unclassified	unclassified
ASV017500	17	Fungi	Ascomycota	unclassified	unclassified	unclassified	unclassified	unclassified
ASV017509	26	Fungi	Ascomycota	Leotiomycetes	Helotiales	sedis	Leohumicola	lenta
ASV017517	391	Fungi	Ascomycota	Eurotiomycetes	Eurotiomycetes	Eurotiomycetes	Eurotiomycetes	sp
ASV017540	16	Fungi	unclassified	unclassified	unclassified	unclassified	unclassified	unclassified
ASV017551	85	Fungi	Ascomycota	Taphrinomycetes	Taphrinales	Taphrinaceae	Taphrina	inositophila
ASV017552	73	Fungi	unclassified	unclassified	unclassified	unclassified	unclassified	unclassified
ASV017562	132	Fungi	Mortierellomycota	Mortierellomycetes	Mortierellales	Mortierellaceae	Mortierella	elongata
ASV017569	14	Fungi	Ascomycota	unclassified	unclassified	unclassified	unclassified	unclassified
ASV017602	15	Fungi	Ascomycota	unclassified	unclassified	unclassified	unclassified	unclassified
ASV017622	97	Fungi	Ascomycota	Dothideomycetes	Pleosporales	Phaeosphaeriaceae	Septoriella	hollandica
ASV017643	38	Fungi	Mortierellomycota	Mortierellomycetes	Mortierellales	Mortierellaceae	Mortierella	unclassified
ASV017685	320	Fungi	Ascomycota	Eurotiomycetes	Chaetothyriales	Herpotrichiellaceae	Herpotrichiellaceae	sp
ASV017695	16	Fungi	Ascomycota	Leotiomycetes	Helotiales	Sclerotiniaceae	Botrytis	unclassified
ASV017711	356	Fungi	Ascomycota	Sordariomycetes	Glomerellales	Plectosphaerellaceae	Lectera	unclassified
ASV017718	91	Fungi	Basidiomycota	Agaricomycetes	Agaricales	Tricholomataceae	Delicatula	sp
ASV017741	25	Fungi	Ascomycota	Dothideomycetes	Pleosporales	Phaeosphaeriaceae	unclassified	unclassified
ASV017742	104	Fungi	Ascomycota	Sordariomycetes	Sordariales	Chaetomiaceae	Humicola	brunnea
ASV017744	28	Fungi	Ascomycota	Dothideomycetes	Pleosporales	Pleosporaceae	Bipolaris	heveae
ASV017746	21	Fungi	unclassified	unclassified	unclassified	unclassified	unclassified	unclassified
ASV017750	62	Fungi	Basidiomycota	Agaricomycetes	Agaricales	Entolomataceae	Entoloma	unclassified
ASV017752	27	Fungi	Ascomycota	Sordariomycetes	Chaetosphaeriales	Chaetosphaeriaceae	unclassified	unclassified
ASV017753	81	Fungi	Glomeromycota	Glomeromycota	Glomeromycota	Glomeromycota	Glomeromycota	Glomeromycotina
ASV017754	18	Fungi	Ascomycota	Sordariomycetes	Coniochaetales	Coniochaetaceae	unclassified	unclassified
ASV017755	16	Fungi	Ascomycota	Eurotiomycetes	Chaetothyriales	Chaetothyriaceae	Chaetothyriaceae	sp
ASV017756	61	Fungi	Ascomycota	Sordariomycetes	Hypocreales	unclassified	unclassified	unclassified
ASV017757	202	Fungi	Ascomycota	Sordariomycetes	Hypocreales	Hypocreales	Hypocreales	sp
ASV017767	98	Fungi	Ascomycota	Leotiomycetes	Helotiales	sedis	unclassified	unclassified
ASV017787	152	Fungi	Ascomycota	Dothideomycetes	Pleosporales	Sporormiaceae	Preussia	unclassified
ASV017788	44	Fungi	Ascomycota	Dothideomycetes	Capnodiales	Teratosphaeriaceae	Penidiella	aggregata
ASV017847	11	Fungi	Ascomycota	Dothideomycetes	Capnodiales	Mycosphaerellaceae	Mycosphaerella	calamagrostidis
ASV017869	41	Fungi	Ascomycota	Dothideomycetes	Dothideales	Dothioraceae	Dothioraceae	sp
ASV017873	57	Fungi	unclassified	unclassified	unclassified	unclassified	unclassified	unclassified
ASV017874	16	Fungi	Ascomycota	Sordariomycetes	Sordariales	sedis	Staphylotrichum	coccosporum
ASV017900	56	Fungi	Aphelidiomycota	Aphelidiomycetes	GS16	GS16	GS16	sp
ASV017957	115	Fungi	Ascomycota	Eurotiomycetes	Eurotiomycetes	Eurotiomycetes	Eurotiomycetes	sp
ASV017959	15	Fungi	Ascomycota	Sordariomycetes	Trichosphaeriales	Trichosphaeriaceae	Nigrospora	unclassified
ASV017962	14	Fungi	Basidiomycota	Agaricomycetes	Sebacinales	Sebacinaceae	Sebacinaceae	sp
ASV017987	17	Fungi	Ascomycota	Eurotiomycetes	Eurotiales	Aspergillaceae	Penicillium	cvjetkovicii
ASV018003	34	Fungi	Basidiomycota	Tremellomycetes	Tremellales	Rhynchogastremataceae	Papiliotrema	unclassified
ASV018004	43	Fungi	Glomeromycota	Glomeromycetes	Glomerales	Glomeraceae	Glomeraceae	sp
ASV018005	86	Fungi	Chytridiomycota	unclassified	unclassified	unclassified	unclassified	unclassified
ASV018034	80	Fungi	Ascomycota	Leotiomycetes	Helotiales	Myxotrichaceae	Oidiodendron	maius
ASV018035	39	Fungi	Ascomycota	Dothideomycetes	Pleosporales	Massarinaceae	Stagonospora	bicolor
ASV018037	60	Fungi	Ascomycota	Dothideomycetes	Pleosporales	Sporormiaceae	unclassified	unclassified
ASV018038	158	Fungi	unclassified	unclassified	unclassified	unclassified	unclassified	unclassified
ASV018062	28	Fungi	unclassified	unclassified	unclassified	unclassified	unclassified	unclassified
ASV018064	52	Fungi	Ascomycota	Eurotiomycetes	Onygenales	Onygenales	Onygenales	sp
ASV018067	397	Fungi	Ascomycota	Dothideomycetes	Pleosporales	Trematosphaeriaceae	Trematosphaeria	sp
ASV018068	73	Fungi	Ascomycota	Eurotiomycetes	Chaetothyriales	unclassified	unclassified	unclassified
ASV018070	2713	Fungi	Ascomycota	Dothideomycetes	Pleosporales	Phaeosphaeriaceae	unclassified	unclassified
ASV018071	1263	Fungi	Ascomycota	Dothideomycetes	Dothideales	Aureobasidiaceae	Kabatiella	zeae
ASV018074	13	Fungi	Ascomycota	Dothideomycetes	Dothideales	unclassified	unclassified	unclassified
ASV018076	108	Fungi	Ascomycota	Sordariomycetes	Melanosporales	Ceratostomataceae	unclassified	unclassified
ASV018077	59	Fungi	Ascomycota	Sordariomycetes	Hypocreales	Nectriaceae	Fusicolla	violacea
ASV018078	59	Fungi	Basidiomycota	Tremellomycetes	Tremellomycetes	Tremellomycetes	Tremellomycetes	sp
ASV018088	38	Fungi	unclassified	unclassified	unclassified	unclassified	unclassified	unclassified
ASV018105	24	Fungi	Ascomycota	Dothideomycetes	Pleosporales	Lentitheciaceae	Keissleriella	taminensis
ASV018145	29	Fungi	Ascomycota	Dothideomycetes	Pleosporales	Didymellaceae	unclassified	unclassified
ASV018146	39	Fungi	Ascomycota	Dothideomycetes	Pleosporales	Didymellaceae	Neoascochyta	sp
ASV018151	324	Fungi	Ascomycota	Sordariomycetes	Sordariales	Lasiosphaeriaceae	Cladorrhinum	bulbillosum
ASV018168	19	Fungi	Ascomycota	Dothideomycetes	Pleosporales	Didymellaceae	unclassified	unclassified
ASV018175	49	Fungi	Glomeromycota	Glomeromycetes	Diversisporales	Diversisporaceae	Diversispora	sp
ASV018204	19	Fungi	Basidiomycota	unclassified	unclassified	unclassified	unclassified	unclassified
ASV018210	19	Fungi	unclassified	unclassified	unclassified	unclassified	unclassified	unclassified
ASV018212	27	Fungi	unclassified	unclassified	unclassified	unclassified	unclassified	unclassified
ASV018244	29	Fungi	Glomeromycota	Glomeromycetes	Glomerales	Glomeraceae	unclassified	unclassified
ASV018245	11	Fungi	Ascomycota	Dothideomycetes	Myriangiales	Elsinoaceae	Sphaceloma	unclassified
ASV018246	87	Fungi	Ascomycota	Sordariomycetes	Sordariales	Chaetomiaceae	Myceliophthora	sp
ASV018291	687	Fungi	Ascomycota	Leotiomycetes	Helotiales	Helotiaceae	Glarea	sp
ASV018301	784	Fungi	Ascomycota	Eurotiomycetes	Chaetothyriales	Herpotrichiellaceae	Herpotrichiellaceae	sp
ASV018318	69	Fungi	Glomeromycota	Glomeromycetes	Glomerales	Glomeraceae	Dominikia	sp
ASV018344	24	Fungi	Ascomycota	Pezizomycetes	Pezizales	Pezizaceae	Pezizaceae	sp
ASV018346	353	Fungi	Ascomycota	Eurotiomycetes	Onygenales	Onygenales	Onygenales	sp
ASV018347	91	Fungi	Mortierellomycota	Mortierellomycota	Mortierellomycota	Mortierellomycota	Mortierellomycota	Mortierellomycotina
ASV018360	284	Fungi	unclassified	unclassified	unclassified	unclassified	unclassified	unclassified
ASV018367	28	Fungi	unclassified	unclassified	unclassified	unclassified	unclassified	unclassified
ASV018384	220	Fungi	Ascomycota	Dothideomycetes	unclassified	unclassified	unclassified	unclassified
ASV018385	11	Fungi	unclassified	unclassified	unclassified	unclassified	unclassified	unclassified
ASV018388	363	Fungi	unclassified	unclassified	unclassified	unclassified	unclassified	unclassified
ASV018422	12	Fungi	Ascomycota	sedis	sedis	sedis	Ciliophora	sp
ASV018431	13	Fungi	Ascomycota	Dothideomycetes	Pleosporales	Didymellaceae	unclassified	unclassified
ASV018432	15	Fungi	Ascomycota	Dothideomycetes	Capnodiales	Cladosporiaceae	Cladosporium	unclassified
ASV018435	212	Fungi	Ascomycota	Sordariomycetes	Sordariales	Lasiosphaeriaceae	Arnium	sp
ASV018436	35	Fungi	Ascomycota	Dothideomycetes	Capnodiales	Mycosphaerellaceae	Zymoseptoria	sp
ASV018438	132	Fungi	Basidiomycota	Exobasidiomycetes	Microstromatales	Microstromataceae	Microstromataceae	sp
ASV018454	15	Fungi	Ascomycota	Eurotiomycetes	Chaetothyriales	Herpotrichiellaceae	Herpotrichiellaceae	sp
ASV018485	212	Fungi	Ascomycota	Sordariomycetes	unclassified	unclassified	unclassified	unclassified
ASV018499	116	Fungi	Ascomycota	Eurotiomycetes	Chaetothyriales	Herpotrichiellaceae	Herpotrichiellaceae	sp
ASV018538	12	Fungi	unclassified	unclassified	unclassified	unclassified	unclassified	unclassified
ASV018573	31	Fungi	Basidiomycota	Cystobasidiomycetes	Erythrobasidiales	Erythrobasidiales	Erythrobasidiales	sp
ASV018619	32	Fungi	Ascomycota	Dothideomycetes	Tubeufiales	Tubeufiaceae	Tubeufiaceae	sp
ASV018625	12	Fungi	Ascomycota	Leotiomycetes	Erysiphales	Erysiphaceae	Blumeria	sp
ASV018646	190	Fungi	Ascomycota	Sordariomycetes	Sordariales	Lasiosphaeriaceae	unclassified	unclassified
ASV018655	11	Fungi	unclassified	unclassified	unclassified	unclassified	unclassified	unclassified
ASV018674	34	Fungi	Ascomycota	Dothideomycetes	Pleosporales	Cucurbitariaceae	Pyrenochaeta	sp
ASV018675	50	Fungi	Ascomycota	Orbiliomycetes	Orbiliales	Orbiliaceae	Orbilia	beltraniae
ASV018684	85	Fungi	Ascomycota	Dothideomycetes	Pleosporales	Didymosphaeriaceae	Didymosphaeriaceae	sp
ASV018705	13	Fungi	Ascomycota	Sordariomycetes	Sordariales	unclassified	unclassified	unclassified
ASV018706	70	Fungi	Basidiomycota	Agaricomycetes	Agaricales	unclassified	unclassified	unclassified
ASV018734	33	Fungi	Glomeromycota	Glomeromycetes	Glomerales	Claroideoglomeraceae	Claroideoglomeraceae	sp
ASV018742	20	Fungi	Basidiomycota	Microbotryomycetes	sedis	Chrysozymaceae	Chrysozyma	sp
ASV018744	61	Fungi	Ascomycota	Dothideomycetes	Venturiales	Sympoventuriaceae	unclassified	unclassified
ASV018785	78	Fungi	Ascomycota	Sordariomycetes	unclassified	unclassified	unclassified	unclassified
ASV018786	34	Fungi	Ascomycota	unclassified	unclassified	unclassified	unclassified	unclassified
ASV018787	63	Fungi	Ascomycota	Sordariomycetes	Hypocreales	Hypocreaceae	Monocillium	mucidum
ASV018788	51	Fungi	Ascomycota	Eurotiomycetes	Onygenales	Onygenales	Onygenales	sp
ASV018789	238	Fungi	Basidiomycota	unclassified	unclassified	unclassified	unclassified	unclassified
ASV018790	992	Fungi	Ascomycota	Dothideomycetes	Capnodiales	Mycosphaerellaceae	Teratoramularia	infinita
ASV018794	19	Fungi	Basidiomycota	Agaricomycetes	Corticiales	Corticiaceae	Marchandiomyces	unclassified
ASV018799	134	Fungi	Ascomycota	Dothideomycetes	Capnodiales	Teratosphaeriaceae	Xenopenidiella	sp
ASV018832	17	Fungi	Ascomycota	Sordariomycetes	unclassified	unclassified	unclassified	unclassified
ASV018834	22	Fungi	Ascomycota	Dothideomycetes	Tubeufiales	Tubeufiaceae	Tubeufiaceae	sp
ASV018837	63	Fungi	Ascomycota	Sordariomycetes	Xylariales	Xylariaceae	Xylaria	sp
ASV018843	21	Fungi	Ascomycota	Dothideomycetes	Capnodiales	Cladosporiaceae	Cladosporium	grevilleae
ASV018863	271	Fungi	Ascomycota	unclassified	unclassified	unclassified	unclassified	unclassified
ASV018864	15	Fungi	unclassified	unclassified	unclassified	unclassified	unclassified	unclassified
ASV018865	78	Fungi	Ascomycota	sedis	sedis	sedis	Cytosporella	juncicola
ASV018866	180	Fungi	Glomeromycota	Glomeromycetes	Glomerales	Glomeraceae	Dominikia	iranica
ASV018901	1571	Fungi	Ascomycota	Dothideomycetes	Pleosporales	Didymosphaeriaceae	Paraphaeosphaeria	unclassified
ASV018902	20	Fungi	Ascomycota	Sordariomycetes	Hypocreales	Nectriaceae	Fusarium	armeniacum
ASV018904	77	Fungi	Basidiomycota	Pucciniomycetes	Platygloeales	Platygloeales	Platygloeales	sp
ASV018935	296	Fungi	Ascomycota	Sordariomycetes	Boliniales	Boliniales	Boliniales	sp
ASV018950	20	Fungi	Ascomycota	Sordariomycetes	Hypocreales	Nectriaceae	Fusicolla	unclassified
ASV018963	23	Fungi	Ascomycota	Dothideomycetes	Dothideales	Aureobasidiaceae	Aureobasidium	melanogenum
ASV018964	18	Fungi	Glomeromycota	Glomeromycetes	Glomerales	Glomeraceae	Dominikia	sp
ASV018967	26	Fungi	Basidiomycota	Pucciniomycetes	Pucciniales	Pucciniaceae	Puccinia	andropogonis
ASV018978	11	Fungi	unclassified	unclassified	unclassified	unclassified	unclassified	unclassified
ASV019027	13	Fungi	Ascomycota	Dothideomycetes	Capnodiales	Mycosphaerellaceae	Teratoramularia	infinita
ASV019028	19	Fungi	Ascomycota	Dothideomycetes	Capnodiales	Dissoconiaceae	Dissoconium	aciculare
ASV019037	513	Fungi	Ascomycota	Eurotiomycetes	Chaetothyriales	Herpotrichiellaceae	Herpotrichiellaceae	sp
ASV019050	18	Fungi	unclassified	unclassified	unclassified	unclassified	unclassified	unclassified
ASV019069	64	Fungi	Ascomycota	Eurotiomycetes	Chaetothyriales	Cyphellophoraceae	Cyphellophora	vermispora
ASV019074	65	Fungi	Ascomycota	Dothideomycetes	Capnodiales	Mycosphaerellaceae	Zymoseptoria	passerinii
ASV019093	112	Fungi	Ascomycota	Dothideomycetes	Pleosporales	Sporormiaceae	Sporormiella	intermedia
ASV019099	56	Fungi	Basidiomycota	Tremellomycetes	Tremellales	unclassified	unclassified	unclassified
ASV019130	298	Fungi	Ascomycota	Eurotiomycetes	Onygenales	Onygenales	Onygenales	sp
ASV019132	62	Fungi	Ascomycota	Dothideomycetes	Capnodiales	Mycosphaerellaceae	unclassified	unclassified
ASV019133	12	Fungi	unclassified	unclassified	unclassified	unclassified	unclassified	unclassified
ASV019134	37	Fungi	Ascomycota	Dothideomycetes	Pleosporales	Cucurbitariaceae	Pyrenochaeta	sp
ASV019141	125	Fungi	Chytridiomycota	unclassified	unclassified	unclassified	unclassified	unclassified
ASV019143	161	Fungi	Ascomycota	Eurotiomycetes	Chaetothyriales	Herpotrichiellaceae	unclassified	unclassified
ASV019156	82	Fungi	Ascomycota	Eurotiomycetes	Chaetothyriales	Herpotrichiellaceae	Herpotrichiellaceae	sp
ASV019239	40	Fungi	Ascomycota	Sordariomycetes	Boliniales	sedis	sedis	sp
ASV019265	376	Fungi	Ascomycota	Sordariomycetes	Sordariales	Chaetomiaceae	unclassified	unclassified
ASV019270	126	Fungi	Ascomycota	Dothideomycetes	Pleosporales	Phaeosphaeriaceae	Phaeosphaeria	sinensis
ASV019278	105	Fungi	Ascomycota	Eurotiomycetes	Eurotiomycetes	Eurotiomycetes	Eurotiomycetes	sp
ASV019286	26	Fungi	unclassified	unclassified	unclassified	unclassified	unclassified	unclassified
ASV019296	14	Fungi	Basidiomycota	Tremellomycetes	Tremellales	unclassified	unclassified	unclassified
ASV019333	136	Fungi	Basidiomycota	Pucciniomycetes	Pucciniales	Pucciniaceae	Puccinia	andropogonis
ASV019369	109	Fungi	Ascomycota	Sordariomycetes	Hypocreales	Bionectriaceae	Gliomastix	murorum
ASV019381	110	Fungi	Ascomycota	Leotiomycetes	Helotiales	Helotiaceae	Scytalidium	fulvum
ASV019391	27	Fungi	Ascomycota	Sordariomycetes	Myrmecridiales	Myrmecridiaceae	Myrmecridium	schulzeri
ASV019422	52	Fungi	Ascomycota	unclassified	unclassified	unclassified	unclassified	unclassified
ASV019424	49	Fungi	Basidiomycota	Agaricomycetes	unclassified	unclassified	unclassified	unclassified
ASV019448	13	Fungi	Ascomycota	Sordariomycetes	unclassified	unclassified	unclassified	unclassified
ASV019456	23	Fungi	Ascomycota	unclassified	unclassified	unclassified	unclassified	unclassified
ASV019457	118	Fungi	Basidiomycota	Agaricomycetes	Sebacinales	Sebacinales	Sebacinales	sp
ASV019458	388	Fungi	Basidiomycota	Agaricomycetes	Agaricales	Hygrophoraceae	Hygrocybe	acutoconica
ASV019459	99	Fungi	Ascomycota	Sordariomycetes	unclassified	unclassified	unclassified	unclassified
ASV019461	138	Fungi	Glomeromycota	Glomeromycetes	Diversisporales	sedis	Entrophospora	sp
ASV019462	66	Fungi	unclassified	unclassified	unclassified	unclassified	unclassified	unclassified
ASV019463	21	Fungi	Ascomycota	Sordariomycetes	Hypocreales	Nectriaceae	Thelonectria	truncata
ASV019464	40	Fungi	Ascomycota	Sordariomycetes	Branch06	Branch06	Branch06	sp
ASV019466	303	Fungi	unclassified	unclassified	unclassified	unclassified	unclassified	unclassified
ASV019469	11257	Fungi	Basidiomycota	Exobasidiomycetes	Entylomatales	sedis	Tilletiopsis	washingtonensis
ASV019480	309	Fungi	Glomeromycota	Glomeromycetes	Glomerales	Glomeraceae	unclassified	unclassified
ASV019491	12	Fungi	unclassified	unclassified	unclassified	unclassified	unclassified	unclassified
ASV019493	18	Fungi	Basidiomycota	Agaricomycetes	Agaricales	unclassified	unclassified	unclassified
ASV019537	22	Fungi	unclassified	unclassified	unclassified	unclassified	unclassified	unclassified
ASV019541	70	Fungi	Ascomycota	Dothideomycetes	Pleosporales	Pleosporaceae	Curvularia	intermedia
ASV019569	99	Fungi	Ascomycota	Dothideomycetes	Capnodiales	Dissoconiaceae	Dissoconium	unclassified
ASV019584	23	Fungi	Ascomycota	Sordariomycetes	Sordariales	Chaetomiaceae	Humicola	parvispora
ASV019598	43	Fungi	Ascomycota	Orbiliomycetes	Orbiliales	Orbiliaceae	unclassified	unclassified
ASV019634	44	Fungi	Glomeromycota	Glomeromycetes	Glomerales	Glomeraceae	Rhizophagus	unclassified
ASV019636	37	Fungi	Ascomycota	unclassified	unclassified	unclassified	unclassified	unclassified
ASV019637	11	Fungi	unclassified	unclassified	unclassified	unclassified	unclassified	unclassified
ASV019706	24	Fungi	unclassified	unclassified	unclassified	unclassified	unclassified	unclassified
ASV019726	44	Fungi	Mortierellomycota	Mortierellomycetes	Mortierellales	Mortierellaceae	Mortierella	hyalina
ASV019738	56	Fungi	Basidiomycota	Agaricomycetes	Auriculariales	Auriculariaceae	Auriculariaceae	sp
ASV019741	19	Fungi	Ascomycota	Sordariomycetes	Sordariales	Lasiosphaeriaceae	Schizothecium	unclassified
ASV019747	61	Fungi	Mortierellomycota	Mortierellomycetes	Mortierellales	Mortierellaceae	Modicella	sp
ASV019772	20	Fungi	Ascomycota	unclassified	unclassified	unclassified	unclassified	unclassified
ASV019775	108	Fungi	Glomeromycota	Glomeromycetes	Glomerales	Glomeraceae	Dominikia	sp
ASV019806	29	Fungi	unclassified	unclassified	unclassified	unclassified	unclassified	unclassified
ASV019807	29	Fungi	Ascomycota	Leotiomycetes	Helotiales	Hyaloscyphaceae	Lachnum	pygmaeum
ASV019815	46	Fungi	Ascomycota	Sordariomycetes	Sordariales	Chaetomiaceae	unclassified	unclassified
ASV019816	292	Fungi	Ascomycota	unclassified	unclassified	unclassified	unclassified	unclassified
ASV019817	821	Fungi	Ascomycota	Dothideomycetes	Pleosporales	Didymosphaeriaceae	Letendraea	sp
ASV019818	653	Fungi	Ascomycota	Eurotiomycetes	Onygenales	Onygenales	Onygenales	sp
ASV019819	207	Fungi	Ascomycota	Eurotiomycetes	Chaetothyriales	Herpotrichiellaceae	Herpotrichiellaceae	sp
ASV019820	496	Fungi	Ascomycota	Dothideomycetes	Capnodiales	Mycosphaerellaceae	unclassified	unclassified
ASV019821	90	Fungi	Ascomycota	Sordariomycetes	Hypocreales	Hypocreales	Hypocreales	sp
ASV019822	153	Fungi	Ascomycota	Eurotiomycetes	Onygenales	Onygenales	Onygenales	sp
ASV019823	56	Fungi	Ascomycota	Sordariomycetes	Sordariales	Chaetomiaceae	Acrophialophora	hechuanensis
ASV019824	47	Fungi	Basidiomycota	Cystobasidiomycetes	Erythrobasidiales	Erythrobasidiaceae	Erythrobasidium	hasegawianum
ASV019825	497	Fungi	Ascomycota	Dothideomycetes	Pleosporales	Didymosphaeriaceae	Tremateia	sp
ASV019826	606	Fungi	Ascomycota	sedis	sedis	sedis	Tricellula	unclassified
ASV019828	11	Fungi	Basidiomycota	Spiculogloeomycetes	Spiculogloeomycetes	Spiculogloeomycetes	Spiculogloeomycetes	sp
ASV019841	132	Fungi	Ascomycota	Dothideomycetes	Pleosporales	Didymosphaeriaceae	Paraconiothyrium	estuarinum
ASV019850	30	Fungi	Ascomycota	Dothideomycetes	Dothideales	Dothioraceae	Dothioraceae	sp
ASV019860	41	Fungi	unclassified	unclassified	unclassified	unclassified	unclassified	unclassified
ASV019871	17	Fungi	Ascomycota	Dothideomycetes	Tubeufiales	Tubeufiales	Tubeufiales	sp
ASV019885	127	Fungi	Ascomycota	Leotiomycetes	Helotiales	sedis	Leohumicola	sp
ASV019895	27	Fungi	Ascomycota	Dothideomycetes	Pleosporales	Sporormiaceae	Preussia	octomera
ASV019897	14	Fungi	Ascomycota	Eurotiomycetes	Chaetothyriales	Herpotrichiellaceae	Cladophialophora	chaetospira
ASV019898	185	Fungi	Ascomycota	Dothideomycetes	Pleosporales	sedis	Pseudorobillarda	unclassified
ASV019915	16	Fungi	unclassified	unclassified	unclassified	unclassified	unclassified	unclassified
ASV019919	25	Fungi	Glomeromycota	Glomeromycetes	Glomerales	Glomeraceae	Glomeraceae	sp
ASV019926	97	Fungi	Ascomycota	Sordariomycetes	Microascales	Halosphaeriaceae	Cirrenalia	sp
ASV019944	110	Fungi	Ascomycota	Leotiomycetes	Helotiales	sedis	Leohumicola	sp
ASV019971	12	Fungi	Ascomycota	Eurotiomycetes	Eurotiales	Aspergillaceae	Penicillium	georgiense
ASV019983	50	Fungi	unclassified	unclassified	unclassified	unclassified	unclassified	unclassified
ASV019987	173	Fungi	Ascomycota	Sordariomycetes	Sordariales	Lasiosphaeriaceae	Cladorrhinum	unclassified
ASV019988	51	Fungi	Ascomycota	Sordariomycetes	Microascales	Halosphaeriaceae	Cirrenalia	sp
ASV020025	20	Fungi	Basidiomycota	Cystobasidiomycetes	Erythrobasidiales	Erythrobasidiaceae	Erythrobasidium	unclassified
ASV020036	80	Fungi	Ascomycota	Eurotiomycetes	Chaetothyriales	Herpotrichiellaceae	Herpotrichiellaceae	sp
ASV020056	98	Fungi	Ascomycota	unclassified	unclassified	unclassified	unclassified	unclassified
ASV020061	53	Fungi	Ascomycota	Eurotiomycetes	Eurotiomycetes	Eurotiomycetes	Eurotiomycetes	sp
ASV020066	12	Fungi	unclassified	unclassified	unclassified	unclassified	unclassified	unclassified
ASV020080	138	Fungi	Glomeromycota	Glomeromycetes	Glomerales	Glomeraceae	Rhizophagus	fasciculatus
ASV020088	26	Fungi	Ascomycota	Dothideomycetes	Pleosporales	Phaeosphaeriaceae	Phaeosphaeria	unclassified
ASV020099	12	Fungi	unclassified	unclassified	unclassified	unclassified	unclassified	unclassified
ASV020111	11	Fungi	Ascomycota	Dothideomycetes	Pleosporales	unclassified	unclassified	unclassified
ASV020120	34	Fungi	Ascomycota	Eurotiomycetes	Chaetothyriales	Chaetothyriaceae	Chaetothyriaceae	sp
ASV020123	11	Fungi	Ascomycota	sedis	sedis	sedis	Tricellula	unclassified
ASV020150	17	Fungi	unclassified	unclassified	unclassified	unclassified	unclassified	unclassified
ASV020158	47	Fungi	Ascomycota	Eurotiomycetes	Chaetothyriales	Herpotrichiellaceae	Herpotrichiellaceae	sp
ASV020159	39	Fungi	Glomeromycota	Glomeromycetes	Glomerales	Glomeraceae	unclassified	unclassified
ASV020160	96	Fungi	Ascomycota	Sordariomycetes	Hypocreales	Hypocreales	Hypocreales	sp
ASV020163	12	Fungi	Ascomycota	Dothideomycetes	Pleosporales	Pleosporaceae	Curvularia	unclassified
ASV020182	48	Fungi	Ascomycota	Dothideomycetes	Pleosporales	Phaeosphaeriaceae	Paraphoma	radicina
ASV020195	25	Fungi	unclassified	unclassified	unclassified	unclassified	unclassified	unclassified
ASV020207	26	Fungi	Ascomycota	Eurotiomycetes	Chaetothyriales	Herpotrichiellaceae	unclassified	unclassified
ASV020208	15	Fungi	Ascomycota	Dothideomycetes	Pleosporales	Pleosporaceae	Exserohilum	rostratum
ASV020209	355	Fungi	Ascomycota	Dothideomycetes	unclassified	unclassified	unclassified	unclassified
ASV020216	15	Fungi	Ascomycota	Dothideomycetes	Capnodiales	Neodevriesiaceae	Neodevriesia	sp
ASV020232	69	Fungi	Ascomycota	Eurotiomycetes	Eurotiomycetes	Eurotiomycetes	Eurotiomycetes	sp
ASV020237	207	Fungi	Ascomycota	Leotiomycetes	Helotiales	sedis	Leohumicola	sp
ASV020238	12	Fungi	Ascomycota	Sordariomycetes	Chaetosphaeriales	Chaetosphaeriaceae	Chaetosphaeria	fusiformis
ASV020304	53	Fungi	Basidiomycota	Tremellomycetes	Tremellales	unclassified	unclassified	unclassified
ASV020314	2044	Fungi	Basidiomycota	Agaricomycetes	Agaricales	Clavariaceae	Camarophyllopsis	sp
ASV020328	128	Fungi	Basidiomycota	Agaricomycetes	unclassified	unclassified	unclassified	unclassified
ASV020334	17	Fungi	Ascomycota	unclassified	unclassified	unclassified	unclassified	unclassified
ASV020341	43	Fungi	Ascomycota	Dothideomycetes	unclassified	unclassified	unclassified	unclassified
ASV020343	86	Fungi	Chytridiomycota	Chytridiomycota	Chytridiomycota	Chytridiomycota	Chytridiomycota	sp
ASV020378	328	Fungi	Basidiomycota	Exobasidiomycetes	Entylomatales	Entylomataceae	Entyloma	unclassified
ASV020380	14457	Fungi	Ascomycota	Dothideomycetes	Pleosporales	Sporormiaceae	Preussia	unclassified
ASV020385	1000	Fungi	Ascomycota	Dothideomycetes	Venturiales	unclassified	unclassified	unclassified
ASV020390	77	Fungi	Ascomycota	Sordariomycetes	Glomerellales	Glomerellaceae	Colletotrichum	navitas
ASV020394	176	Fungi	Ascomycota	Sordariomycetes	Sordariomycetes	Sordariomycetes	Sordariomycetes	sp
ASV020411	26	Fungi	unclassified	unclassified	unclassified	unclassified	unclassified	unclassified
ASV020412	36	Fungi	Ascomycota	Sordariomycetes	Hypocreales	Hypocreaceae	Trichoderma	unclassified
ASV020413	108	Fungi	unclassified	unclassified	unclassified	unclassified	unclassified	unclassified
ASV020417	46	Fungi	Ascomycota	Leotiomycetes	Thelebolales	Pseudeurotiaceae	Pseudeurotium	bakeri
ASV020418	131	Fungi	Ascomycota	Dothideomycetes	Capnodiales	Dissoconiaceae	Dissoconium	unclassified
ASV020430	124	Fungi	Basidiomycota	Agaricomycetes	Agaricales	Lycoperdaceae	unclassified	unclassified
ASV020434	37	Fungi	Ascomycota	Eurotiomycetes	Eurotiales	Aspergillaceae	Penicillium	madriti
ASV020448	86	Fungi	Mucoromycota	Endogonomycetes	Endogonales	Endogonaceae	Endogone	sp
ASV020450	27	Fungi	Ascomycota	Dothideomycetes	Pleosporales	unclassified	unclassified	unclassified
ASV020453	116	Fungi	Basidiomycota	Agaricomycetes	Auriculariales	Auriculariales	Auriculariales	sp
ASV020471	66	Fungi	Basidiomycota	Agaricomycetes	Agaricales	Clavariaceae	Clavulinopsis	laeticolor
ASV020476	74	Fungi	Ascomycota	Eurotiomycetes	Chaetothyriales	Herpotrichiellaceae	Herpotrichiellaceae	sp
ASV020479	15	Fungi	Ascomycota	Dothideomycetes	Capnodiales	Cladosporiaceae	Cladosporium	unclassified
ASV020506	63	Fungi	Ascomycota	Sordariomycetes	Hypocreales	sedis	Sesquicillium	microsporum
ASV020513	19	Fungi	Ascomycota	Dothideomycetes	Capnodiales	Dissoconiaceae	Dissoconium	sp
ASV020514	27	Fungi	Basidiomycota	Agaricomycetes	Agaricales	Clavariaceae	Clavaria	sp
ASV020515	168	Fungi	Ascomycota	Pezizomycetes	Pezizales	Pyronemataceae	Pulvinula	sp
ASV020516	1368	Fungi	Ascomycota	Dothideomycetes	Pleosporales	Phaeosphaeriaceae	unclassified	unclassified
ASV020517	74	Fungi	Ascomycota	Eurotiomycetes	Onygenales	Onygenales	Onygenales	sp
ASV020519	378	Fungi	Ascomycota	Dothideomycetes	Pleosporales	Lentitheciaceae	Darksidea	sp
ASV020521	109	Fungi	Ascomycota	Sordariomycetes	Coniochaetales	Coniochaetaceae	Coniochaeta	canina
ASV020524	55	Fungi	Ascomycota	unclassified	unclassified	unclassified	unclassified	unclassified
ASV020525	13	Fungi	Basidiomycota	Tremellomycetes	Tremellales	Rhynchogastremataceae	Papiliotrema	aurea
ASV020545	101	Fungi	Glomeromycota	Glomeromycetes	Glomerales	Glomeraceae	Dominikia	aurea
ASV020552	72	Fungi	Ascomycota	Eurotiomycetes	Chaetothyriales	Herpotrichiellaceae	Herpotrichiellaceae	sp
ASV020576	29	Fungi	unclassified	unclassified	unclassified	unclassified	unclassified	unclassified
ASV020577	19	Fungi	Ascomycota	Lecanoromycetes	Ostropales	Stictidaceae	Cyanodermella	unclassified
ASV020636	15	Fungi	Basidiomycota	Spiculogloeomycetes	Spiculogloeomycetes	Spiculogloeomycetes	Spiculogloeomycetes	sp
ASV020637	24	Fungi	Ascomycota	Pezizomycetes	Pezizales	Pyronemataceae	Pyronemataceae	sp
ASV020640	38	Fungi	Ascomycota	Sordariomycetes	Conioscyphales	unclassified	unclassified	unclassified
ASV020649	268	Fungi	Ascomycota	Eurotiomycetes	Chaetothyriales	Herpotrichiellaceae	Herpotrichiellaceae	sp
ASV020652	156	Fungi	Basidiomycota	Agaricomycetes	Agaricales	Agaricaceae	Agaricus	argenteus
ASV020653	121	Fungi	Ascomycota	Eurotiomycetes	Chaetothyriales	Herpotrichiellaceae	Herpotrichiellaceae	sp
ASV020668	17	Fungi	unclassified	unclassified	unclassified	unclassified	unclassified	unclassified
ASV020702	38	Fungi	Ascomycota	Sordariomycetes	Magnaporthales	Magnaporthaceae	Pseudophialophora	sp
ASV020724	38	Fungi	Ascomycota	Dothideomycetes	Pleosporales	Parabambusicolaceae	unclassified	unclassified
ASV020741	54	Fungi	Basidiomycota	Microbotryomycetes	Sporidiobolales	Sporidiobolaceae	Rhodotorula	unclassified
ASV020754	29	Fungi	Basidiomycota	Agaricomycetes	Russulales	Peniophoraceae	Peniophora	albobadia
ASV020758	56	Fungi	Ascomycota	Sordariomycetes	Sordariales	Lasiosphaeriaceae	Podospora	intestinacea
ASV020762	15	Fungi	unclassified	unclassified	unclassified	unclassified	unclassified	unclassified
ASV020774	15	Fungi	Ascomycota	Dothideomycetes	Dothideales	Dothioraceae	Dothioraceae	sp
ASV020776	45	Fungi	Ascomycota	Dothideomycetes	Capnodiales	Mycosphaerellaceae	Septoria	unclassified
ASV020786	38	Fungi	Ascomycota	Dothideomycetes	Capnodiales	Mycosphaerellaceae	Cercospora	unclassified
ASV020790	61	Fungi	Basidiomycota	Agaricomycetes	Trechisporales	Hydnodontaceae	Subulicystidium	sp
ASV020801	45	Fungi	Ascomycota	Eurotiomycetes	Chaetothyriales	Herpotrichiellaceae	unclassified	unclassified
ASV020820	92	Fungi	Ascomycota	Sordariomycetes	Sordariales	Lasiosphaeriaceae	unclassified	unclassified
ASV020824	453	Fungi	Basidiomycota	Tremellomycetes	Tremellales	Bulleribasidiaceae	Vishniacozyma	dimennae
ASV020825	13	Fungi	unclassified	unclassified	unclassified	unclassified	unclassified	unclassified
ASV020830	90	Fungi	Ascomycota	Eurotiomycetes	Onygenales	Onygenales	Onygenales	sp
ASV020831	82	Fungi	Ascomycota	Eurotiomycetes	Chaetothyriales	Herpotrichiellaceae	Herpotrichiellaceae	sp
ASV020832	66	Fungi	Ascomycota	unclassified	unclassified	unclassified	unclassified	unclassified
ASV020833	66	Fungi	Glomeromycota	Glomeromycetes	Glomerales	Glomeraceae	Septoglomus	viscosum
ASV020834	167	Fungi	Basidiomycota	Ustilaginomycetes	Ustilaginales	Ustilaginaceae	Ustilago	maydis
ASV020835	263	Fungi	Ascomycota	Dothideomycetes	Tubeufiales	Tubeufiales	Tubeufiales	sp
ASV020841	584	Fungi	Ascomycota	Dothideomycetes	Pleosporales	Teichosporaceae	Teichospora	unclassified
ASV020854	49	Fungi	Ascomycota	Sordariomycetes	Sordariomycetes	Sordariomycetes	Sordariomycetes	sp
ASV020855	29	Fungi	Ascomycota	unclassified	unclassified	unclassified	unclassified	unclassified
ASV020856	402	Fungi	Basidiomycota	Agaricomycetes	Agaricales	Hygrophoraceae	Cuphophyllus	unclassified
ASV020857	24	Fungi	Basidiomycota	Ustilaginomycetes	Ustilaginales	Ustilaginaceae	Macalpinomyces	unclassified
ASV020858	369	Fungi	Ascomycota	Sordariomycetes	Hypocreales	Clavicipitaceae	Myriogenospora	atramentosa
ASV020859	114	Fungi	Ascomycota	Sordariomycetes	Sordariales	Lasiosphaeriaceae	Schizothecium	unclassified
ASV020860	6528	Fungi	Basidiomycota	Tremellomycetes	Tremellales	Rhynchogastremataceae	Papiliotrema	fusca
ASV020861	462	Fungi	unclassified	unclassified	unclassified	unclassified	unclassified	unclassified
ASV020862	8814	Fungi	Ascomycota	Dothideomycetes	Pleosporales	Phaeosphaeriaceae	unclassified	unclassified
ASV020863	11	Fungi	Ascomycota	Dothideomycetes	Acrospermales	sedis	Phaeodactylium	stadleri
ASV020866	961	Fungi	Ascomycota	Dothideomycetes	Pleosporales	unclassified	unclassified	unclassified
ASV020867	61	Fungi	Basidiomycota	Agaricomycetes	Corticiales	Corticiaceae	Limonomyces	sp
ASV020868	2724	Fungi	Ascomycota	Dothideomycetes	Capnodiales	Neodevriesiaceae	Neodevriesia	poagena
ASV020869	1008	Fungi	unclassified	unclassified	unclassified	unclassified	unclassified	unclassified
ASV020870	197	Fungi	unclassified	unclassified	unclassified	unclassified	unclassified	unclassified
ASV020871	25	Fungi	Chytridiomycota	unclassified	unclassified	unclassified	unclassified	unclassified
ASV020873	654	Fungi	Ascomycota	Eurotiomycetes	Chaetothyriales	Herpotrichiellaceae	Exophiala	equina
ASV020874	13	Fungi	Basidiomycota	Tremellomycetes	Tremellales	Bulleribasidiaceae	Vishniacozyma	dimennae
ASV020875	7058	Fungi	Ascomycota	Dothideomycetes	Capnodiales	unclassified	unclassified	unclassified
ASV020917	43	Fungi	Ascomycota	Sordariomycetes	Glomerellales	Plectosphaerellaceae	Stachylidium	sp
ASV020936	153	Fungi	Basidiomycota	Agaricomycetes	Agaricales	unclassified	unclassified	unclassified
ASV020944	19	Fungi	Basidiomycota	Exobasidiomycetes	Tilletiales	Tilletiaceae	Erratomyces	patelii
ASV020986	12	Fungi	Ascomycota	Dothideomycetes	Pleosporales	Pleosporaceae	Curvularia	sp
ASV020989	912	Fungi	Ascomycota	Sordariomycetes	Sordariales	Lasiosphaeriaceae	Schizothecium	glutinans
ASV020993	14	Fungi	Ascomycota	unclassified	unclassified	unclassified	unclassified	unclassified
ASV020994	43	Fungi	Ascomycota	Dothideomycetes	Capnodiales	Teratosphaeriaceae	Hyweljonesia	queenslandica
ASV021017	44	Fungi	Ascomycota	Leotiomycetes	Helotiales	sedis	Leohumicola	unclassified
ASV021023	121	Fungi	unclassified	unclassified	unclassified	unclassified	unclassified	unclassified
ASV021029	29	Fungi	Ascomycota	unclassified	unclassified	unclassified	unclassified	unclassified
ASV021069	34	Fungi	Basidiomycota	Tremellomycetes	Tremellales	Rhynchogastremataceae	Papiliotrema	pseudoalba
ASV021080	87	Fungi	Ascomycota	unclassified	unclassified	unclassified	unclassified	unclassified
ASV021102	116	Fungi	Ascomycota	Leotiomycetes	Helotiales	sedis	Leohumicola	sp
ASV021135	3416	Fungi	Basidiomycota	Agaricomycetes	Agaricales	Clavariaceae	Clavulinopsis	unclassified
ASV021138	68	Fungi	Ascomycota	Eurotiomycetes	Chaetothyriales	Herpotrichiellaceae	Herpotrichiellaceae	sp
ASV021140	138	Fungi	Ascomycota	sedis	sedis	sedis	Tricellula	aquatica
ASV021141	47	Fungi	Basidiomycota	Agaricomycetes	Auriculariales	unclassified	unclassified	unclassified
ASV021142	74	Fungi	Basidiomycota	unclassified	unclassified	unclassified	unclassified	unclassified
ASV021149	12	Fungi	Glomeromycota	Glomeromycetes	Glomerales	Glomeraceae	Glomeraceae	sp
ASV021173	83	Fungi	Basidiomycota	Agaricomycetes	Auriculariales	sedis	Oliveonia	sp
ASV021174	34	Fungi	Ascomycota	Dothideomycetes	unclassified	unclassified	unclassified	unclassified
ASV021175	60	Fungi	Ascomycota	Dothideomycetes	Pleosporales	Melanommataceae	Herpotrichia	australis
ASV021176	60	Fungi	unclassified	unclassified	unclassified	unclassified	unclassified	unclassified
ASV021177	1426	Fungi	Basidiomycota	Agaricomycetes	unclassified	unclassified	unclassified	unclassified
ASV021179	1984	Fungi	Ascomycota	Dothideomycetes	Capnodiales	Dissoconiaceae	Ramichloridium	apiculatum
ASV021182	39	Fungi	Ascomycota	Pezizomycetes	Pezizales	Pyronemataceae	unclassified	unclassified
ASV021187	131	Fungi	Ascomycota	Lecanoromycetes	Ostropales	Stictidaceae	Stictis	sp
ASV021202	12	Fungi	Ascomycota	Eurotiomycetes	Chaetothyriales	Herpotrichiellaceae	Coniosporium	apollinis
ASV021215	31	Fungi	Ascomycota	Eurotiomycetes	Chaetothyriales	Herpotrichiellaceae	Cladophialophora	sp
ASV021220	94	Fungi	unclassified	unclassified	unclassified	unclassified	unclassified	unclassified
ASV021223	28	Fungi	Glomeromycota	Glomeromycetes	Glomerales	Glomeraceae	unclassified	unclassified
ASV021235	25	Fungi	Ascomycota	Dothideomycetes	unclassified	unclassified	unclassified	unclassified
ASV021253	24	Fungi	unclassified	unclassified	unclassified	unclassified	unclassified	unclassified
ASV021254	36	Fungi	Ascomycota	Eurotiomycetes	Chaetothyriales	unclassified	unclassified	unclassified
ASV021285	57	Fungi	Ascomycota	Leotiomycetes	unclassified	unclassified	unclassified	unclassified
ASV021287	67	Fungi	unclassified	unclassified	unclassified	unclassified	unclassified	unclassified
ASV021289	131	Fungi	Basidiomycota	Agaricomycetes	Cantharellales	Ceratobasidiaceae	Ceratobasidiaceae	sp
ASV021331	950	Fungi	Basidiomycota	Tremellomycetes	Tremellales	Trimorphomycetaceae	Saitozyma	flava
ASV021353	24	Fungi	unclassified	unclassified	unclassified	unclassified	unclassified	unclassified
ASV021368	361	Fungi	Basidiomycota	Agaricomycetes	Agaricales	Tricholomataceae	Dermoloma	pseudocuneifolium
ASV021379	15	Fungi	unclassified	unclassified	unclassified	unclassified	unclassified	unclassified
ASV021395	48	Fungi	Basidiomycota	Agaricomycetes	Auriculariales	Auriculariaceae	Auriculariaceae	sp
ASV021413	94	Fungi	Ascomycota	Sordariomycetes	Xylariales	sedis	Robillarda	sessilis
ASV021419	37	Fungi	Ascomycota	Dothideomycetes	Tubeufiales	Tubeufiaceae	Tubeufiaceae	sp
ASV021422	58	Fungi	unclassified	unclassified	unclassified	unclassified	unclassified	unclassified
ASV021445	14	Fungi	Glomeromycota	Glomeromycetes	Glomerales	Glomerales	Glomerales	sp
ASV021452	34	Fungi	Ascomycota	Eurotiomycetes	unclassified	unclassified	unclassified	unclassified
ASV021458	19	Fungi	Ascomycota	Dothideomycetes	Pleosporales	Didymellaceae	unclassified	unclassified
ASV021483	26	Fungi	unclassified	unclassified	unclassified	unclassified	unclassified	unclassified
ASV021498	12	Fungi	Basidiomycota	Agaricomycetes	Agaricales	Psathyrellaceae	Coprinellus	unclassified
ASV021499	114	Fungi	Ascomycota	Dothideomycetes	Pleosporales	Cucurbitariaceae	Pyrenochaetopsis	tabarestanensis
ASV021505	37	Fungi	Glomeromycota	Glomeromycetes	Glomerales	Glomeraceae	Dominikia	sp
ASV021506	52	Fungi	Ascomycota	Eurotiomycetes	Onygenales	Onygenales	Onygenales	sp
ASV021507	486	Fungi	Ascomycota	unclassified	unclassified	unclassified	unclassified	unclassified
ASV021508	267	Fungi	Ascomycota	Dothideomycetes	Pleosporales	Sporormiaceae	Westerdykella	reniformis
ASV021509	3804	Fungi	Ascomycota	Dothideomycetes	Pleosporales	Leptosphaeriaceae	Leptosphaeria	avenaria
ASV021511	13	Fungi	Ascomycota	Dothideomycetes	Dothideales	unclassified	unclassified	unclassified
ASV021512	116	Fungi	unclassified	unclassified	unclassified	unclassified	unclassified	unclassified
ASV021514	4535	Fungi	unclassified	unclassified	unclassified	unclassified	unclassified	unclassified
ASV021535	24	Fungi	Ascomycota	Dothideomycetes	Pleosporales	Phaeosphaeriaceae	Septoriella	unclassified
ASV021543	42	Fungi	unclassified	unclassified	unclassified	unclassified	unclassified	unclassified
ASV021544	24	Fungi	Ascomycota	Dothideomycetes	Capnodiales	Cladosporiaceae	Toxicocladosporium	unclassified
ASV021552	76	Fungi	Ascomycota	Eurotiomycetes	Chaetothyriales	Herpotrichiellaceae	Herpotrichiellaceae	sp
ASV021575	14	Fungi	Basidiomycota	Agaricomycetes	Agaricales	unclassified	unclassified	unclassified
ASV021576	37	Fungi	Ascomycota	unclassified	unclassified	unclassified	unclassified	unclassified
ASV021627	53	Fungi	Ascomycota	Eurotiomycetes	Chaetothyriales	Herpotrichiellaceae	Herpotrichiellaceae	sp
ASV021632	30	Fungi	Ascomycota	Eurotiomycetes	Chaetothyriales	unclassified	unclassified	unclassified
ASV021698	40	Fungi	Ascomycota	Leotiomycetes	Helotiales	sedis	Leohumicola	unclassified
ASV021713	31	Fungi	Ascomycota	Leotiomycetes	Helotiales	Hyaloscyphaceae	Microscypha	sp
ASV021723	79	Fungi	Basidiomycota	Agaricomycetes	Corticiales	Corticiaceae	unclassified	unclassified
ASV021751	39	Fungi	unclassified	unclassified	unclassified	unclassified	unclassified	unclassified
ASV021824	118	Fungi	Ascomycota	Eurotiomycetes	Onygenales	Onygenales	Onygenales	sp
ASV021825	360	Fungi	Ascomycota	Eurotiomycetes	Chaetothyriales	Herpotrichiellaceae	Phialophora	livistonae
ASV021827	18	Fungi	Ascomycota	Eurotiomycetes	Chaetothyriales	Herpotrichiellaceae	Herpotrichiellaceae	sp
ASV021828	941	Fungi	Ascomycota	unclassified	unclassified	unclassified	unclassified	unclassified
ASV021829	34	Fungi	unclassified	unclassified	unclassified	unclassified	unclassified	unclassified
ASV021839	125	Fungi	unclassified	unclassified	unclassified	unclassified	unclassified	unclassified
ASV021863	67	Fungi	Ascomycota	Dothideomycetes	Pleosporales	Sporormiaceae	Sporormiella	intermedia
ASV021882	83	Fungi	Ascomycota	Eurotiomycetes	Onygenales	Onygenales	Onygenales	sp
ASV021893	15	Fungi	Ascomycota	Dothideomycetes	Capnodiales	Cladosporiaceae	Cladosporium	unclassified
ASV021904	30	Fungi	Glomeromycota	Glomeromycetes	Glomerales	unclassified	unclassified	unclassified
ASV021912	323	Fungi	Basidiomycota	Ustilaginomycetes	Ustilaginales	Ustilaginaceae	Macalpinomyces	unclassified
ASV021966	115	Fungi	Ascomycota	Eurotiomycetes	Onygenales	Onygenales	Onygenales	sp
ASV021971	57	Fungi	Basidiomycota	Agaricomycetes	Agaricales	Clavariaceae	Clavaria	sp
ASV021976	12	Fungi	unclassified	unclassified	unclassified	unclassified	unclassified	unclassified
ASV021977	12	Fungi	unclassified	unclassified	unclassified	unclassified	unclassified	unclassified
ASV021978	58	Fungi	Ascomycota	Dothideomycetes	Dothideomycetes	Dothideomycetes	Dothideomycetes	sp
ASV022005	583	Fungi	Ascomycota	Sordariomycetes	Sordariales	Lasiosphaeriaceae	Podospora	sp
ASV022028	71	Fungi	Ascomycota	unclassified	unclassified	unclassified	unclassified	unclassified
ASV022029	67	Fungi	Ascomycota	Leotiomycetes	Helotiales	Loramycetaceae	Loramyces	sp
ASV022034	29	Fungi	Basidiomycota	Ustilaginomycetes	Ustilaginales	Ustilaginaceae	Anthracocystis	sp
ASV022038	39	Fungi	Basidiomycota	Agaricomycetes	Auriculariales	Hyaloriaceae	Stypella	variabilis
ASV022049	55	Fungi	Ascomycota	Dothideomycetes	unclassified	unclassified	unclassified	unclassified
ASV022061	13	Fungi	Ascomycota	Dothideomycetes	Pleosporales	Didymellaceae	Epicoccum	sorghinum
ASV022091	16	Fungi	Ascomycota	sedis	sedis	sedis	Tricellula	aquatica
ASV022094	31	Fungi	Ascomycota	Dothideomycetes	Pleosporales	Phaeosphaeriaceae	Phaeosphaeria	sp
ASV022128	271	Fungi	Ascomycota	Sordariomycetes	Hypocreales	sedis	Sarocladium	strictum
ASV022133	90	Fungi	Ascomycota	unclassified	unclassified	unclassified	unclassified	unclassified
ASV022136	240	Fungi	unclassified	unclassified	unclassified	unclassified	unclassified	unclassified
ASV022138	69	Fungi	Ascomycota	Dothideomycetes	Capnodiales	Dissoconiaceae	Dissoconium	aciculare
ASV022139	275	Fungi	Basidiomycota	Agaricomycetes	Agaricales	Clavariaceae	Clavariaceae	sp
ASV022141	115	Fungi	Basidiomycota	Spiculogloeomycetes	Spiculogloeales	Spiculogloeaceae	Phyllozyma	sp
ASV022150	50	Fungi	Ascomycota	Sordariomycetes	Xylariales	unclassified	unclassified	unclassified
ASV022164	33	Fungi	Calcarisporiellomycota	Calcarisporiellomycetes	Calcarisporiellales	Calcarisporiellaceae	Calcarisporiella	sp
ASV022175	20	Fungi	Basidiomycota	Exobasidiomycetes	Entylomatales	sedis	Tilletiopsis	washingtonensis
ASV022184	13	Fungi	Ascomycota	Eurotiomycetes	Chaetothyriales	Chaetothyriales	Chaetothyriales	sp
ASV022200	20	Fungi	Ascomycota	Dothideomycetes	Pleosporales	Lophiostomataceae	unclassified	unclassified
ASV022224	39	Fungi	Ascomycota	Dothideomycetes	Capnodiales	Mycosphaerellaceae	unclassified	unclassified
ASV022254	67	Fungi	Ascomycota	Dothideomycetes	Pleosporales	unclassified	unclassified	unclassified
ASV022255	37	Fungi	Ascomycota	Eurotiomycetes	Eurotiales	Aspergillaceae	Penicillium	unclassified
ASV022346	60	Fungi	Basidiomycota	Agaricomycetes	Sebacinales	Serendipitaceae	Serendipitaceae	sp
ASV022380	33	Fungi	Ascomycota	Leotiomycetes	Helotiales	Helotiaceae	Scytalidium	sphaerosporum
ASV022382	66	Fungi	Ascomycota	Dothideomycetes	Capnodiales	Teratosphaeriaceae	Devriesia	americana
ASV022409	30	Fungi	Ascomycota	Sordariomycetes	Hypocreales	unclassified	unclassified	unclassified
ASV022431	18	Fungi	Ascomycota	Sordariomycetes	Xylariales	unclassified	unclassified	unclassified
ASV022432	42	Fungi	unclassified	unclassified	unclassified	unclassified	unclassified	unclassified
ASV022435	62	Fungi	unclassified	unclassified	unclassified	unclassified	unclassified	unclassified
ASV022436	84	Fungi	Basidiomycota	Agaricomycetes	Agaricales	unclassified	unclassified	unclassified
ASV022440	128	Fungi	Ascomycota	Dothideomycetes	Pleosporales	Pleosporaceae	Bipolaris	sorokiniana
ASV022441	231	Fungi	Basidiomycota	Tremellomycetes	Tremellales	Cuniculitremaceae	Kockovaella	unclassified
ASV022448	82	Fungi	Ascomycota	Dothideomycetes	Pleosporales	unclassified	unclassified	unclassified
ASV022492	30	Fungi	unclassified	unclassified	unclassified	unclassified	unclassified	unclassified
ASV022494	129	Fungi	Basidiomycota	unclassified	unclassified	unclassified	unclassified	unclassified
ASV022504	41	Fungi	Ascomycota	Dothideomycetes	Pleosporales	Lentitheciaceae	Darksidea	unclassified
ASV022507	54	Fungi	Ascomycota	Dothideomycetes	Pleosporales	Phaeosphaeriaceae	Phaeosphaeria	sp
ASV022508	94	Fungi	Basidiomycota	Malasseziomycetes	Malasseziales	Malasseziaceae	Malassezia	arunalokei
ASV022511	234	Fungi	Ascomycota	Eurotiomycetes	Onygenales	Onygenales	Onygenales	sp
ASV022531	23	Fungi	Basidiomycota	Agaricomycetes	Russulales	Russulales	Russulales	sp
ASV022560	37	Fungi	Glomeromycota	Glomeromycetes	Glomerales	Glomeraceae	Dominikia	unclassified
ASV022561	12	Fungi	unclassified	unclassified	unclassified	unclassified	unclassified	unclassified
ASV022619	84	Fungi	Basidiomycota	Agaricomycetes	Sebacinales	Sebacinales	Sebacinales	sp
ASV022623	31	Fungi	Ascomycota	Eurotiomycetes	Chaetothyriales	Herpotrichiellaceae	Cladophialophora	sp
ASV022627	73	Fungi	Ascomycota	Eurotiomycetes	Chaetothyriales	Herpotrichiellaceae	Herpotrichiellaceae	sp
ASV022628	38	Fungi	Ascomycota	Sordariomycetes	Sordariales	Chaetomiaceae	Trichocladium	asperum
ASV022634	16	Fungi	unclassified	unclassified	unclassified	unclassified	unclassified	unclassified
ASV022692	14	Fungi	Basidiomycota	Cystobasidiomycetes	sedis	Symmetrosporaceae	Symmetrospora	coprosmae
ASV022695	24	Fungi	Ascomycota	Dothideomycetes	Capnodiales	Dissoconiaceae	Dissoconium	aciculare
ASV022711	45	Fungi	unclassified	unclassified	unclassified	unclassified	unclassified	unclassified
ASV022713	74	Fungi	unclassified	unclassified	unclassified	unclassified	unclassified	unclassified
ASV022714	30	Fungi	Ascomycota	Eurotiomycetes	Eurotiales	Trichocomaceae	Talaromyces	diversus
ASV022721	11	Fungi	Ascomycota	Eurotiomycetes	Eurotiomycetes	Eurotiomycetes	Eurotiomycetes	sp
ASV022743	11	Fungi	Ascomycota	Sordariomycetes	Xylariales	sedis	unclassified	unclassified
ASV022780	25	Fungi	Ascomycota	sedis	sedis	sedis	Ciliophora	sp
ASV022781	73	Fungi	unclassified	unclassified	unclassified	unclassified	unclassified	unclassified
ASV022782	76	Fungi	unclassified	unclassified	unclassified	unclassified	unclassified	unclassified
ASV022784	39	Fungi	Ascomycota	Leotiomycetes	Thelebolales	Pseudeurotiaceae	Pseudeurotiaceae	sp
ASV022790	28	Fungi	Basidiomycota	Agaricomycetes	Agaricales	Agaricaceae	unclassified	unclassified
ASV022792	185	Fungi	Ascomycota	Sordariomycetes	Microascales	Halosphaeriaceae	Cirrenalia	sp
ASV022793	413	Fungi	Basidiomycota	Agaricomycetes	Geastrales	Geastraceae	Geastrum	minimum
ASV022797	77	Fungi	Ascomycota	Sordariomycetes	Sordariales	Chaetomiaceae	Chaetomium	unclassified
ASV022798	578	Fungi	Ascomycota	Sordariomycetes	Sordariales	Lasiosphaeriaceae	Apodus	sp
ASV022799	78	Fungi	Basidiomycota	Agaricomycetes	Hymenochaetales	Schizoporaceae	Hyphodontia	unclassified
ASV022803	82	Fungi	Ascomycota	Dothideomycetes	Pleosporales	Phaeosphaeriaceae	Phaeosphaeria	unclassified
ASV022804	644	Fungi	Ascomycota	Dothideomycetes	Pleosporales	Phaeosphaeriaceae	Phaeosphaeriaceae	sp
ASV022809	215	Fungi	Basidiomycota	Agaricomycetes	Agaricales	Entolomataceae	Entoloma	unclassified
ASV022818	159	Fungi	Ascomycota	Eurotiomycetes	Chaetothyriales	Herpotrichiellaceae	Herpotrichiellaceae	sp
ASV022831	32	Fungi	Basidiomycota	unclassified	unclassified	unclassified	unclassified	unclassified
ASV022834	34	Fungi	Ascomycota	Dothideomycetes	Minutisphaerales	Minutisphaeraceae	Minutisphaera	unclassified
ASV022844	15	Fungi	unclassified	unclassified	unclassified	unclassified	unclassified	unclassified
ASV022845	21	Fungi	unclassified	unclassified	unclassified	unclassified	unclassified	unclassified
ASV022859	74	Fungi	Basidiomycota	Ustilaginomycetes	Ustilaginales	Ustilaginaceae	Macalpinomyces	unclassified
ASV022893	22	Fungi	unclassified	unclassified	unclassified	unclassified	unclassified	unclassified
ASV022918	27	Fungi	Ascomycota	Dothideomycetes	Capnodiales	Mycosphaerellaceae	Paramycosphaerella	unclassified
ASV022931	55	Fungi	Ascomycota	Leotiomycetes	Helotiales	Helotiaceae	Hymenoscyphus	menthae
ASV022953	28	Fungi	Chytridiomycota	unclassified	unclassified	unclassified	unclassified	unclassified
ASV022956	1049	Fungi	unclassified	unclassified	unclassified	unclassified	unclassified	unclassified
ASV023007	38	Fungi	Glomeromycota	Glomeromycetes	Glomerales	Glomeraceae	Glomeraceae	sp
ASV023032	42	Fungi	Ascomycota	Dothideomycetes	Pleosporales	Phaeosphaeriaceae	Pseudoophiosphaerella	huishuiensis
ASV023034	60	Fungi	Ascomycota	Sordariomycetes	Sordariales	Lasiosphaeriaceae	unclassified	unclassified
ASV023048	37	Fungi	Basidiomycota	Exobasidiomycetes	Entylomatales	sedis	Tilletiopsis	washingtonensis
ASV023061	13	Fungi	Ascomycota	Dothideomycetes	Pleosporales	Pleosporaceae	Curvularia	inaequalis
ASV023070	125	Fungi	Chytridiomycota	Rhizophydiomycetes	Rhizophydiales	Rhizophydiales	Rhizophydiales	sp
ASV023121	35	Fungi	unclassified	unclassified	unclassified	unclassified	unclassified	unclassified
ASV023122	483	Fungi	Ascomycota	Dothideomycetes	Venturiales	Sympoventuriaceae	unclassified	unclassified
ASV023123	35	Fungi	Glomeromycota	Paraglomeromycetes	Paraglomerales	Paraglomeraceae	Paraglomus	sp
ASV023124	812	Fungi	Ascomycota	Sordariomycetes	Hypocreales	Bionectriaceae	Clonostachys	rosea
ASV023125	49	Fungi	Basidiomycota	Agaricomycetes	Agaricales	Hygrophoraceae	Hygrocybe	ingrata
ASV023126	24	Fungi	Basidiomycota	Tremellomycetes	Tremellales	Rhynchogastremataceae	Papiliotrema	nemorosus
ASV023183	11	Fungi	Ascomycota	Dothideomycetes	unclassified	unclassified	unclassified	unclassified
ASV023186	88	Fungi	Ascomycota	Sordariomycetes	Xylariales	sedis	Neoidriella	desertorum
ASV023217	12	Fungi	Ascomycota	Eurotiomycetes	Chaetothyriales	unclassified	unclassified	unclassified
ASV023219	98	Fungi	Basidiomycota	Ustilaginomycetes	Ustilaginales	Ustilaginaceae	Anthracocystis	sp
ASV023221	33	Fungi	Basidiomycota	Exobasidiomycetes	Microstromatales	unclassified	unclassified	unclassified
ASV023222	63	Fungi	Ascomycota	unclassified	unclassified	unclassified	unclassified	unclassified
ASV023251	31	Fungi	Ascomycota	Eurotiomycetes	Chaetothyriales	unclassified	unclassified	unclassified
ASV023252	18	Fungi	Glomeromycota	Glomeromycota	Glomeromycota	Glomeromycota	Glomeromycota	Glomeromycotina
ASV023276	16	Fungi	Ascomycota	Dothideomycetes	Pleosporales	Melanommataceae	Herpotrichia	australis
ASV023326	12	Fungi	Ascomycota	Dothideomycetes	Pleosporales	Phaeosphaeriaceae	Phaeosphaeria	unclassified
ASV023335	30	Fungi	Basidiomycota	Malasseziomycetes	Malasseziales	Malasseziaceae	Malassezia	restricta
ASV023351	38	Fungi	unclassified	unclassified	unclassified	unclassified	unclassified	unclassified
ASV023390	14	Fungi	unclassified	unclassified	unclassified	unclassified	unclassified	unclassified
ASV023410	33	Fungi	Ascomycota	Eurotiomycetes	Chaetothyriales	unclassified	unclassified	unclassified
ASV023421	62	Fungi	Basidiomycota	Microbotryomycetes	Sporidiobolales	Sporidiobolaceae	Sporobolomyces	gracilis
ASV023422	96	Fungi	Ascomycota	Sordariomycetes	unclassified	unclassified	unclassified	unclassified
ASV023426	69	Fungi	unclassified	unclassified	unclassified	unclassified	unclassified	unclassified
ASV023427	68	Fungi	Glomeromycota	Glomeromycetes	Glomerales	Glomeraceae	Rhizophagus	irregularis
ASV023431	47	Fungi	Basidiomycota	Agaricomycetes	Cantharellales	Ceratobasidiaceae	Thanatephorus	cucumeris
ASV023438	117	Fungi	Glomeromycota	Glomeromycetes	Glomerales	Glomeraceae	Glomus	sp
ASV023467	26416	Fungi	Basidiomycota	Agaricomycetes	Agaricales	Hygrophoraceae	Cuphophyllus	sp
ASV023486	84	Fungi	Ascomycota	Eurotiomycetes	Chaetothyriales	Herpotrichiellaceae	Herpotrichiellaceae	sp
ASV023498	23	Fungi	Ascomycota	Dothideomycetes	Pleosporales	Didymosphaeriaceae	Paraphaeosphaeria	michotii
ASV023515	25	Fungi	Ascomycota	Dothideomycetes	unclassified	unclassified	unclassified	unclassified
ASV023533	20	Fungi	unclassified	unclassified	unclassified	unclassified	unclassified	unclassified
ASV023562	136	Fungi	Basidiomycota	Agaricomycetes	Corticiales	Corticiaceae	Laetisaria	fuciformis
ASV023608	11	Fungi	Basidiomycota	Cystobasidiomycetes	sedis	Symmetrosporaceae	Symmetrospora	coprosmae
ASV023636	12	Fungi	unclassified	unclassified	unclassified	unclassified	unclassified	unclassified
ASV023645	575	Fungi	Basidiomycota	Agaricomycetes	Corticiales	Corticiaceae	Laetisaria	fuciformis
ASV023651	84	Fungi	Ascomycota	Dothideomycetes	Capnodiales	Mycosphaerellaceae	unclassified	unclassified
ASV023652	11	Fungi	Ascomycota	unclassified	unclassified	unclassified	unclassified	unclassified
ASV023660	12	Fungi	Ascomycota	Geoglossomycetes	Geoglossales	Geoglossaceae	Trichoglossum	sp
ASV023661	11	Fungi	Ascomycota	Sordariomycetes	Sordariales	Lasiosphaeriaceae	unclassified	unclassified
ASV023674	114	Fungi	unclassified	unclassified	unclassified	unclassified	unclassified	unclassified
ASV023682	30	Fungi	Ascomycota	Sordariomycetes	Sordariales	unclassified	unclassified	unclassified
ASV023685	22	Fungi	Ascomycota	Pezizomycetes	Pezizales	Ascobolaceae	Ascobolus	unclassified
ASV023691	43	Fungi	Basidiomycota	Agaricomycetes	Cantharellales	sedis	Sistotrema	unclassified
ASV023709	26	Fungi	unclassified	unclassified	unclassified	unclassified	unclassified	unclassified
ASV023723	20	Fungi	Ascomycota	Archaeorhizomycetes	unclassified	unclassified	unclassified	unclassified
ASV023735	38	Fungi	Ascomycota	Sordariomycetes	Coniochaetales	Coniochaetaceae	Coniochaeta	unclassified
ASV023740	50	Fungi	Ascomycota	unclassified	unclassified	unclassified	unclassified	unclassified
ASV023744	79	Fungi	Ascomycota	Pezizomycetes	Pezizales	Ascobolaceae	Ascobolus	sp
ASV023747	277	Fungi	Ascomycota	Dothideomycetes	Capnodiales	Mycosphaerellaceae	Paramycosphaerella	unclassified
ASV023748	38	Fungi	unclassified	unclassified	unclassified	unclassified	unclassified	unclassified
ASV023750	46	Fungi	Glomeromycota	Paraglomeromycetes	Paraglomerales	Paraglomeraceae	Paraglomus	laccatum
ASV023751	218	Fungi	Basidiomycota	Agaricomycetes	unclassified	unclassified	unclassified	unclassified
ASV023752	62	Fungi	Ascomycota	Dothideomycetes	Capnodiales	sedis	Microcyclospora	tardicrescens
ASV023754	19	Fungi	Ascomycota	Dothideomycetes	Pleosporales	Didymellaceae	Didymella	unclassified
ASV023755	30	Fungi	Glomeromycota	Glomeromycetes	Glomerales	Glomeraceae	Glomus	sp
ASV023756	43	Fungi	Ascomycota	Dothideomycetes	Dothideales	Aureobasidiaceae	Aureobasidium	unclassified
ASV023759	63	Fungi	Ascomycota	Dothideomycetes	Capnodiales	Dissoconiaceae	Dissoconium	sp
ASV023760	21	Fungi	unclassified	unclassified	unclassified	unclassified	unclassified	unclassified
ASV023765	51	Fungi	Basidiomycota	Malasseziomycetes	Malasseziales	Malasseziaceae	Malassezia	arunalokei
ASV023773	34	Fungi	Glomeromycota	Glomeromycetes	Glomerales	Glomeraceae	Septoglomus	viscosum
ASV023789	733	Fungi	Ascomycota	Dothideomycetes	Pleosporales	Parabambusicolaceae	Paratrimmatostroma	kunmingensis
ASV023819	291	Fungi	Ascomycota	Leotiomycetes	Helotiales	sedis	Leohumicola	sp
ASV023822	71	Fungi	Ascomycota	Sordariomycetes	Xylariales	Microdochiaceae	Microdochium	seminicola
ASV023824	27	Fungi	unclassified	unclassified	unclassified	unclassified	unclassified	unclassified
ASV023826	32	Fungi	Ascomycota	Dothideomycetes	Tubeufiales	Tubeufiaceae	Boerlagiomyces	websteri
ASV023831	52	Fungi	Basidiomycota	Agaricomycetes	Geastrales	Geastraceae	Geastrum	sp
ASV023837	119	Fungi	Ascomycota	Dothideomycetes	Pleosporales	Sporormiaceae	unclassified	unclassified
ASV023852	56	Fungi	Chytridiomycota	Rhizophlyctidomycetes	Rhizophlyctidales	Rhizophlyctidaceae	Rhizophlyctis	rosea
ASV023855	39	Fungi	Ascomycota	Dothideomycetes	Pleosporales	Sporormiaceae	Westerdykella	unclassified
ASV023861	12	Fungi	Ascomycota	Sordariomycetes	unclassified	unclassified	unclassified	unclassified
ASV023866	35	Fungi	Ascomycota	Eurotiomycetes	Chaetothyriales	Chaetothyriales	Chaetothyriales	sp
ASV023869	28	Fungi	Basidiomycota	Agaricomycetes	Agaricales	Agaricaceae	Lepiota	unclassified
ASV023888	44	Fungi	unclassified	unclassified	unclassified	unclassified	unclassified	unclassified
ASV023912	20	Fungi	Ascomycota	Sordariomycetes	Microascales	Halosphaeriaceae	Cirrenalia	sp
ASV023935	64	Fungi	Basidiomycota	Agaricomycetes	Agaricales	Stephanosporaceae	Lindtneria	sp
ASV023952	159	Fungi	unclassified	unclassified	unclassified	unclassified	unclassified	unclassified
ASV023953	952	Fungi	Ascomycota	Dothideomycetes	Myriangiales	Elsinoaceae	Elsinoe	unclassified
ASV023954	337	Fungi	Mortierellomycota	Mortierellomycetes	Mortierellales	Mortierellaceae	Mortierella	rishikesha
ASV023970	16	Fungi	Ascomycota	Sordariomycetes	Sordariales	Lasiosphaeriaceae	Arnium	sp
ASV023972	34	Fungi	Ascomycota	Eurotiomycetes	Chaetothyriales	Herpotrichiellaceae	Herpotrichiellaceae	sp
ASV023982	1372	Fungi	Ascomycota	Sordariomycetes	Microascales	Halosphaeriaceae	Cirrenalia	sp
ASV023993	51	Fungi	Ascomycota	Orbiliomycetes	Orbiliales	Orbiliales	Orbiliales	sp
ASV024013	40	Fungi	Ascomycota	Sordariomycetes	Hypocreales	Hypocreaceae	Trichoderma	atroviride
ASV024014	44	Fungi	Basidiomycota	Agaricomycetes	Sebacinales	Sebacinaceae	Sebacinaceae	sp
ASV024039	37	Fungi	Ascomycota	Dothideomycetes	Pleosporales	Phaeosphaeriaceae	unclassified	unclassified
ASV024041	30	Fungi	unclassified	unclassified	unclassified	unclassified	unclassified	unclassified
ASV024056	12	Fungi	Basidiomycota	Tremellomycetes	unclassified	unclassified	unclassified	unclassified
ASV024081	117	Fungi	Ascomycota	Dothideomycetes	Pleosporales	Phaeosphaeriaceae	Phaeosphaeria	microscopica
ASV024088	158	Fungi	Ascomycota	unclassified	unclassified	unclassified	unclassified	unclassified
ASV024089	54	Fungi	unclassified	unclassified	unclassified	unclassified	unclassified	unclassified
ASV024090	16	Fungi	Glomeromycota	Glomeromycetes	Glomerales	Glomeraceae	Nanoglomus	sp
ASV024091	101	Fungi	Ascomycota	unclassified	unclassified	unclassified	unclassified	unclassified
ASV024093	14	Fungi	Ascomycota	Sordariomycetes	Hypocreales	Ophiocordycipitaceae	unclassified	unclassified
ASV024105	2794	Fungi	Ascomycota	Saccharomycetes	Saccharomycetales	Saccharomycetaceae	Saccharomyces	unclassified
ASV024106	503	Fungi	Ascomycota	Sordariomycetes	Xylariales	Xylariaceae	Anthostomella	unclassified
ASV024107	323	Fungi	Ascomycota	Eurotiomycetes	Eurotiomycetes	Eurotiomycetes	Eurotiomycetes	sp
ASV024108	32	Fungi	unclassified	unclassified	unclassified	unclassified	unclassified	unclassified
ASV024109	3979	Fungi	Ascomycota	unclassified	unclassified	unclassified	unclassified	unclassified
ASV024110	1061	Fungi	Ascomycota	Dothideomycetes	Pleosporales	Phaeosphaeriaceae	unclassified	unclassified
ASV024111	4497	Fungi	Ascomycota	Eurotiomycetes	Chaetothyriales	Trichomeriaceae	Knufia	unclassified
ASV024113	10409	Fungi	Ascomycota	unclassified	unclassified	unclassified	unclassified	unclassified
ASV024116	11404	Fungi	Ascomycota	Sordariomycetes	Hypocreales	Nectriaceae	Fusarium	unclassified
ASV024117	6704	Fungi	Ascomycota	Dothideomycetes	Pleosporales	Didymosphaeriaceae	Paraphaeosphaeria	michotii
ASV024118	5102	Fungi	unclassified	unclassified	unclassified	unclassified	unclassified	unclassified
ASV024119	30	Fungi	Glomeromycota	Glomeromycetes	Glomerales	unclassified	unclassified	unclassified
ASV024120	16440	Fungi	Ascomycota	Dothideomycetes	Capnodiales	Dissoconiaceae	Dissoconium	sp
ASV024121	14806	Fungi	Ascomycota	Leotiomycetes	Erysiphales	Erysiphaceae	Blumeria	sp
ASV024122	331	Fungi	Ascomycota	Dothideomycetes	Capnodiales	Teratosphaeriaceae	Devriesia	americana
ASV024123	206	Fungi	Ascomycota	Sordariomycetes	Hypocreales	Nectriaceae	Fusarium	pseudocircinatum
ASV024125	88	Fungi	Glomeromycota	Glomeromycetes	Glomerales	Glomeraceae	unclassified	unclassified
ASV024130	457	Fungi	Ascomycota	Sordariomycetes	Microascales	Halosphaeriaceae	Cirrenalia	sp
ASV024134	183	Fungi	Ascomycota	Leotiomycetes	Helotiales	Hyaloscyphaceae	Lachnum	sp
ASV024142	11	Fungi	Ascomycota	Leotiomycetes	Helotiales	Hyaloscyphaceae	Lachnum	pygmaeum
ASV024162	27	Fungi	Ascomycota	Lecanoromycetes	Ostropales	Stictidaceae	Cyanodermella	viridula
ASV024195	16	Fungi	Ascomycota	Sordariomycetes	Sordariales	unclassified	unclassified	unclassified
ASV024202	22	Fungi	unclassified	unclassified	unclassified	unclassified	unclassified	unclassified
ASV024203	47	Fungi	Glomeromycota	Glomeromycetes	Glomerales	Glomeraceae	Dominikia	iranica
ASV024248	11	Fungi	Glomeromycota	Glomeromycetes	Glomerales	unclassified	unclassified	unclassified
ASV024268	14	Fungi	Ascomycota	Dothideomycetes	unclassified	unclassified	unclassified	unclassified
ASV024290	11	Fungi	Ascomycota	Sordariomycetes	Xylariales	Microdochiaceae	Microdochium	seminicola
ASV024293	41	Fungi	Basidiomycota	Agaricomycetes	Agaricales	Agaricales	Agaricales	sp
ASV024312	20	Fungi	Ascomycota	Sordariomycetes	Coniochaetales	Coniochaetaceae	Coniochaeta	unclassified
ASV024319	30	Fungi	Glomeromycota	Glomeromycetes	Glomerales	Glomeraceae	Rhizophagus	unclassified
ASV024337	141	Fungi	Glomeromycota	Glomeromycetes	Glomerales	Glomeraceae	Septoglomus	viscosum
ASV024340	121	Fungi	Basidiomycota	Tremellomycetes	Tremellales	Naemateliaceae	Dimennazyma	sp
ASV024341	382	Fungi	Basidiomycota	Agaricomycetes	Agaricales	Pleurotaceae	Hohenbuehelia	unclassified
ASV024342	16	Fungi	unclassified	unclassified	unclassified	unclassified	unclassified	unclassified
ASV024364	42	Fungi	Ascomycota	Eurotiomycetes	Chaetothyriales	Chaetothyriaceae	Chaetothyriaceae	sp
ASV024371	43	Fungi	Ascomycota	Sordariomycetes	Sordariales	Sordariaceae	unclassified	unclassified
ASV024373	73	Fungi	Glomeromycota	Glomeromycetes	Glomerales	Glomeraceae	Glomeraceae	sp
ASV024402	15	Fungi	Ascomycota	Orbiliomycetes	Orbiliales	Orbiliaceae	unclassified	unclassified
ASV024404	68	Fungi	Glomeromycota	Glomeromycetes	Diversisporales	Diversisporaceae	Diversispora	sp
ASV024435	28	Fungi	Basidiomycota	Agaricomycetes	Agaricales	Bolbitiaceae	Panaeolus	acuminatus
ASV024438	29	Fungi	Ascomycota	unclassified	unclassified	unclassified	unclassified	unclassified
ASV024439	14	Fungi	Ascomycota	Archaeorhizomycetes	Archaeorhizomycetes	Archaeorhizomycetes	Archaeorhizomycetes	sp
ASV024441	117	Fungi	Ascomycota	Eurotiomycetes	Chaetothyriales	Herpotrichiellaceae	Herpotrichiellaceae	sp
ASV024442	45	Fungi	Ascomycota	Eurotiomycetes	Eurotiales	Trichocomaceae	Sagenomella	oligospora
ASV024443	11	Fungi	Ascomycota	Dothideomycetes	Pleosporales	Lentitheciaceae	Darksidea	sp
ASV024444	481	Fungi	Ascomycota	Dothideomycetes	Pleosporales	Trematosphaeriaceae	Trematosphaeria	sp
ASV024445	46	Fungi	Ascomycota	Sordariomycetes	Diaporthales	Diaporthaceae	Diaporthe	gulyae
ASV024450	11	Fungi	Ascomycota	Leotiomycetes	Helotiales	Vibrisseaceae	Phialocephala	bamuru
ASV024458	42	Fungi	unclassified	unclassified	unclassified	unclassified	unclassified	unclassified
ASV024464	66	Fungi	Ascomycota	Sordariomycetes	Hypocreales	Nectriaceae	Fusarium	algeriense
ASV024470	24	Fungi	Kickxellomycota	Kickxellomycetes	Kickxellales	Kickxellaceae	Ramicandelaber	sp
ASV024471	12	Fungi	Ascomycota	Sordariomycetes	Chaetosphaeriales	Chaetosphaeriaceae	Dinemasporium	cruciferum
ASV024486	19	Fungi	Ascomycota	Dothideomycetes	unclassified	unclassified	unclassified	unclassified
ASV024516	29	Fungi	Basidiomycota	Cystobasidiomycetes	sedis	Symmetrosporaceae	Symmetrospora	sp
ASV024525	131	Fungi	Ascomycota	Dothideomycetes	Capnodiales	Mycosphaerellaceae	Xenosonderhenia	unclassified
ASV024547	11	Fungi	Ascomycota	Dothideomycetes	Capnodiales	Dissoconiaceae	Dissoconium	sp
ASV024561	232	Fungi	Basidiomycota	Agaricomycetes	Agaricales	Pterulaceae	Coronicium	gemmiferum
ASV024645	34	Fungi	unclassified	unclassified	unclassified	unclassified	unclassified	unclassified
ASV024662	25	Fungi	Ascomycota	Dothideomycetes	Capnodiales	Teratosphaeriaceae	unclassified	unclassified
ASV024675	16	Fungi	unclassified	unclassified	unclassified	unclassified	unclassified	unclassified
ASV024699	18	Fungi	Basidiomycota	Agaricomycetes	Corticiales	Corticiaceae	Corticium	botryohypochnoideum
ASV024703	82	Fungi	Mortierellomycota	Mortierellomycetes	Mortierellales	Mortierellaceae	Mortierella	paraensis
ASV024715	155	Fungi	Basidiomycota	Agaricomycetes	Agaricales	Clavariaceae	Clavaria	pullei
ASV024740	23	Fungi	Ascomycota	Dothideomycetes	Capnodiales	Teratosphaeriaceae	Xenopenidiella	sp
ASV024741	15	Fungi	Basidiomycota	Spiculogloeomycetes	Spiculogloeomycetes	Spiculogloeomycetes	Spiculogloeomycetes	sp
ASV024746	416	Fungi	Basidiomycota	Agaricomycetes	Agaricales	Clavariaceae	Camarophyllopsis	deceptiva
ASV024747	43	Fungi	Basidiomycota	Agaricomycetes	Agaricales	unclassified	unclassified	unclassified
ASV024749	109	Fungi	unclassified	unclassified	unclassified	unclassified	unclassified	unclassified
ASV024750	65	Fungi	Ascomycota	Dothideomycetes	unclassified	unclassified	unclassified	unclassified
ASV024753	585	Fungi	Ascomycota	Eurotiomycetes	Onygenales	Onygenales	Onygenales	sp
ASV024755	151	Fungi	Ascomycota	Sordariomycetes	Hypocreales	Clavicipitaceae	Metarhizium	marquandii
ASV024756	20	Fungi	unclassified	unclassified	unclassified	unclassified	unclassified	unclassified
ASV024758	130	Fungi	Ascomycota	Dothideomycetes	Pleosporales	unclassified	unclassified	unclassified
ASV024772	19	Fungi	Ascomycota	Sordariomycetes	Hypocreales	Hypocreaceae	Trichoderma	unclassified
ASV024780	52	Fungi	Ascomycota	Sordariomycetes	Coniochaetales	Coniochaetaceae	Lecythophora	sp
ASV024815	510	Fungi	Ascomycota	Sordariomycetes	Sordariales	Lasiosphaeriaceae	Schizothecium	glutinans
ASV024823	162	Fungi	Ascomycota	Sordariomycetes	Coniochaetales	Coniochaetaceae	Coniochaeta	canina
ASV024853	16	Fungi	Ascomycota	Sordariomycetes	Hypocreales	Nectriaceae	Gibberella	unclassified
ASV024856	23	Fungi	Ascomycota	Eurotiomycetes	Eurotiomycetes	Eurotiomycetes	Eurotiomycetes	sp
ASV024872	50	Fungi	Basidiomycota	Agaricomycetes	Cantharellales	Ceratobasidiaceae	Waitea	circinata
ASV024878	14	Fungi	unclassified	unclassified	unclassified	unclassified	unclassified	unclassified
ASV024911	42	Fungi	Ascomycota	Dothideomycetes	Capnodiales	Teratosphaeriaceae	Devriesia	americana
ASV024922	17	Fungi	Ascomycota	Dothideomycetes	Capnodiales	Cladosporiaceae	Davidiellomyces	juncicola
ASV024941	19	Fungi	unclassified	unclassified	unclassified	unclassified	unclassified	unclassified
ASV024943	55	Fungi	unclassified	unclassified	unclassified	unclassified	unclassified	unclassified
ASV024952	46	Fungi	Ascomycota	Leotiomycetes	Helotiales	Helotiaceae	unclassified	unclassified
ASV024956	171	Fungi	Ascomycota	Eurotiomycetes	Chaetothyriales	Herpotrichiellaceae	Herpotrichiellaceae	sp
ASV024967	47	Fungi	Ascomycota	sedis	sedis	sedis	Polylobatispora	sp
ASV024974	65	Fungi	unclassified	unclassified	unclassified	unclassified	unclassified	unclassified
ASV024986	30	Fungi	unclassified	unclassified	unclassified	unclassified	unclassified	unclassified
ASV024990	16	Fungi	unclassified	unclassified	unclassified	unclassified	unclassified	unclassified
ASV025001	11	Fungi	unclassified	unclassified	unclassified	unclassified	unclassified	unclassified
ASV025002	42	Fungi	Ascomycota	Eurotiomycetes	Chaetothyriales	Herpotrichiellaceae	Cladophialophora	chaetospira
ASV025014	23	Fungi	unclassified	unclassified	unclassified	unclassified	unclassified	unclassified
ASV025029	52	Fungi	unclassified	unclassified	unclassified	unclassified	unclassified	unclassified
ASV025031	12	Fungi	unclassified	unclassified	unclassified	unclassified	unclassified	unclassified
ASV025032	41	Fungi	unclassified	unclassified	unclassified	unclassified	unclassified	unclassified
ASV025040	30	Fungi	Ascomycota	Dothideomycetes	Pleosporales	Cucurbitariaceae	Pyrenochaetopsis	decipiens
ASV025046	28	Fungi	Ascomycota	Sordariomycetes	Hypocreales	Nectriaceae	Fusarium	algeriense
ASV025054	27	Fungi	unclassified	unclassified	unclassified	unclassified	unclassified	unclassified
ASV025060	38	Fungi	Basidiomycota	Agaricomycetes	Agaricales	Tricholomataceae	Gerronema	subclavatum
ASV025067	42	Fungi	Basidiomycota	Agaricomycetes	Agaricales	Agaricaceae	Tulostoma	unclassified
ASV025071	2384	Fungi	Ascomycota	unclassified	unclassified	unclassified	unclassified	unclassified
ASV025074	78	Fungi	Ascomycota	Lecanoromycetes	Ostropales	Stictidaceae	Eriospora	sp
ASV025076	178	Fungi	Glomeromycota	Glomeromycetes	Glomerales	Claroideoglomeraceae	Claroideoglomus	unclassified
ASV025082	32	Fungi	Glomeromycota	Glomeromycetes	Glomerales	Glomeraceae	Septoglomus	viscosum
ASV025094	66	Fungi	Basidiomycota	Agaricomycetes	unclassified	unclassified	unclassified	unclassified
ASV025108	168	Fungi	Ascomycota	Lecanoromycetes	Acarosporales	Acarosporaceae	Neoacrodontiella	eucalypti
[truncated: 7,785 more rows]
