# Supplementary material for: Precipitation, Not Land Use, Primarily Determines the Composition of Both Plant and Phyllosphere Fungal Communities
Source: Front Fungal Biol. 2022 Jul 7;3:805225. doi: 10.3389/ffunb.2022.805225 (PMC10512219; doi:10.3389/ffunb.2022.805225)
Supplement: Supplementary file 15 [file Table_13.xlsx]

## Sheet: in
Supplementary Table 13. Indicator fungal Amplicon Sequence Variant (ASV) in arid (455.74 – 634.91 mm yr-1) and mesic (760.86 – 1040.46 mm yr-1) habitats with statistics, P-values, significance code, false discovery rate (FDR) adjusted P-values, FDR adjusted P-value significance code, size (the total number of sequences assigned to the OTU), and taxonomic assignments. Statistical significance code…
ASV	Statistic	P-value	Significance	Habitat	P-value_FDR	Significance_FDR	Size	Kingdom	Phylum	Class	Order	Family	Genus	Species
ASV036115	0.508	0.001	***	Arid	0.025	*	19847	Fungi	Ascomycota	Dothideomycetes	Pleosporales	Didymosphaeriaceae	Paraphaeosphaeria	unclassified
ASV066836	0.503	0.001	***	Arid	0.025	*	17846	Fungi	Ascomycota	Dothideomycetes	Pleosporales	Phaeosphaeriaceae	Phaeosphaeria	sp
ASV072441	0.434	0.001	***	Arid	0.025	*	6590	Fungi	Ascomycota	Dothideomycetes	Pleosporales	Phaeosphaeriaceae	unclassified	unclassified
ASV099179	0.311	0.001	***	Arid	0.025	*	19859	Fungi	Basidiomycota	Tremellomycetes	Tremellales	Trimorphomycetaceae	Saitozyma	paraflava
ASV136325	0.598	0.001	***	Arid	0.025	*	30028	Fungi	Ascomycota	Dothideomycetes	Pleosporales	Phaeosphaeriaceae	Phaeopoacea	sp
ASV013781	0.613	0.002	**	Arid	0.0285714	*	12231	Fungi	Ascomycota	Eurotiomycetes	Chaetothyriales	Cyphellophoraceae	Cyphellophora	sp
ASV036154	0.495	0.002	**	Arid	0.0285714	*	58205	Fungi	Ascomycota	Leotiomycetes	Erysiphales	Erysiphaceae	Blumeria	sp
ASV058789	0.516	0.002	**	Arid	0.0285714	*	16155	Fungi	Ascomycota	unclassified	unclassified	unclassified	unclassified	unclassified
ASV094475	0.468	0.002	**	Arid	0.0285714	*	58796	Fungi	Ascomycota	Dothideomycetes	Pleosporales	Phaeosphaeriaceae	Phaeoseptoriella	zeae
ASV036131	0.673	0.003	**	Arid	0.04	*	35786	Fungi	Ascomycota	Dothideomycetes	Pleosporales	Didymellaceae	unclassified	unclassified
ASV009505	0.492	0.005	**	Arid	0.0434783	*	18984	Fungi	Ascomycota	Dothideomycetes	Pleosporales	Phaeosphaeriaceae	Neostagonospora	sp
ASV024121	0.549	0.005	**	Arid	0.0434783	*	32666	Fungi	Ascomycota	Leotiomycetes	Erysiphales	Erysiphaceae	Blumeria	sp
ASV030296	0.332	0.005	**	Arid	0.0434783	*	24888	Fungi	Ascomycota	Sordariomycetes	Chaetosphaeriales	Chaetosphaeriaceae	Dinemasporium	bambusicola
ASV041754	0.382	0.005	**	Arid	0.0434783	*	12811	Fungi	Ascomycota	Dothideomycetes	Pleosporales	Didymellaceae	Ascochyta	hordei
ASV093158	0.661	0.004	**	Arid	0.0434783	*	16929	Fungi	Ascomycota	Dothideomycetes	Pleosporales	Pleosporaceae	Alternaria	unclassified
ASV013802	0.626	0.009	**	Arid	0.06	ns	17885	Fungi	Ascomycota	Sordariomycetes	Hypocreales	Nectriaceae	Fusarium	polyphialidicum
ASV041753	0.549	0.009	**	Arid	0.06	ns	22983	Fungi	Ascomycota	Sordariomycetes	Hypocreales	Nectriaceae	Gibberella	tricincta
ASV051791	0.499	0.009	**	Arid	0.06	ns	10721	Fungi	Ascomycota	Sordariomycetes	Sordariales	Lasiosphaeriaceae	Schizothecium	glutinans
ASV094482	0.552	0.009	**	Arid	0.06	ns	13392	Fungi	Ascomycota	Dothideomycetes	Pleosporales	Pleosporaceae	Curvularia	spicifera
ASV115322	0.62	0.011	*	Arid	0.0709677	ns	31972	Fungi	Ascomycota	Dothideomycetes	Capnodiales	Cladosporiaceae	Cladosporium	unclassified
ASV060920	0.275	0.012	*	Arid	0.0742857	ns	21295	Fungi	Ascomycota	Dothideomycetes	Pleosporales	Lentitheciaceae	Darksidea	sp
ASV115307	0.568	0.013	*	Arid	0.0742857	ns	78343	Fungi	Basidiomycota	Tremellomycetes	Filobasidiales	Filobasidiaceae	Filobasidium	magnum
ASV130162	0.473	0.016	*	Arid	0.0820513	ns	12107	Fungi	Ascomycota	Dothideomycetes	Dothideales	Aureobasidiaceae	Aureobasidium	subglaciale
ASV046936	0.564	0.017	*	Arid	0.0829268	ns	13965	Fungi	Ascomycota	Sordariomycetes	Sordariales	Lasiosphaeriaceae	unclassified	unclassified
ASV070638	0.351	0.018	*	Arid	0.0857143	ns	19313	Fungi	Ascomycota	Dothideomycetes	Pleosporales	unclassified	unclassified	unclassified
ASV136332	0.462	0.019	*	Arid	0.0883721	ns	56108	Fungi	Ascomycota	Dothideomycetes	Dothideales	Aureobasidiaceae	Aureobasidium	melanogenum
ASV020860	0.395	0.023	*	Arid	0.096	ns	13177	Fungi	Basidiomycota	Tremellomycetes	Tremellales	Rhynchogastremataceae	Papiliotrema	fusca
ASV060932	0.317	0.022	*	Arid	0.096	ns	37251	Fungi	Ascomycota	Dothideomycetes	Pleosporales	Phaeosphaeriaceae	Septoriella	hollandica
ASV077873	0.397	0.028	*	Arid	0.107692	ns	3639	Fungi	Ascomycota	Dothideomycetes	Pleosporales	Didymosphaeriaceae	Letendraea	sp
ASV007703	0.388	0.031	*	Arid	0.114815	ns	18151	Fungi	Ascomycota	Sordariomycetes	Sordariales	Lasiosphaeriaceae	unclassified	unclassified
ASV021509	0.579	0.032	*	Arid	0.115789	ns	7647	Fungi	Ascomycota	Dothideomycetes	Pleosporales	Leptosphaeriaceae	Leptosphaeria	avenaria
ASV024111	0.54	0.046	*	Arid	0.153333	ns	26734	Fungi	Ascomycota	Eurotiomycetes	Chaetothyriales	Trichomeriaceae	Knufia	unclassified
ASV130157	0.368	0.047	*	Arid	0.154098	ns	21354	Fungi	Ascomycota	Dothideomycetes	Capnodiales	Cladosporiaceae	Toxicocladosporium	unclassified
ASV006813	0.39	0.074	.	Arid	0.214493	ns	14333	Fungi	Ascomycota	Dothideomycetes	Pleosporales	Phaeosphaeriaceae	Neostagonospora	sp
ASV036161	0.484	0.073	.	Arid	0.214493	ns	54531	Fungi	Ascomycota	Dothideomycetes	Capnodiales	Cladosporiaceae	Cladosporium	unclassified
ASV058777	0.388	0.072	.	Arid	0.214493	ns	13081	Fungi	Ascomycota	Lecanoromycetes	Ostropales	Stictidaceae	Cyanodermella	unclassified
ASV068698	0.387	0.074	.	Arid	0.214493	ns	5875	Fungi	Ascomycota	Dothideomycetes	Dothideales	Dothioraceae	Pseudoseptoria	obscura
ASV096912	0.318	0.083	.	Arid	0.230137	ns	6273	Fungi	Ascomycota	Dothideomycetes	Capnodiales	Mycosphaerellaceae	Xenosonderhenia	unclassified
ASV123263	0.425	0.081	.	Arid	0.230137	ns	10051	Fungi	Ascomycota	Dothideomycetes	Pleosporales	Pleosporaceae	Alternaria	tenuissima
ASV046457	0.355	0.087	.	Arid	0.235135	ns	25014	Fungi	Ascomycota	Dothideomycetes	Pleosporales	Leptosphaeriaceae	Plenodomus	lindquistii
ASV015996	0.529	0.089	.	Arid	0.237333	ns	7855	Fungi	Basidiomycota	Agaricomycetes	Cantharellales	Ceratobasidiaceae	Thanatephorus	cucumeris
ASV064984	0.326	0.096	.	Arid	0.2425	ns	9931	Fungi	Ascomycota	Dothideomycetes	Pleosporales	Didymosphaeriaceae	Alloconiothyrium	sp
ASV135712	0.416	0.097	.	Arid	0.2425	ns	8394	Fungi	Ascomycota	Sordariomycetes	Sordariales	unclassified	unclassified	unclassified
ASV036157	0.378	0.123		Arid	0.303704	ns	288497	Fungi	unclassified	unclassified	unclassified	unclassified	unclassified	unclassified
ASV020862	0.259	0.176		Arid	0.419048	ns	21666	Fungi	Ascomycota	Dothideomycetes	Pleosporales	Phaeosphaeriaceae	unclassified	unclassified
ASV024116	0.35	0.183		Arid	0.421739	ns	56737	Fungi	Ascomycota	Sordariomycetes	Hypocreales	Nectriaceae	Fusarium	unclassified
ASV024117	0.351	0.192		Arid	0.421739	ns	15577	Fungi	Ascomycota	Dothideomycetes	Pleosporales	Didymosphaeriaceae	Paraphaeosphaeria	michotii
ASV105721	0.343	0.192		Arid	0.421739	ns	10991	Fungi	unclassified	unclassified	unclassified	unclassified	unclassified	unclassified
ASV106923	0.457	0.192		Arid	0.421739	ns	5983	Fungi	Ascomycota	Dothideomycetes	Pleosporales	Didymellaceae	unclassified	unclassified
ASV115297	0.291	0.194		Arid	0.421739	ns	12138	Fungi	Ascomycota	Sordariomycetes	Sordariales	Lasiosphaeriaceae	Schizothecium	unclassified
ASV124723	0.274	0.189		Arid	0.421739	ns	3518	Fungi	Ascomycota	Sordariomycetes	Sordariales	Lasiosphaeriaceae	Cercophora	coronata
ASV004938	0.264	0.199		Arid	0.425263	ns	16364	Fungi	Ascomycota	Sordariomycetes	Chaetosphaeriales	Chaetosphaeriaceae	Dinemasporium	cruciferum
ASV042308	0.342	0.217		Arid	0.437624	ns	4814	Fungi	Ascomycota	Dothideomycetes	Pleosporales	Cucurbitariaceae	Pyrenochaeta	sp
ASV105717	0.29	0.211		Arid	0.437624	ns	43492	Fungi	unclassified	unclassified	unclassified	unclassified	unclassified	unclassified
ASV130153	0.368	0.215		Arid	0.437624	ns	58969	Fungi	Ascomycota	Dothideomycetes	Pleosporales	Didymellaceae	unclassified	unclassified
ASV060961	0.319	0.224		Arid	0.439216	ns	376940	Fungi	Ascomycota	Dothideomycetes	Pleosporales	Pleosporaceae	Alternaria	tenuissima
ASV036153	0.291	0.233		Arid	0.452427	ns	11277	Fungi	Ascomycota	Eurotiomycetes	Chaetothyriales	Herpotrichiellaceae	Herpotrichiellaceae	sp
ASV094484	0.305	0.243		Arid	0.458491	ns	21542	Fungi	Basidiomycota	Microbotryomycetes	Sporidiobolales	Sporidiobolaceae	unclassified	unclassified
ASV036117	0.355	0.251		Arid	0.469159	ns	6947	Fungi	Ascomycota	Eurotiomycetes	Chaetothyriales	Herpotrichiellaceae	Herpotrichiellaceae	sp
ASV079596	0.33	0.308		Arid	0.56	ns	10414	Fungi	Ascomycota	Dothideomycetes	Capnodiales	Teratosphaeriaceae	unclassified	unclassified
ASV018070	0.363	0.33		Arid	0.589286	ns	5454	Fungi	Ascomycota	Dothideomycetes	Pleosporales	Phaeosphaeriaceae	unclassified	unclassified
ASV077877	0.286	0.356		Arid	0.624561	ns	7882	Fungi	Ascomycota	Dothideomycetes	unclassified	unclassified	unclassified	unclassified
ASV044514	0.32	0.36		Arid	0.626087	ns	4567	Fungi	Ascomycota	Lecanoromycetes	Ostropales	Stictidaceae	Cyanodermella	viridula
ASV009515	0.259	0.451		Arid	0.689362	ns	14650	Fungi	Ascomycota	Dothideomycetes	Pleosporales	unclassified	unclassified	unclassified
ASV013323	0.291	0.463		Arid	0.689362	ns	4225	Fungi	Ascomycota	Leotiomycetes	Erysiphales	Erysiphaceae	Blumeria	sp
ASV019469	0.208	0.45		Arid	0.689362	ns	30335	Fungi	Basidiomycota	Exobasidiomycetes	Entylomatales	sedis	Tilletiopsis	washingtonensis
ASV020380	0.261	0.453		Arid	0.689362	ns	29004	Fungi	Ascomycota	Dothideomycetes	Pleosporales	Sporormiaceae	Preussia	unclassified
ASV035104	0.263	0.464		Arid	0.689362	ns	7836	Fungi	Ascomycota	Sordariomycetes	unclassified	unclassified	unclassified	unclassified
ASV038299	0.275	0.475		Arid	0.689362	ns	11117	Fungi	Ascomycota	Dothideomycetes	Pleosporales	unclassified	unclassified	unclassified
ASV039009	0.258	0.449		Arid	0.689362	ns	52617	Fungi	unclassified	unclassified	unclassified	unclassified	unclassified	unclassified
ASV060921	0.317	0.476		Arid	0.689362	ns	11704	Fungi	Ascomycota	Dothideomycetes	Dothideales	Aureobasidiaceae	Aureobasidium	unclassified
ASV082956	0.272	0.453		Arid	0.689362	ns	13260	Fungi	Ascomycota	Leotiomycetes	Thelebolales	Thelebolaceae	Thelebolus	sp
ASV093586	0.259	0.464		Arid	0.689362	ns	13127	Fungi	unclassified	unclassified	unclassified	unclassified	unclassified	unclassified
ASV094471	0.259	0.453		Arid	0.689362	ns	6393	Fungi	Ascomycota	Dothideomycetes	Capnodiales	Mycosphaerellaceae	unclassified	unclassified
ASV096920	0.286	0.453		Arid	0.689362	ns	4389	Fungi	Ascomycota	Eurotiomycetes	Chaetothyriales	Trichomeriaceae	Trichomeriaceae	sp
ASV099184	0.361	0.486		Arid	0.689362	ns	28837	Fungi	unclassified	unclassified	unclassified	unclassified	unclassified	unclassified
ASV130176	0.298	0.486		Arid	0.689362	ns	19570	Fungi	Ascomycota	Dothideomycetes	Pleosporales	Melanommataceae	Melanommataceae	sp
ASV130388	0.267	0.473		Arid	0.689362	ns	6232	Fungi	Ascomycota	Sordariomycetes	Boliniales	sedis	unclassified	unclassified
ASV132688	0.219	0.418		Arid	0.689362	ns	9159	Fungi	Ascomycota	Dothideomycetes	Pleosporales	Phaeosphaeriaceae	Phaeosphaeria	sp
ASV079602	0.165	0.515		Arid	0.705479	ns	22019	Fungi	Ascomycota	Dothideomycetes	Pleosporales	Phaeosphaeriaceae	Phaeosphaeria	microscopica
ASV105867	0.206	0.65		Arid	0.855263	ns	5525	Fungi	Basidiomycota	Agaricomycetes	Cantharellales	Ceratobasidiaceae	Ceratobasidiaceae	sp
ASV046939	0.216	0.699		Arid	0.907792	ns	5026	Fungi	Ascomycota	Dothideomycetes	Capnodiales	Dissoconiaceae	Ramichloridium	eucleae
ASV062907	0.098	0.715		Arid	0.922581	ns	16154	Fungi	Ascomycota	Dothideomycetes	Pleosporales	Pleosporaceae	Pleospora	bjoerlingii
ASV004962	0.105	0.721		Arid	0.924359	ns	15874	Fungi	Mortierellomycota	Mortierellomycetes	Mortierellales	Mortierellaceae	Mortierella	elongata
ASV098009	0.251	0.746		Arid	0.940881	ns	10516	Fungi	Ascomycota	Dothideomycetes	Dothideales	Dothioraceae	Dothioraceae	sp
ASV013782	0.258	1		Arid	1	ns	12032	Fungi	Ascomycota	Dothideomycetes	Pleosporales	unclassified	unclassified	unclassified
ASV013783	0.049	0.866		Arid	1	ns	49212	Fungi	unclassified	unclassified	unclassified	unclassified	unclassified	unclassified
ASV014562	0.258	1		Arid	1	ns	4587	Fungi	Ascomycota	Dothideomycetes	Pleosporales	Delitschiaceae	Delitschia	chaetomioides
ASV024113	0.255	1		Arid	1	ns	23779	Fungi	Ascomycota	unclassified	unclassified	unclassified	unclassified	unclassified
ASV030289	0.258	1		Arid	1	ns	6335	Fungi	unclassified	unclassified	unclassified	unclassified	unclassified	unclassified
ASV031250	0.258	1		Arid	1	ns	4932	Fungi	Basidiomycota	Agaricomycetes	Cantharellales	Ceratobasidiaceae	Ceratobasidium	cereale
ASV036160	0.258	1		Arid	1	ns	17180	Fungi	Ascomycota	Dothideomycetes	Pleosporales	Melanommataceae	unclassified	unclassified
ASV046455	0.124	0.844		Arid	1	ns	11720	Fungi	Ascomycota	Dothideomycetes	Capnodiales	Dissoconiaceae	Ramichloridium	punctatum
ASV047047	0.258	1		Arid	1	ns	47058	Fungi	unclassified	unclassified	unclassified	unclassified	unclassified	unclassified
ASV049474	0.258	1		Arid	1	ns	3305	Fungi	Ascomycota	Lecanoromycetes	Ostropales	Stictidaceae	Eriospora	sp
ASV060925	0.258	1		Arid	1	ns	8148	Fungi	Basidiomycota	Agaricomycetes	unclassified	unclassified	unclassified	unclassified
ASV068145	0.072	1		Arid	1	ns	4215	Fungi	Basidiomycota	Tremellomycetes	Tremellales	Bulleraceae	Genolevuria	sp
ASV069481	0.258	1		Arid	1	ns	4524	Fungi	Ascomycota	Sordariomycetes	Sordariales	Chaetomiaceae	Chaetomiaceae	sp
ASV073205	0.258	1		Arid	1	ns	3212	Fungi	Basidiomycota	Tremellomycetes	Cystofilobasidiales	Mrakiaceae	Tausonia	unclassified
ASV086671	0.104	0.84		Arid	1	ns	5383	Fungi	Ascomycota	Dothideomycetes	Dothideales	Aureobasidiaceae	Aureobasidium	unclassified
ASV098932	0.258	1		Arid	1	ns	12035	Fungi	Ascomycota	Dothideomycetes	Pleosporales	Leptosphaeriaceae	Heterospora	dimorphospora
ASV100741	0.258	1		Arid	1	ns	4328	Fungi	Ascomycota	Dothideomycetes	Pleosporales	unclassified	unclassified	unclassified
ASV130161	0.258	1		Arid	1	ns	12608	Fungi	Ascomycota	Dothideomycetes	Pleosporales	unclassified	unclassified	unclassified
ASV132682	0.049	0.818		Arid	1	ns	11083	Fungi	Basidiomycota	Tremellomycetes	Tremellales	Naemateliaceae	Dimennazyma	cistialbidi
ASV136334	0.258	1		Arid	1	ns	5811	Fungi	Ascomycota	Dothideomycetes	Capnodiales	Teratosphaeriaceae	Lapidomyces	sp
ASV017377	0.76	0.001	***	Mesic	0.025	*	27975	Fungi	Ascomycota	Dothideomycetes	Pleosporales	Didymellaceae	Epicoccum	sorghinum
ASV020875	0.509	0.001	***	Mesic	0.025	*	14646	Fungi	Ascomycota	Dothideomycetes	Capnodiales	unclassified	unclassified	unclassified
ASV126837	0.552	0.001	***	Mesic	0.025	*	7763	Fungi	Ascomycota	Sordariomycetes	Chaetosphaeriales	Chaetosphaeriaceae	Codinaea	sp
ASV039010	0.674	0.002	**	Mesic	0.0285714	*	41955	Fungi	Ascomycota	Dothideomycetes	Pleosporales	Phaeosphaeriaceae	Phaeopoacea	sp
ASV046942	0.417	0.002	**	Mesic	0.0285714	*	23987	Fungi	Ascomycota	Dothideomycetes	Pleosporales	Didymellaceae	Neoascochyta	unclassified
ASV036108	0.645	0.005	**	Mesic	0.0434783	*	6421	Fungi	Ascomycota	Dothideomycetes	Pleosporales	Phaeosphaeriaceae	Phaeosphaeria	sp
ASV049482	0.413	0.005	**	Mesic	0.0434783	*	29019	Fungi	Ascomycota	Dothideomycetes	Capnodiales	Dissoconiaceae	Dissoconium	sp
ASV076130	0.583	0.005	**	Mesic	0.0434783	*	5028	Fungi	Basidiomycota	Cystobasidiomycetes	sedis	Symmetrosporaceae	Symmetrospora	gracilis
ASV074308	0.521	0.006	**	Mesic	0.05	ns	19352	Fungi	Ascomycota	Dothideomycetes	Pleosporales	Didymellaceae	Epicoccum	italicum
ASV030300	0.537	0.009	**	Mesic	0.06	ns	13975	Fungi	Ascomycota	Dothideomycetes	Pleosporales	Didymosphaeriaceae	Pseudopithomyces	palmicola
ASV107882	0.496	0.009	**	Mesic	0.06	ns	9303	Fungi	Ascomycota	Lecanoromycetes	Ostropales	Stictidaceae	Cyanodermella	unclassified
ASV036150	0.514	0.013	*	Mesic	0.0742857	ns	17876	Fungi	Ascomycota	Sordariomycetes	Hypocreales	Nectriaceae	Neocosmospora	falciformis
ASV101450	0.45	0.013	*	Mesic	0.0742857	ns	8910	Fungi	Ascomycota	Dothideomycetes	Capnodiales	Mycosphaerellaceae	Cercospora	unclassified
ASV123240	0.499	0.015	*	Mesic	0.0810811	ns	8079	Fungi	Ascomycota	Eurotiomycetes	Chaetothyriales	Herpotrichiellaceae	Herpotrichiellaceae	sp
ASV134588	0.604	0.015	*	Mesic	0.0810811	ns	24055	Fungi	Ascomycota	Eurotiomycetes	Chaetothyriales	Herpotrichiellaceae	Herpotrichiellaceae	sp
ASV024118	0.413	0.016	*	Mesic	0.0820513	ns	11412	Fungi	unclassified	unclassified	unclassified	unclassified	unclassified	unclassified
ASV060937	0.563	0.017	*	Mesic	0.0829268	ns	21703	Fungi	Ascomycota	Leotiomycetes	Helotiales	sedis	Leohumicola	sp
ASV054122	0.348	0.02	*	Mesic	0.0909091	ns	7493	Fungi	Basidiomycota	Tremellomycetes	Tremellales	Trimorphomycetaceae	Saitozyma	paraflava
ASV002580	0.511	0.024	*	Mesic	0.096	ns	8009	Fungi	Ascomycota	Eurotiomycetes	Chaetothyriales	Herpotrichiellaceae	Herpotrichiellaceae	sp
ASV011665	0.552	0.023	*	Mesic	0.096	ns	7891	Fungi	Basidiomycota	Cystobasidiomycetes	sedis	Symmetrosporaceae	Symmetrospora	symmetrica
ASV066828	0.436	0.024	*	Mesic	0.096	ns	8682	Fungi	Ascomycota	Eurotiomycetes	Eurotiomycetes	Eurotiomycetes	Eurotiomycetes	sp
ASV105855	0.529	0.024	*	Mesic	0.096	ns	13588	Fungi	Ascomycota	Eurotiomycetes	Eurotiomycetes	Eurotiomycetes	Eurotiomycetes	sp
ASV081351	0.328	0.026	*	Mesic	0.101961	ns	13509	Fungi	Basidiomycota	Ustilaginomycetes	Ustilaginales	Ustilaginaceae	unclassified	unclassified
ASV059196	0.537	0.031	*	Mesic	0.114815	ns	5889	Fungi	Ascomycota	Eurotiomycetes	Eurotiomycetes	Eurotiomycetes	Eurotiomycetes	sp
ASV007264	0.482	0.033	*	Mesic	0.115789	ns	8776	Fungi	Ascomycota	Sordariomycetes	Xylariales	Microdochiaceae	Microdochium	seminicola
ASV099186	0.33	0.033	*	Mesic	0.115789	ns	5141	Fungi	Basidiomycota	Ustilaginomycetes	Ustilaginales	Ustilaginaceae	Anthracocystis	sp
ASV012900	0.397	0.035	*	Mesic	0.12069	ns	4667	Fungi	Ascomycota	Eurotiomycetes	Chaetothyriales	Herpotrichiellaceae	Herpotrichiellaceae	sp
ASV024105	0.365	0.039	*	Mesic	0.132203	ns	6783	Fungi	Ascomycota	Saccharomycetes	Saccharomycetales	Saccharomycetaceae	Saccharomyces	unclassified
ASV115313	0.368	0.051	.	Mesic	0.164516	ns	26497	Fungi	Basidiomycota	Spiculogloeomycetes	Spiculogloeales	Spiculogloeaceae	Phyllozyma	linderae
ASV094501	0.46	0.061	.	Mesic	0.193651	ns	25310	Fungi	Ascomycota	Dothideomycetes	Pleosporales	Periconiaceae	Periconia	macrospinosa
ASV060984	0.364	0.063	.	Mesic	0.196875	ns	411504	Fungi	unclassified	unclassified	unclassified	unclassified	unclassified	unclassified
ASV004936	0.329	0.068	.	Mesic	0.209231	ns	6837	Fungi	Ascomycota	Dothideomycetes	Pleosporales	Phaeosphaeriaceae	unclassified	unclassified
ASV052485	0.563	0.083	.	Mesic	0.230137	ns	9216	Fungi	Basidiomycota	Agaricomycetes	Agaricales	Hygrophoraceae	Cuphophyllus	sp
ASV095725	0.302	0.084	.	Mesic	0.230137	ns	16005	Fungi	Basidiomycota	Pucciniomycetes	Pucciniales	Pucciniaceae	Puccinia
ASV021514	0.376	0.091	.	Mesic	0.238961	ns	9466	Fungi	unclassified	unclassified	unclassified	unclassified	unclassified	unclassified
ASV060964	0.316	0.092	.	Mesic	0.238961	ns	12607	Fungi	Basidiomycota	Agaricomycetes	Agaricales	Tricholomataceae	Hydropus	sp
ASV039017	0.43	0.094	.	Mesic	0.241026	ns	73736	Fungi	Ascomycota	Dothideomycetes	Pleosporales	Didymellaceae	unclassified	unclassified
ASV036142	0.259	0.137		Mesic	0.334146	ns	43942	Fungi	Ascomycota	Sordariomycetes	Hypocreales	Clavicipitaceae	Myriogenospora	atramentosa
ASV126155	0.394	0.147		Mesic	0.354217	ns	30060	Fungi	Ascomycota	Dothideomycetes	Pleosporales	Didymellaceae	Epicoccum	unclassified
ASV054115	0.315	0.185		Mesic	0.421739	ns	21293	Fungi	Basidiomycota	Pucciniomycetes	Pucciniales	Pucciniaceae	Puccinia	andropogonis
ASV076134	0.266	0.182		Mesic	0.421739	ns	22175	Fungi	Ascomycota	Dothideomycetes	Capnodiales	Dissoconiaceae	Dissoconium	sp
ASV009502	0.265	0.2		Mesic	0.425263	ns	3654	Fungi	Ascomycota	Lecanoromycetes	Ostropales	Stictidaceae	Glomerobolus	gelineus
ASV117756	0.362	0.202		Mesic	0.425263	ns	10562	Fungi	Ascomycota	Geoglossomycetes	Geoglossales	Geoglossaceae	Trichoglossum	sp
ASV093717	0.28	0.221		Mesic	0.437624	ns	4088	Fungi	Ascomycota	Eurotiomycetes	Onygenales	Onygenales	Onygenales	sp
ASV108922	0.458	0.221		Mesic	0.437624	ns	6508	Fungi	Ascomycota	Eurotiomycetes	Chaetothyriales	Herpotrichiellaceae	Herpotrichiellaceae	sp
ASV123255	0.336	0.218		Mesic	0.437624	ns	174827	Fungi	Ascomycota	Dothideomycetes	Capnodiales	Cladosporiaceae	Cladosporium	unclassified
ASV060918	0.318	0.238		Mesic	0.453333	ns	17558	Fungi	Ascomycota	Dothideomycetes	Pleosporales	Pleosporaceae	Bipolaris	unclassified
ASV128200	0.348	0.237		Mesic	0.453333	ns	7669	Fungi	Basidiomycota	Exobasidiomycetes	Georgefischeriales	Tilletiariaceae	Tilletiaria	anomala
ASV029986	0.265	0.256		Mesic	0.469725	ns	7327	Fungi	Ascomycota	Dothideomycetes	Capnodiales	Teratosphaeriaceae	Hyweljonesia	queenslandica
ASV130160	0.276	0.254		Mesic	0.469725	ns	53462	Fungi	Ascomycota	Dothideomycetes	Capnodiales	Dissoconiaceae	Dissoconium	aciculare
ASV126158	0.326	0.326		Mesic	0.587387	ns	10735	Fungi	Ascomycota	Dothideomycetes	Capnodiales	Dissoconiaceae	Dissoconium	sp
ASV039015	0.265	0.335		Mesic	0.59292	ns	4193	Fungi	Ascomycota	Dothideomycetes	Pleosporales	Didymellaceae	Didymella	macrostoma
ASV017389	0.261	0.443		Mesic	0.689362	ns	58263	Fungi	Basidiomycota	Pucciniomycetes	Pucciniales	Pucciniaceae	Puccinia	emaculata
ASV023982	0.26	0.438		Mesic	0.689362	ns	2867	Fungi	Ascomycota	Sordariomycetes	Microascales	Halosphaeriaceae	Cirrenalia	sp
ASV030531	0.297	0.447		Mesic	0.689362	ns	10676	Fungi	Basidiomycota	Agaricomycetes	Agaricales	Hygrophoraceae	Cuphophyllus	unclassified
ASV036141	0.276	0.486		Mesic	0.689362	ns	6143	Fungi	Ascomycota	Eurotiomycetes	Chaetothyriales	Herpotrichiellaceae	Herpotrichiellaceae	sp
ASV039018	0.258	0.473		Mesic	0.689362	ns	11596	Fungi	Ascomycota	Dothideomycetes	Pleosporales	Leptosphaeriaceae	Sphaerellopsis	paraphysata
ASV054121	0.267	0.451		Mesic	0.689362	ns	9040	Fungi	unclassified	unclassified	unclassified	unclassified	unclassified	unclassified
ASV072444	0.284	0.411		Mesic	0.689362	ns	15123	Fungi	Ascomycota	Dothideomycetes	Capnodiales	Dissoconiaceae	Ramichloridium	punctatum
ASV094477	0.276	0.486		Mesic	0.689362	ns	14259	Fungi	Ascomycota	Dothideomycetes	Capnodiales	Dissoconiaceae	Dissoconium	unclassified
ASV094486	0.276	0.451		Mesic	0.689362	ns	35574	Fungi	unclassified	unclassified	unclassified	unclassified	unclassified	unclassified
ASV135650	0.259	0.455		Mesic	0.689362	ns	3479	Fungi	Basidiomycota	Agaricomycetes	Trechisporales	Hydnodontaceae	Subulicystidium	sp
ASV024120	0.308	0.501		Mesic	0.700699	ns	34082	Fungi	Ascomycota	Dothideomycetes	Capnodiales	Dissoconiaceae	Dissoconium	sp
ASV133356	0.259	0.501		Mesic	0.700699	ns	9931	Fungi	Ascomycota	Sordariomycetes	unclassified	unclassified	unclassified	unclassified
ASV030143	0.269	0.509		Mesic	0.702069	ns	3677	Fungi	Ascomycota	Sordariomycetes	Sordariales	Lasiosphaeriaceae	Schizothecium	fimbriatum
ASV033287	0.195	0.508		Mesic	0.702069	ns	9362	Fungi	Ascomycota	Leotiomycetes	Helotiales	Hyaloscyphaceae	Microscypha	sp
ASV009517	0.225	0.548		Mesic	0.745578	ns	46618	Fungi	Basidiomycota	Cystobasidiomycetes	sedis	Symmetrosporaceae	Symmetrospora	coprosmae
ASV115302	0.221	0.58		Mesic	0.783784	ns	9778	Fungi	Ascomycota	Dothideomycetes	Dothideales	Aureobasidiaceae	Aureobasidium	melanogenum
ASV027280	0.166	0.586		Mesic	0.786577	ns	29955	Fungi	Ascomycota	Dothideomycetes	Capnodiales	Cladosporiaceae	Cladosporium	unclassified
ASV011667	0.058	0.601		Mesic	0.801333	ns	8697	Fungi	Ascomycota	Geoglossomycetes	Geoglossales	Geoglossaceae	Trichoglossum	sp
ASV060959	0.151	0.64		Mesic	0.847682	ns	142735	Fungi	Ascomycota	Dothideomycetes	Dothideales	unclassified	unclassified	unclassified
ASV098008	0.133	0.686		Mesic	0.896732	ns	16004	Fungi	Basidiomycota	Tremellomycetes	Tremellales	Rhynchogastremataceae	Papiliotrema	pseudoalba
ASV059614	0.258	0.745		Mesic	0.940881	ns	4193	Fungi	Ascomycota	Dothideomycetes	Capnodiales	Mycosphaerellaceae	unclassified	unclassified
ASV117753	0.091	0.748		Mesic	0.940881	ns	7362	Fungi	Ascomycota	Dothideomycetes	Capnodiales	Neodevriesiaceae	Neodevriesia	poagena
ASV114463	0.101	0.784		Mesic	0.98	ns	13373	Fungi	Ascomycota	Dothideomycetes	Pleosporales	Didymellaceae	Didymella	unclassified
ASV044513	0.073	0.797		Mesic	0.990062	ns	9145	Fungi	Ascomycota	Dothideomycetes	Pleosporales	Phaeosphaeriaceae	Dematiopleospora	unclassified
ASV025405	0.135	0.805		Mesic	0.993827	ns	6596	Fungi	Ascomycota	Dothideomycetes	Dothideales	Aureobasidiaceae	Aureobasidium	namibiae
ASV012748	0.258	1		Mesic	1	ns	8855	Fungi	Basidiomycota	Ustilaginomycetes	Ustilaginales	Ustilaginaceae	unclassified	unclassified
ASV023467	0.258	1		Mesic	1	ns	53828	Fungi	Basidiomycota	Agaricomycetes	Agaricales	Hygrophoraceae	Cuphophyllus	sp
ASV028859	0.258	1		Mesic	1	ns	2759	Fungi	Basidiomycota	unclassified	unclassified	unclassified	unclassified	unclassified
ASV036163	0.258	1		Mesic	1	ns	20679	Fungi	unclassified	unclassified	unclassified	unclassified	unclassified	unclassified
ASV036180	0.258	1		Mesic	1	ns	14313	Fungi	Basidiomycota	Agaricomycetes	Agaricales	unclassified	unclassified	unclassified
ASV037091	0.258	1		Mesic	1	ns	30054	Fungi	Basidiomycota	Agaricomycetes	Agaricales	unclassified	unclassified	unclassified
ASV044892	0.258	1		Mesic	1	ns	17583	Fungi	Basidiomycota	Agaricomycetes	Agaricales	Clavariaceae	Clavulinopsis	unclassified
ASV056498	0.258	1		Mesic	1	ns	13811	Fungi	Ascomycota	Dothideomycetes	Pleosporales	Leptosphaeriaceae	unclassified	unclassified
ASV060151	0.258	1		Mesic	1	ns	6040	Fungi	Ascomycota	Sordariomycetes	Sordariales	Chaetomiaceae	Zopfiella	karachiensis
ASV060941	0.258	1		Mesic	1	ns	3529	Fungi	Ascomycota	Sordariomycetes	Sordariales	Chaetomiaceae	unclassified	unclassified
ASV070636	0.034	0.913		Mesic	1	ns	13720	Fungi	Ascomycota	Dothideomycetes	Capnodiales	Cladosporiaceae	Rachicladosporium	sp
ASV079598	0.258	1		Mesic	1	ns	11467	Fungi	Basidiomycota	Agaricomycetes	Agaricales	unclassified	unclassified	unclassified
ASV090971	0.258	1		Mesic	1	ns	3594	Fungi	Basidiomycota	Agaricomycetes	Corticiales	Corticiaceae	Marchandiomyces	unclassified
ASV094462	0.258	1		Mesic	1	ns	6376	Fungi	Basidiomycota	Agaricomycetes	Agaricales	Clavariaceae	Camarophyllopsis	deceptiva
ASV113607	0.258	1		Mesic	1	ns	8105	Fungi	Ascomycota	Dothideomycetes	Pleosporales	Leptosphaeriaceae	Sphaerellopsis	paraphysata
ASV115310	0.258	1		Mesic	1	ns	15441	Fungi	unclassified	unclassified	unclassified	unclassified	unclassified	unclassified
ASV120962	0.258	1		Mesic	1	ns	13197	Fungi	Basidiomycota	Agaricomycetes	Agaricales	Clavariaceae	Clavulinopsis	laeticolor
ASV123265	0.258	1		Mesic	1	ns	18792	Fungi	unclassified	unclassified	unclassified	unclassified	unclassified	unclassified
